# Supplementary material for: Susceptibility and transcriptional characteristics of inbred C57BL/6J and outbred ICR mice in CDAHFD-induced MASH models
Source: Lab Anim Res. 2026 Apr 8;42:13. doi: 10.1186/s42826-026-00272-y (PMC13059155; doi:10.1186/s42826-026-00272-y)
Supplement: Supplementary file 1 — Supplementary Material 1: Supplementary Table 1: The primer sequences. [file 42826_2026_272_MOESM1_ESM.xlsx]

## Sheet: Sheet1
genes	primer-F	primer-R
36b4	AGATTCGGGATATGCTGTTGGC	TCGGGTCCTAGACCAGTGTTC
Col1a1	GCTCCTCTTAGGGGCCACT	CCACGTCTCACCATTGGGG
Col1a2	GTAACTTCGTGCCTAGCAACA	CCTTTGTCAGAATACTGAGCAGC
Col3a1	CCTGGCTCAAATGGCTCAC	CAGGACTGCCGTTATTCCCG
Col4a2	GACCGAGTGCGGTTCAAAG	CGCAGGGCACATCCAACTT
Col5a1	CTTCGCCGCTACTCCTGTTC	CCCTGAGGGCAAATTGTGAAAA
Col6a1	CTGCTGCTACAAGCCTGCT	CCCCATAAGGTTTCAGCCTCA
Acta2	GTCCCAGACATCAGGGAGTAA	TCGGATACTTCAGCGTCAGGA
Anxa1	ATGTATCCTCGGATGTTGCTGC	TGAGCATTGGTCCTCTTGGTA
Anxa2	ATGTCTACTGTCCACGAAATCCT	CGAAGTTGGTGTAGGGTTTGACT
Ccl2	AGGTCCCTGTCATGCTTCTG	GCTGCTGGTGATCCTCTTGT
Cxcl10	CCAAGTGCTGCCGTCATTTTC	GGCTCGCAGGGATGATTTCAA
Cxcl16	CCTTGTCTCTTGCGTTCTTCC	TCCAAAGTACCCTGCGGTATC
Cxcl5	TGCGTTGTGTTTGCTTAACCG	CTTCCACCGTAGGGCACTG
Cxcr4	GACTGGCATAGTCGGCAATG	AGAAGGGGAGTGTGATGACAAA
Il1a	GCACCTTACACCTACCAGAGT	AAACTTCTGCCTGACGAGCTT
Il1b	GCAACTGTTCCTGAACTCAACT	ATCTTTTGGGGTCCGTCAACT
Il6	TAGTCCTTCCTACCCCAATTTCC	TTGGTCCTTAGCCACTCCTTC
Il10ra	CCCATTCCTCGTCACGATCTC	TCAGACTGGTTTGGGATAGGTTT
Il10rb	ACCTGCTTTCCCCAAAACGAA	TGAGAGAAGTCGCACTGAGTC
Il16	AAGAGCCGGAAATCCACGAAA	GTCTCAAAAGGGTCAGGGTACT
Tnf	CCCTCACACTCAGATCATCTTCT	GCTACGACGTGGGCTACAG
Adgre1	CTCTGTGGTCCCACCTTCAT	GATGGCCAAGGATCTGAAAA
Jun	CCTTCTACGACGATGCCCTC	GGTTCAAGGTCATGCTCTGTTT
Mmp13	CTTCTTCTTGTTGAGCTGGACTC	CTGTGGAGGTCACTGTAGACT
Mmp14	CAGTATGGCTACCTACCTCCAG	GCCTTGCCTGTCACTTGTAAA
Mmp15	CCGCTGCTACTGGTGCTTC	CATCCACGTTTTCGTCTCTTCAT
Mmp17	ACTGTCCAAAGCGATTACTGC	GCATCGAGGGGTTTTCATCAG
Mmp2	CAAGTTCCCCGGCGATGTC	TTCTGGTCAAGGTCACCTGTC
Pdgfa	GAGGAAGCCGAGATACCCC	TGCTGTGGATCTGACTTCGAG
Pdgfb	CATCCGCTCCTTTGATGATCTT	GTGCTCGGGTCATGTTCAAGT
Rel	AGAGGGGAATGCGGTTTAGAT	TGTCCGGTTGTTGTCTGTGC
Tgfb1	CTCCCGTGGCTTCTAGTGC	GCCTTAGTTTGGACAGGATCTG
Tgfb2	CTTCGACGTGACAGACGCT	GCAGGGGCAGTGTAAACTTATT
