# Supplementary material for: Susceptibility and transcriptional characteristics of inbred C57BL/6J and outbred ICR mice in CDAHFD-induced MASH models
Source: Lab Anim Res. 2026 Apr 8;42:13. doi: 10.1186/s42826-026-00272-y (PMC13059155; doi:10.1186/s42826-026-00272-y)
Supplement: Supplementary file 2 — Supplementary Material 2: Supplementary Table 2: All the DEGs of CDAHFD-fed C57BL/6J and ICR Mice. [file 42826_2026_272_MOESM2_ESM.xlsx]

## Sheet: up.C57-CDHFD_vs_C57-ND
Gene_id	FoldChange	log2FoldChange	Pvalue	FDR	Regulation	C57-ND-1.Count	C57-ND-2.Count	C57-ND-3.Count	C57-CDHFD-1.Count	C57-CDHFD-2.Count	C57-CDHFD-3.Count	C57-ND-1.Fpkm	C57-ND-2.Fpkm	C57-ND-3.Fpkm	C57-CDHFD-1.Fpkm	C57-CDHFD-2.Fpkm	C57-CDHFD-3.Fpkm	C57-ND-1.Cpm	C57-ND-2.Cpm	C57-ND-3.Cpm	C57-CDHFD-1.Cpm	C57-CDHFD-2.Cpm	C57-CDHFD-3.Cpm	gene_name
ENSMUSG00000000058	2.89541	1.53377	0.000131287	0.000938212	up	185	283	165	1474	966	1178	2.36605	3.58901	2.14017	17.2976	8.70052	11.813	9.87873	16.689	8.93901	42.8901	26.4084	33.3711	Cav2
ENSMUSG00000000078	7.63925	2.93343	3.23398e-10	9.37362e-08	up	260	226	353	4159	4122	4254	2.60771	2.35523	3.67059	38.6466	29.5031	34.0875	13.8836	13.3276	19.1241	121.018	112.687	120.51	Klf6
ENSMUSG00000000093	2.33155	1.22129	0.00257606	0.0100212	up	87	68	101	589	261	308	1.01863	0.819391	1.20951	6.37224	2.20471	2.90341	4.64567	4.01007	5.47176	17.1386	7.13518	8.72522	Tbx2
ENSMUSG00000000120	2.60133	1.37925	0.000400925	0.00225982	up	48	32	66	207	240	295	0.608999	0.418779	0.823504	2.34678	2.09648	2.86293	2.56313	1.88709	3.5756	6.02324	6.56108	8.35695	Ngfr
ENSMUSG00000000167	2.00904	1.00651	0.046812	0.106383	up	18	9	10	54	34	57	0.328257	0.150887	0.183421	0.794012	0.399972	0.729678	0.961174	0.530745	0.541758	1.57128	0.929487	1.61473	Pih1d2
ENSMUSG00000000182	52.056	5.70199	0.0335652	0.0813028	up	0	0	0	16	0	9	0	0	0	0.339666	0	0.182504	0	0	0	0.465565	0	0.254958	Fgf23
ENSMUSG00000000184	4.05029	2.01803	1.73284e-06	3.48377e-05	up	129	71	144	921	736	1050	0.957092	0.580717	1.11621	6.47118	3.93671	6.35295	6.88841	4.18698	7.80132	26.7991	20.1207	29.7451	Ccnd2
ENSMUSG00000000204	17.3885	4.12006	0.00152864	0.00655992	up	29	100	60	3565	1258	1648	0.2961	1.0694	0.649991	35.0264	9.5487	14.0132	1.54856	5.89716	3.25055	103.734	34.391	46.6856	Slfn4
ENSMUSG00000000223	133.09	7.05625	0.0011452	0.00523335	up	0	0	0	28	6	31	0	0	0	0.135074	0.0207705	0.131604	0	0	0	0.814738	0.164027	0.878188	Drp2
ENSMUSG00000000244	2.09296	1.06555	0.00995669	0.030324	up	26	15	33	101	93	108	0.383173	0.238452	0.5435	1.43329	1.01883	1.32518	1.38836	0.884574	1.7878	2.93888	2.54242	3.05949	Tspan32
ENSMUSG00000000253	2.14516	1.10108	0.025234	0.0647063	up	12	9	12	41	39	59	0.314062	0.226854	0.32173	0.946788	0.664646	1.16783	0.640783	0.530745	0.65011	1.19301	1.06618	1.67139	Gmpr
ENSMUSG00000000290	10.214	3.35247	5.23724e-11	4.071e-08	up	190	185	227	3322	4171	4593	2.64045	2.64235	3.26844	42.7239	41.3664	50.8308	10.1457	10.9097	12.2979	96.6629	114.026	130.113	Itgb2
ENSMUSG00000000295	2.14067	1.09806	0.0141115	0.0403864	up	35	15	40	165	100	108	0.430607	0.193534	0.539146	1.86567	0.894412	1.05668	1.86895	0.884574	2.16703	4.80114	2.73379	3.05949	Hddc2
ENSMUSG00000000303	3.01722	1.59322	8.50876e-05	0.000673961	up	865	1452	790	6568	5519	6518	8.05675	13.7337	7.53902	56.1731	36.2629	48.0452	46.1897	85.6268	42.7989	191.114	150.878	184.646	Cdh1
ENSMUSG00000000305	5.46198	2.44942	0.000579007	0.00302062	up	6	4	2	38	48	45	0.0348848	0.0235182	0.0119121	0.20271	0.213276	0.220127	0.320391	0.235886	0.108352	1.10572	1.31222	1.27479	Cdh4
ENSMUSG00000000318	2.72697	1.4473	0.00198113	0.00810703	up	12	15	20	70	89	94	0.173738	0.204975	0.326296	0.929862	0.919199	1.11915	0.640783	0.884574	1.08352	2.03685	2.43307	2.66289	Clec10a
ENSMUSG00000000359	5.97944	2.58001	0.000373772	0.0021368	up	5	8	2	63	72	45	0.116806	0.157493	0.0398858	1.25031	1.04371	0.767769	0.266993	0.471773	0.108352	1.83316	1.96833	1.27479	Rem1
ENSMUSG00000000386	7.18026	2.84404	1.22387e-06	2.6867e-05	up	11	12	13	170	152	188	0.161166	0.186262	0.188686	2.19693	1.62416	2.16107	0.587384	0.707659	0.704286	4.94662	4.15535	5.32578	Mx1
ENSMUSG00000000402	49.4283	5.62727	0.00817173	0.0257463	up	0	0	0	8	6	10	0	0	0	0.113934	0.0656992	0.122434	0	0	0	0.232782	0.164027	0.283286	Egfl6
ENSMUSG00000000409	3.16838	1.66375	0.000208988	0.00135684	up	36	23	53	285	195	210	0.515875	0.347787	0.792705	3.86542	2.02174	2.50924	1.92235	1.35635	2.87132	8.29287	5.33088	5.94901	Lck
ENSMUSG00000000416	11.5424	3.52887	0.00452507	0.0158377	up	10	8	17	567	100	115	0.0473994	0.0383462	0.0874019	2.52237	0.341057	0.433689	0.533986	0.471773	0.920989	16.4984	2.73379	3.25779	Cttnbp2
ENSMUSG00000000486	2.03249	1.02325	0.00193442	0.00795015	up	49	51	70	260	223	194	1.01874	1.07141	1.46106	4.9726	3.39203	3.18205	2.61653	3.00755	3.79231	7.56543	6.09634	5.49575	Sept1
ENSMUSG00000000489	6.34863	2.66645	9.76561e-07	2.24967e-05	up	48	21	33	530	366	363	0.719194	0.349098	0.530462	7.31128	3.85579	4.24322	2.56313	1.2384	1.7878	15.4218	10.0057	10.2833	Pdgfb
ENSMUSG00000000530	2.49362	1.31824	4.2105e-05	0.00039282	up	124	78	111	406	530	591	1.35807	0.835952	1.1896	3.75615	3.77655	4.70395	6.62142	4.59979	6.01352	11.8137	14.4891	16.7422	Acvrl1
ENSMUSG00000000562	4.49412	2.16804	0.0402879	0.0946638	up	0	2	2	18	10	9	0	0.0336327	0.0340704	0.274633	0.117308	0.131166	0	0.117943	0.108352	0.52376	0.273379	0.254958	Adora3
ENSMUSG00000000628	4.64263	2.21494	5.08986e-08	2.76323e-06	up	73	54	64	535	610	594	0.520345	0.398206	0.461015	3.48386	3.09527	3.38328	3.89809	3.18447	3.46725	15.5673	16.6761	16.8272	Hk2
ENSMUSG00000000682	6.1374	2.61763	2.85848e-08	1.81048e-06	up	184	149	161	2488	1454	1968	6.64766	5.43518	5.9406	81.7558	36.7174	55.3908	9.82533	8.78677	8.72231	72.3953	39.7492	55.7507	Cd52
ENSMUSG00000000693	4.18948	2.06677	3.44436e-06	5.82036e-05	up	54	47	67	585	338	449	0.540157	0.485542	0.717298	5.61675	2.46972	3.64515	2.88352	2.77167	3.62978	17.0222	9.24019	12.7196	Loxl3
ENSMUSG00000000730	8.81693	3.14028	0.0388356	0.0918572	up	0	0	1	12	5	4	0	0	0.0287797	0.154657	0.0594547	0.0443189	0	0	0.0541758	0.349174	0.136689	0.113315	Dnmt3l
ENSMUSG00000000732	5.07039	2.3421	6.95675e-06	9.9305e-05	up	36	46	57	665	356	357	0.609175	0.770038	0.936071	9.7811	3.99649	4.51666	1.92235	2.71269	3.08802	19.35	9.73228	10.1133	Icosl
ENSMUSG00000000782	2.78154	1.47588	1.62736e-05	0.000189962	up	77	65	82	330	410	483	1.34311	1.29355	1.57246	5.51604	5.16596	6.86086	4.11169	3.83316	4.44242	9.60227	11.2085	13.6827	Tcf7
ENSMUSG00000000817	3.96885	1.98872	0.00480234	0.0166211	up	4	2	14	47	49	60	0.0867642	0.0438703	0.311089	0.955277	0.765075	1.09499	0.213594	0.117943	0.758462	1.3676	1.33955	1.69972	Fasl
ENSMUSG00000000861	2.10759	1.0756	0.0253416	0.0649532	up	13	12	12	57	37	59	0.0446004	0.0386591	0.0456893	0.175376	0.098882	0.165845	0.694181	0.707659	0.65011	1.65857	1.0115	1.67139	Bcl11a
ENSMUSG00000000901	2.75141	1.46017	0.00441339	0.0155359	up	24	23	21	200	80	85	0.391653	0.429065	0.36778	3.08436	0.94397	1.15846	1.28157	1.35635	1.13769	5.81956	2.18703	2.40793	Mmp11
ENSMUSG00000000942	3.70894	1.89101	0.00735093	0.023585	up	4	6	2	34	26	29	0.105325	0.159766	0.0539484	0.821409	0.482948	0.623078	0.213594	0.35383	0.108352	0.989325	0.710784	0.82153	Hoxa4
ENSMUSG00000000957	2.54127	1.34555	5.09641e-05	0.000455628	up	469	762	550	2514	2979	3488	7.75766	12.7807	9.43713	38.5244	34.8643	45.9688	25.0439	44.9364	29.7967	73.1518	81.4395	98.8103	Mmp14
ENSMUSG00000000958	2.89776	1.53494	5.98555e-05	0.000514366	up	60	80	50	303	354	433	1.29326	1.90227	1.20439	6.18455	5.47383	7.2642	3.20391	4.71773	2.70879	8.81663	9.6776	12.2663	Slc7a7
ENSMUSG00000000982	11.206	3.4862	2.25052e-06	4.27623e-05	up	4	14	10	235	158	230	0.219176	0.775747	0.561317	12.2668	6.41645	10.5456	0.213594	0.825603	0.541758	6.83798	4.31938	6.51558	Ccl3
ENSMUSG00000000983	6.43468	2.68587	0.00246955	0.00966402	up	3	8	0	50	41	52	0.206421	0.347905	0	1.70452	1.06784	1.51963	0.160196	0.471773	0	1.45489	1.12085	1.47309	Wfdc18
ENSMUSG00000001020	10.4197	3.38124	3.36167e-08	2.04583e-06	up	19	22	20	529	351	369	1.28705	1.59076	1.46497	34.9014	17.8558	20.9804	1.01457	1.29738	1.08352	15.3927	9.59559	10.4533	S100a4
ENSMUSG00000001034	3.93986	1.97814	1.63496e-06	3.32454e-05	up	48	47	49	435	327	350	0.477608	0.482982	0.489268	3.97891	2.27757	2.69732	2.56313	2.77167	2.65462	12.6575	8.93948	9.91502	Mapk7
ENSMUSG00000001039	4.65948	2.22017	0.00120595	0.00542423	up	4	13	6	100	48	65	0.105392	0.373021	0.161947	2.56247	0.892156	1.45476	0.213594	0.766631	0.325055	2.90978	1.31222	1.84136	B9d1
ENSMUSG00000001098	2.13812	1.09634	0.00290073	0.011046	up	51	45	46	131	206	261	0.684667	0.524524	0.573859	1.59901	1.80022	2.53656	2.72333	2.65372	2.49209	3.81181	5.6316	7.39377	Kctd10
ENSMUSG00000001119	5.56203	2.47561	1.06923e-08	9.42519e-07	up	245	189	237	2874	1859	2538	2.39567	1.9381	2.39526	25.9017	12.9114	19.5311	13.0826	11.1456	12.8397	83.6271	50.8211	71.8981	Col6a1
ENSMUSG00000001131	38.3026	5.25937	6.34735e-10	1.38273e-07	up	7	6	8	667	427	494	0.378128	0.286787	0.387359	29.2291	14.5375	18.4917	0.37379	0.35383	0.433407	19.4082	11.6733	13.9943	Timp1
ENSMUSG00000001166	3.34025	1.73995	5.72562e-05	0.000497277	up	38	60	46	286	250	414	0.663178	1.1648	0.85815	4.77167	3.15167	6.05685	2.02914	3.5383	2.49209	8.32197	6.83446	11.7281	Oas1c
ENSMUSG00000001168	10.4726	3.38855	0.00154832	0.00662939	up	1	0	2	20	19	27	0.049119	0	0.0503182	0.540802	0.45045	0.619894	0.0533986	0	0.108352	0.581956	0.519419	0.764873	Oas1h
ENSMUSG00000001228	15.4644	3.95088	6.55695e-08	3.29795e-06	up	14	8	12	240	320	477	0.137969	0.0797266	0.121146	2.22432	2.26634	3.79334	0.74758	0.471773	0.65011	6.98347	8.74811	13.5128	Uhrf1
ENSMUSG00000001270	5.74505	2.52232	1.00126e-08	8.91802e-07	up	75	91	80	1002	807	970	2.15824	2.64201	2.38548	26.7326	16.4669	22.1753	4.00489	5.36642	4.33407	29.156	22.0616	27.4788	Ckb
ENSMUSG00000001281	2.03323	1.02377	0.00121367	0.00545178	up	78	65	103	392	275	308	1.28533	1.05221	1.69291	5.86839	3.13031	3.86219	4.16509	3.83316	5.58011	11.4063	7.51791	8.72522	Itgb7
ENSMUSG00000001288	2.42447	1.27767	5.26045e-06	8.11904e-05	up	156	144	171	840	691	704	1.65478	1.59076	1.82075	8.20988	5.27461	6.07497	8.33017	8.49191	9.26407	24.4421	18.8905	19.9434	Rarg
ENSMUSG00000001334	6.67431	2.73862	0.000380836	0.00216872	up	13	12	17	317	73	155	0.212671	0.184341	0.28011	4.46003	0.792987	1.86919	0.694181	0.707659	0.920989	9.224	1.99566	4.39094	Fndc5
ENSMUSG00000001403	2.98459	1.57753	0.00292977	0.0111288	up	56	28	12	173	182	206	1.00088	0.522393	0.198447	2.78454	2.36867	3.05596	2.99032	1.65121	0.65011	5.03392	4.97549	5.8357	Ube2c
ENSMUSG00000001444	3.07912	1.62252	0.00529808	0.0179945	up	4	11	16	63	65	61	0.0674794	0.204716	0.311071	0.9906	0.785432	0.878219	0.213594	0.648688	0.866813	1.83316	1.77696	1.72805	Tbx21
ENSMUSG00000001473	9.17798	3.19818	0.000663785	0.00337919	up	6	2	0	35	51	62	0.143331	0.0483147	0	1.00822	1.17962	1.54508	0.320391	0.117943	0	1.01842	1.39423	1.75638	Tubb6
ENSMUSG00000001493	21.9731	4.45767	6.60207e-06	9.5578e-05	up	4	3	2	207	59	128	0.075354	0.0762019	0.0385968	3.66429	0.797354	1.93169	0.213594	0.176915	0.108352	6.02324	1.61293	3.62606	Meox1
ENSMUSG00000001506	29.4833	4.88182	2.22273e-10	8.26324e-08	up	166	253	211	13412	9336	13836	1.0872	1.69442	1.45441	80.7393	43.2915	71.4383	8.86416	14.9198	11.4311	390.26	255.226	391.955	Col1a1
ENSMUSG00000001507	2.438	1.2857	0.000472645	0.00257422	up	149	131	136	930	435	610	1.132	1.01094	1.03915	6.50144	2.32304	3.66429	7.95638	7.72528	7.36791	27.0609	11.892	17.2805	Itga3
ENSMUSG00000001517	6.0314	2.59249	1.87956e-05	0.000210654	up	20	35	13	227	221	367	0.152682	0.277919	0.125127	1.70905	1.22785	2.3243	1.06797	2.06401	0.704286	6.6052	6.04167	10.3966	Foxm1
ENSMUSG00000001520	3.12731	1.64492	0.00101477	0.00473883	up	19	10	26	137	101	97	0.233049	0.117836	0.334235	1.47538	0.871319	0.919106	1.01457	0.589716	1.40857	3.9864	2.76112	2.74788	Nrip2
ENSMUSG00000001521	3.76365	1.91213	2.23968e-05	0.000240733	up	56	44	43	491	280	279	0.350603	0.278573	0.295026	2.9066	1.27196	1.41235	2.99032	2.59475	2.32956	14.287	7.6546	7.90369	Tulp3
ENSMUSG00000001525	2.40142	1.26389	3.36582e-06	5.73005e-05	up	1130	884	1349	4874	5087	5817	14.4035	11.5502	17.7579	57.2891	46.1506	58.9573	60.3404	52.1309	73.0832	141.823	139.068	164.788	Tubb5
ENSMUSG00000001555	5.95723	2.57464	9.76415e-07	2.24967e-05	up	24	20	24	308	206	279	0.343214	0.28923	0.380892	4.09369	2.15884	3.33882	1.28157	1.17943	1.30022	8.96212	5.6316	7.90369	Fkbp10
ENSMUSG00000001583	9.58943	3.26144	0.0146916	0.0417136	up	0	0	4	54	8	16	0	0	0.0516634	0.670939	0.0711527	0.198896	0	0	0.216703	1.57128	0.218703	0.453258	Tnk1
ENSMUSG00000001588	2.26012	1.1764	0.000706512	0.00355564	up	129	73	135	646	450	382	1.15299	0.661291	1.25165	5.36829	2.90136	2.67401	6.88841	4.30493	7.31374	18.7972	12.302	10.8215	Acap1
ENSMUSG00000001627	2.02066	1.01483	0.000208176	0.00135362	up	557	331	372	1941	1664	1355	4.21298	2.50696	2.81851	13.2923	8.84512	7.99115	29.743	19.5196	20.1534	56.4788	45.4902	38.3853	Ifrd1
ENSMUSG00000001642	2.43673	1.28495	0.000741055	0.00368609	up	144	257	168	646	1011	1104	1.57943	2.80589	1.83663	6.42316	7.69382	9.34347	7.68939	15.1557	9.10154	18.7972	27.6386	31.2748	Akr1b3
ENSMUSG00000001741	2.03188	1.02282	0.00144248	0.0062768	up	52	64	84	263	245	290	0.28902	0.368047	0.482495	1.33571	1.01187	1.3256	2.77672	3.77418	4.55077	7.65272	6.69777	8.2153	Il16
ENSMUSG00000001750	2.52251	1.33486	1.30219e-06	2.80462e-05	up	1144	1182	1329	6736	5490	5841	10.8921	11.4705	13.0433	59.3754	37.3053	44.5267	61.0879	69.7045	71.9997	196.003	150.085	165.468	Tcirg1
ENSMUSG00000001864	6.82806	2.77148	0.00352294	0.0129561	up	0	5	8	93	31	52	0	0.0651155	0.0879507	0.945262	0.242258	0.474034	0	0.294858	0.433407	2.70609	0.847473	1.47309	Aif1l
ENSMUSG00000001870	6.09238	2.60701	2.98878e-06	5.27463e-05	up	94	55	85	1270	631	863	0.384478	0.226803	0.352837	4.73286	1.8251	2.79255	5.01946	3.24344	4.60495	36.9542	17.2502	24.4476	Ltbp1
ENSMUSG00000001918	2.73407	1.45105	0.000136037	0.000962599	up	133	193	153	1161	682	731	1.39369	2.00171	1.61393	10.9895	4.97273	5.92661	7.10201	11.3815	8.2889	33.7825	18.6444	20.7082	Slc1a5
ENSMUSG00000001948	2.24668	1.1678	0.0141612	0.0405035	up	22	24	27	170	71	79	1.34019	1.60168	1.74733	9.61342	3.09406	3.94007	1.17477	1.41532	1.46275	4.94662	1.94099	2.23796	Spa17
ENSMUSG00000002006	4.70138	2.23309	0.000528441	0.00280474	up	6	7	14	122	68	59	0.0845787	0.0855304	0.151626	1.24162	0.536979	0.55038	0.320391	0.412801	0.758462	3.54993	1.85897	1.67139	Pdzd4
ENSMUSG00000002012	8.39824	3.07009	0.0069992	0.0226349	up	2	2	4	101	13	19	0.0425897	0.043069	0.087259	2.07104	0.210308	0.335933	0.106797	0.117943	0.216703	2.93888	0.355392	0.538244	Pnck
ENSMUSG00000002020	12.8575	3.68453	4.79348e-08	2.6443e-06	up	50	38	31	1281	675	1031	0.276943	0.207451	0.168121	6.16417	2.51078	4.29604	2.66993	2.24092	1.67945	37.2743	18.4531	29.2068	Ltbp2
ENSMUSG00000002033	3.42887	1.77773	0.000319804	0.00188911	up	21	18	35	223	145	127	0.862979	0.714019	1.52699	8.1338	4.09537	4.08413	1.12137	1.06149	1.89615	6.48881	3.96399	3.59774	Cd3g
ENSMUSG00000002055	3.58103	1.84038	1.36846e-05	0.000166709	up	33	35	40	258	210	291	0.253744	0.271693	0.3211	1.8214	1.12664	1.74243	1.76215	2.06401	2.16703	7.50723	5.74095	8.24363	Spag5
ENSMUSG00000002068	3.03625	1.60229	0.00276252	0.0105995	up	17	39	15	90	164	178	0.283809	0.637783	0.290738	1.35984	1.89085	2.23859	0.907775	2.29989	0.812637	2.6188	4.48341	5.0425	Ccne1
ENSMUSG00000002100	5.95489	2.57407	0.00782287	0.0248614	up	2	0	4	30	28	14	0.0201644	0	0.0413134	0.296014	0.213368	0.111335	0.106797	0	0.216703	0.872934	0.76546	0.396601	Mybpc3
ENSMUSG00000002104	7.15465	2.83888	0.0256474	0.065536	up	0	0	2	10	9	12	0	0	0.0477213	0.213705	0.164309	0.257207	0	0	0.108352	0.290978	0.246041	0.339944	Rapsn
ENSMUSG00000002109	2.06047	1.04297	4.66681e-05	0.000426584	up	196	154	239	820	821	731	3.19087	2.54419	3.92881	12.1609	9.35003	9.43817	10.4661	9.08163	12.948	23.8602	22.4444	20.7082	Ddb2
ENSMUSG00000002111	5.00601	2.32366	3.05162e-09	4.01429e-07	up	125	141	147	1180	1443	1451	2.02463	2.3624	2.39315	17.3186	16.2819	18.451	6.67482	8.315	7.96385	34.3354	39.4485	41.1048	Spi1
ENSMUSG00000002190	27.4171	4.777	0.0489615	0.110417	up	0	0	0	9	2	2	0	0	0	0.095676	0.0147123	0.0164503	0	0	0	0.26188	0.0546757	0.0566573	Clgn
ENSMUSG00000002204	4.37444	2.1291	3.8284e-05	0.000366405	up	24	18	18	223	126	164	0.583487	0.393369	0.398488	4.21143	1.97572	2.91482	1.28157	1.06149	0.975165	6.48881	3.44457	4.6459	Napsa
ENSMUSG00000002228	2.57368	1.36383	0.00815584	0.0257235	up	12	8	14	74	47	50	0.292659	0.197301	0.349771	1.74535	0.825801	1.0003	0.640783	0.471773	0.758462	2.15324	1.28488	1.41643	Ppm1j
ENSMUSG00000002233	4.64459	2.21555	4.33424e-08	2.49122e-06	up	142	159	144	1033	1375	1670	4.67801	5.32198	4.85878	31.7138	32.0376	43.612	7.58259	9.37649	7.80132	30.058	37.5895	47.3088	Rhoc
ENSMUSG00000002257	4.3789	2.13057	0.00130898	0.00578953	up	4	15	27	166	102	128	0.0665169	0.269062	0.476986	2.71581	1.29038	1.81008	0.213594	0.884574	1.46275	4.83023	2.78846	3.62606	Def6
ENSMUSG00000002384	2.51902	1.33286	0.0114311	0.0339854	up	12	18	7	71	62	52	0.129811	0.196907	0.0886534	0.734461	0.473124	0.460756	0.640783	1.06149	0.379231	2.06594	1.69495	1.47309	Bmp8b
ENSMUSG00000002458	4.23581	2.08264	2.78327e-06	5.02075e-05	up	44	65	82	631	463	494	0.865794	1.29427	1.58105	10.983	6.21378	7.39322	2.34954	3.83316	4.44242	18.3607	12.6574	13.9943	Rgs19
ENSMUSG00000002489	2.25593	1.17372	0.00216289	0.00869344	up	43	30	38	198	124	166	0.186336	0.137042	0.173532	0.784879	0.394341	0.561179	2.29614	1.76915	2.05868	5.76136	3.38989	4.70255	Tiam1
ENSMUSG00000002565	53.9549	5.75368	0.0135192	0.038941	up	0	0	0	18	4	4	0	0	0	0.231135	0.0394911	0.0441563	0	0	0	0.52376	0.109351	0.113315	Scin
ENSMUSG00000002602	4.67269	2.22425	1.99552e-09	2.96743e-07	up	705	660	630	5521	6071	6730	6.08776	5.75147	5.57003	43.1387	36.6973	45.6501	37.646	38.9213	34.1308	160.649	165.968	190.652	Axl
ENSMUSG00000002603	4.73088	2.24211	1.84559e-06	3.66142e-05	up	83	123	126	689	1173	1249	1.41111	2.05751	2.18514	10.5683	13.8203	16.6178	4.43208	7.25351	6.82615	20.0484	32.0673	35.3825	Tgfb1
ENSMUSG00000002668	3.38248	1.75808	0.000406712	0.00228189	up	27	13	45	167	205	189	0.53298	0.269489	0.887237	3.05632	2.70236	2.8114	1.44176	0.766631	2.43791	4.85933	5.60426	5.35411	Dennd1c
ENSMUSG00000002688	9.07592	3.18204	0.00132287	0.00583804	up	3	0	2	43	27	22	0.0444385	0	0.0227617	0.468883	0.219438	0.210309	0.160196	0	0.108352	1.25121	0.738122	0.62323	Prkd1
ENSMUSG00000002699	2.72852	1.44812	5.94612e-07	1.60063e-05	up	225	204	251	995	1293	1357	2.1838	1.97992	2.44925	8.77455	8.77828	10.3647	12.0147	12.0302	13.5981	28.9523	35.3478	38.442	Lcp2
ENSMUSG00000002732	2.06454	1.04582	0.000878981	0.00422469	up	89	87	139	497	346	426	2.6003	2.57239	4.11149	13.1736	7.13792	9.80924	4.75247	5.13053	7.53044	14.4616	9.4589	12.068	Fkbp7
ENSMUSG00000002799	3.65644	1.87044	0.00690246	0.0223771	up	6	4	4	51	28	22	0.0621197	0.0418791	0.0424242	0.493956	0.219105	0.179659	0.320391	0.235886	0.216703	1.48399	0.76546	0.62323	Jag2
ENSMUSG00000002808	14.338	3.84178	7.10885e-07	1.78678e-05	up	4	15	6	230	235	252	0.0703641	0.284623	0.108123	3.74444	2.9534	3.60755	0.213594	0.884574	0.325055	6.69249	6.4244	7.13881	Epdr1
ENSMUSG00000002835	2.86003	1.51603	0.00145168	0.0063051	up	27	20	17	75	128	158	0.355266	0.256617	0.259957	0.931308	1.23518	1.68133	1.44176	1.17943	0.920989	2.18233	3.49925	4.47592	Chaf1a
ENSMUSG00000002844	2.06943	1.04923	0.000108161	0.000804203	up	117	142	143	580	578	480	3.12869	3.86103	3.9656	14.3529	10.8857	10.2895	6.24763	8.37397	7.74714	16.8767	15.8013	13.5977	Adprh
ENSMUSG00000002870	3.30121	1.72299	9.38383e-06	0.000125595	up	73	93	87	387	569	695	0.921644	1.18391	1.09725	4.47945	5.11338	6.9356	3.89809	5.48436	4.7133	11.2608	15.5552	19.6884	Mcm2
ENSMUSG00000002885	2.20912	1.14347	1.51665e-05	0.000180238	up	359	262	436	1519	1408	1626	4.55806	3.43442	5.51624	17.5892	12.8773	16.813	19.1701	15.4506	23.6207	44.1995	38.4917	46.0624	Cd97
ENSMUSG00000002900	3.45921	1.79044	6.32984e-08	3.23124e-06	up	217	179	237	1610	1309	1358	0.939581	0.770395	1.03189	6.31407	4.01268	4.62024	11.5875	10.5559	12.8397	46.8474	35.7852	38.4703	Lamb1
ENSMUSG00000002944	7.10534	2.8289	4.06933e-05	0.000383203	up	1697	629	1546	11438	21357	20701	18.3194	6.89574	17.1243	114.107	163.235	177.207	90.6173	37.0931	83.7558	332.821	583.855	586.431	Cd36
ENSMUSG00000002980	3.30464	1.72449	0.00124791	0.00557339	up	60	27	73	478	202	340	0.787224	0.424577	0.994614	5.9227	1.88813	3.58073	3.20391	1.59223	3.95484	13.9087	5.52225	9.63173	Bcam
ENSMUSG00000002983	5.14581	2.3634	0.00085677	0.00413729	up	4	3	8	69	35	48	0.0648219	0.0437009	0.132809	0.911939	0.365818	0.562422	0.213594	0.176915	0.433407	2.00775	0.956825	1.35977	Relb
ENSMUSG00000002997	5.26275	2.39582	2.26028e-05	0.00024249	up	22	30	20	348	157	239	0.252844	0.348668	0.23547	3.71177	1.31341	2.21191	1.17477	1.76915	1.08352	10.126	4.29204	6.77054	Prkar2b
ENSMUSG00000003032	2.27776	1.18761	0.00365949	0.0133606	up	52	20	39	166	146	179	0.743358	0.278416	0.564078	2.19766	1.43721	1.97616	2.77672	1.17943	2.11286	4.83023	3.99133	5.07082	Klf4
ENSMUSG00000003038	2.08379	1.05921	8.6023e-06	0.000117875	up	599	684	651	2656	2347	2920	8.33957	9.54307	9.27384	33.6267	23.0288	32.0027	31.9857	40.3366	35.2685	77.2837	64.1619	82.7196	Hmgn2
ENSMUSG00000003051	8.22436	3.0399	3.39951e-07	1.05858e-05	up	12	19	24	321	259	311	0.251833	0.424445	0.515963	6.54663	4.2044	5.52873	0.640783	1.12046	1.30022	9.34039	7.0805	8.8102	Elf3
ENSMUSG00000003153	2.40306	1.26488	0.00640103	0.0210732	up	14	26	14	79	87	92	0.0926922	0.15232	0.0830858	0.446488	0.359633	0.429535	0.74758	1.53326	0.758462	2.29873	2.37839	2.60623	Slc2a3
ENSMUSG00000003206	2.18369	1.12677	0.0182969	0.0498637	up	12	11	10	46	45	51	0.430484	0.507883	0.367495	2.04068	1.46777	1.58457	0.640783	0.648688	0.541758	1.3385	1.2302	1.44476	Ebi3
ENSMUSG00000003227	39.0074	5.28567	0.0167106	0.0462932	up	0	0	0	4	10	5	0	0	0	0.0423531	0.0976907	0.0546157	0	0	0	0.116391	0.273379	0.141643	Edar
ENSMUSG00000003228	2.24095	1.16411	0.000316233	0.00187125	up	85	98	62	364	339	380	1.167	1.34106	0.869447	4.50191	3.31165	4.05852	4.53888	5.77922	3.3589	10.5916	9.26753	10.7649	Grk5
ENSMUSG00000003271	9.86037	3.30164	0.000107879	0.00080245	up	2	2	2	49	31	40	0.0444621	0.0449624	0.0455475	1.06065	0.533202	0.736472	0.106797	0.117943	0.108352	1.42579	0.847473	1.13315	Sult2b1
ENSMUSG00000003283	3.37539	1.75505	6.53654e-08	3.29738e-06	up	169	147	160	910	1068	1177	3.53112	3.08392	3.49401	17.5244	15.71	19.5282	9.02436	8.66883	8.66813	26.479	29.1968	33.3428	Hck
ENSMUSG00000003348	6.58472	2.71912	0.000518514	0.0027589	up	4	3	6	26	57	88	0.095247	0.0642125	0.130096	0.407817	0.761487	1.25213	0.213594	0.176915	0.325055	0.756543	1.55826	2.49292	Mob3a
ENSMUSG00000003352	17.7996	4.15377	2.74676e-06	4.98116e-05	up	8	4	20	494	255	363	0.107621	0.054416	0.303183	6.46764	2.54329	4.03216	0.427188	0.235886	1.08352	14.3743	6.97115	10.2833	Cacnb3
ENSMUSG00000003363	3.21172	1.68335	7.98871e-08	3.7023e-06	up	426	489	419	2437	2852	3164	6.60301	7.60633	6.7054	34.7693	30.4388	37.8615	22.7478	28.8371	22.6997	70.9113	77.9676	89.6318	Pld3
ENSMUSG00000003418	9.36017	3.22653	0.00336126	0.0124714	up	2	2	0	43	12	22	0.0113301	0.0114575	0	0.228698	0.0479553	0.0983043	0.106797	0.117943	0	1.25121	0.328054	0.62323	St8sia6
ENSMUSG00000003452	15.5026	3.95443	0.000671214	0.00340838	up	2	0	2	79	31	17	0.00610638	0	0.00625546	0.229707	0.0689219	0.0433485	0.106797	0	0.108352	2.29873	0.847473	0.481587	Bicd1
ENSMUSG00000003484	6.46271	2.69214	1.47278e-06	3.06773e-05	up	14	16	25	259	206	233	0.362024	0.366098	0.64901	5.81277	3.73497	4.7473	0.74758	0.943546	1.3544	7.53633	5.6316	6.60057	Cyp4f18
ENSMUSG00000003500	2.58515	1.37025	0.000304919	0.00181561	up	39	52	51	187	238	300	0.535164	0.695811	0.704867	2.38493	2.2831	3.15584	2.08254	3.06652	2.76297	5.44129	6.50641	8.49859	Impdh1
ENSMUSG00000003534	15.8635	3.98764	3.7043e-09	4.59038e-07	up	40	42	33	1538	855	1180	0.369257	0.373412	0.30622	12.7128	5.47018	8.39097	2.13594	2.47681	1.7878	44.7524	23.3739	33.4278	Ddr1
ENSMUSG00000003541	7.55644	2.91771	8.07738e-06	0.000112211	up	10	6	5	100	104	110	0.371107	0.300226	0.2281	3.9497	3.14148	3.68822	0.533986	0.35383	0.270879	2.90978	2.84314	3.11615	Ier3
ENSMUSG00000003545	15.5402	3.95793	0.00134969	0.00593192	up	2	0	0	25	28	15	0.0223792	0	0	0.266929	0.221017	0.141215	0.106797	0	0	0.727445	0.76546	0.424929	Fosb
ENSMUSG00000003573	3.20551	1.68056	0.000226096	0.00144276	up	16	20	28	134	141	129	0.195219	0.271447	0.399971	1.72398	1.34271	1.46283	0.854377	1.17943	1.51692	3.8991	3.85464	3.65439	Homer3
ENSMUSG00000003779	3.14588	1.65346	0.0025981	0.0100863	up	49	21	21	97	189	275	0.619189	0.290716	0.271845	1.03477	1.59118	2.54663	2.61653	1.2384	1.13769	2.82249	5.16685	7.79037	Kif20a
ENSMUSG00000003849	3.91853	1.97031	1.98843e-06	3.89509e-05	up	62	103	68	531	646	635	1.8378	3.00637	2.04879	14.531	13.1932	15.0076	3.31071	6.07408	3.68396	15.4509	17.6603	17.9887	Nqo1
ENSMUSG00000003882	16.1089	4.00978	9.00988e-09	8.23946e-07	up	14	18	37	732	679	772	0.18317	0.238155	0.509315	9.02718	6.34994	8.11143	0.74758	1.06149	2.00451	21.2996	18.5624	21.8697	Il7r
ENSMUSG00000004038	6.04866	2.59662	5.69569e-09	6.01247e-07	up	774	651	536	6443	9378	7555	23.261	19.9882	16.5444	180.743	202.094	182.096	41.3305	38.3905	29.0382	187.477	256.374	214.023	Gstm3
ENSMUSG00000004044	3.98397	1.99421	1.28575e-07	5.18481e-06	up	105	119	156	1032	883	1053	1.26373	1.44361	1.89392	11.3371	7.51148	9.98631	5.60685	7.01762	8.45143	30.0289	24.1393	29.83	Ptrf
ENSMUSG00000004099	2.42646	1.27886	1.92066e-06	3.78401e-05	up	241	251	242	1004	1164	1338	1.65119	1.76403	1.73243	6.31645	5.6643	7.26824	12.8691	14.8019	13.1106	29.2142	31.8213	37.9037	Dnmt1
ENSMUSG00000004105	2.905	1.53854	9.66612e-07	2.24914e-05	up	144	125	172	778	775	955	1.04163	0.904798	1.23122	5.12154	3.89064	5.39305	7.68939	7.37145	9.31824	22.6381	21.1868	27.0538	Angptl2
ENSMUSG00000004113	20.4667	4.35521	0.000855202	0.00413364	up	0	0	2	51	21	17	0	0	0.00864954	0.209165	0.0655185	0.0599388	0	0	0.108352	1.48399	0.574095	0.481587	Cacna1b
ENSMUSG00000004151	3.83453	1.93905	0.000758808	0.00374962	up	12	8	13	117	55	75	0.0855266	0.0576593	0.0876146	0.77163	0.281554	0.438493	0.640783	0.471773	0.704286	3.40444	1.50358	2.12465	Etv1
ENSMUSG00000004207	3.20399	1.67987	3.19493e-05	0.00031655	up	5868	7425	7285	27273	49559	53759	91.1335	116.629	116.11	388.38	543.526	660.169	313.343	437.864	394.671	793.584	1354.84	1522.92	Psap
ENSMUSG00000004266	2.18043	1.12461	1.29311e-06	2.79563e-05	up	575	555	648	2368	2496	2744	9.01758	8.78579	10.2812	33.6993	27.5162	34.2641	30.7042	32.7292	35.1059	68.9036	68.2353	77.7338	Ptpn6
ENSMUSG00000004267	5.48762	2.45618	0.000909532	0.0043471	up	16	4	6	145	49	83	0.142732	0.0360846	0.0548313	1.19498	0.314648	0.591056	0.854377	0.235886	0.325055	4.21918	1.33955	2.35128	Eno2
ENSMUSG00000004296	20.6844	4.37047	0.000402157	0.00226375	up	0	2	0	24	42	26	0	0.0431566	0	0.509024	0.662313	0.471263	0	0.117943	0	0.698347	1.14819	0.736544	Il12b
ENSMUSG00000004317	2.50225	1.32323	0.000952891	0.00450522	up	29	37	42	135	171	227	0.109952	0.140839	0.165199	0.477503	0.460208	0.676463	1.54856	2.18195	2.27538	3.9282	4.67477	6.4306	Clcn5
ENSMUSG00000004451	2.1619	1.1123	1.54642e-05	0.000183266	up	299	258	386	1122	1439	1436	2.67757	2.38492	3.61486	9.27354	9.10643	10.2801	15.9662	15.2147	20.9119	32.6477	39.3392	40.6799	Ralb
ENSMUSG00000004473	3.21088	1.68297	0.000602347	0.00312049	up	26	12	18	108	96	147	0.559056	0.260929	0.396488	2.17011	1.48649	2.54402	1.38836	0.707659	0.975165	3.14256	2.62443	4.16431	Clec11a
ENSMUSG00000004508	5.32536	2.41288	7.71412e-08	3.63414e-06	up	57	59	76	577	610	821	0.405934	0.424657	0.559239	3.76298	3.06107	4.6151	3.04372	3.47933	4.11736	16.7894	16.6761	23.2578	Gab2
ENSMUSG00000004530	3.14951	1.65513	7.02806e-05	0.000579772	up	128	128	107	437	829	994	0.660158	0.623667	0.525003	2.00836	2.81255	3.8094	6.83501	7.54837	5.79681	12.7157	22.6631	28.1587	Coro1c
ENSMUSG00000004609	4.49848	2.16944	0.000372942	0.00213564	up	6	18	16	85	108	165	0.0979514	0.297161	0.301028	1.40797	1.31286	2.26631	0.320391	1.06149	0.866813	2.47331	2.95249	4.67422	Cd33
ENSMUSG00000004612	3.63042	1.86014	0.000250935	0.00155536	up	16	13	24	162	109	105	0.764869	0.676791	1.17531	7.19313	3.70948	3.99688	0.854377	0.766631	1.30022	4.71384	2.97983	2.97451	Nkg7
ENSMUSG00000004631	2.47994	1.31031	0.000667381	0.00339366	up	75	116	82	610	338	384	1.03366	1.67797	1.17036	7.93652	3.31967	4.20532	4.00489	6.84071	4.44242	17.7497	9.24019	10.8782	Sgce
ENSMUSG00000004665	3.83676	1.93989	1.32171e-05	0.000162726	up	93	68	163	714	772	939	1.60381	1.24228	2.93637	11.4276	9.50839	12.8926	4.96607	4.01007	8.83066	20.7758	21.1048	26.6006	Cnn2
ENSMUSG00000004677	2.63491	1.39776	8.91602e-08	4.00105e-06	up	812	728	846	4110	4094	4118	4.86617	4.37416	5.12639	22.482	17.2936	19.3728	43.3596	42.9313	45.8328	119.592	111.921	116.657	Myo9b
ENSMUSG00000004698	2.0607	1.04313	0.00324382	0.0121066	up	44	40	32	154	182	135	0.417634	0.403136	0.311149	1.37596	1.2454	1.03316	2.34954	2.35886	1.73363	4.48106	4.97549	3.82437	Hdac9
ENSMUSG00000004707	14.2496	3.83285	4.36228e-11	3.57e-08	up	62	57	49	1277	1758	1686	0.812283	0.770084	0.676093	15.2315	16.0263	17.2589	3.31071	3.36138	2.65462	37.1579	48.0599	47.7621	Ly9
ENSMUSG00000004709	6.63253	2.72956	0.000629145	0.00322802	up	2	4	2	42	27	38	0.0223256	0.0451537	0.0228707	0.450644	0.220488	0.369803	0.106797	0.235886	0.108352	1.22211	0.738122	1.07649	Cd244
ENSMUSG00000004730	3.53319	1.82097	5.5083e-05	0.000482615	up	171	217	195	831	1395	1850	2.27646	2.92991	2.65004	10.0161	12.9748	19.2414	9.13115	12.7968	10.5643	24.1803	38.1363	52.408	Emr1
ENSMUSG00000004791	69.6718	6.1225	0.00299276	0.0113279	up	0	0	0	12	8	14	0	0	0	0.292108	0.149727	0.292975	0	0	0	0.349174	0.218703	0.396601	Pgf
ENSMUSG00000004864	6.88752	2.78399	0.000698841	0.00352429	up	8	6	4	151	38	54	0.222075	0.16843	0.113748	3.97321	0.744127	1.22616	0.427188	0.35383	0.216703	4.39377	1.03884	1.52975	Mapk13
ENSMUSG00000004891	4.41035	2.14089	9.11507e-05	0.000710468	up	69	19	53	298	464	449	0.471009	0.132308	0.388688	1.81264	2.16895	2.39421	3.6845	1.12046	2.87132	8.67114	12.6848	12.7196	Nes
ENSMUSG00000004933	5.64639	2.49733	9.17445e-05	0.000713796	up	6	8	5	71	84	59	0.0548178	0.0923911	0.0561561	0.687372	0.592942	0.432384	0.320391	0.471773	0.270879	2.06594	2.29638	1.67139	Matk
ENSMUSG00000004952	5.39669	2.43208	9.68052e-09	8.74391e-07	up	75	77	103	924	845	929	0.542364	0.548467	0.736177	6.38198	4.54337	5.65762	4.00489	4.54081	5.58011	26.8864	23.1005	26.3173	Rasa4
ENSMUSG00000005045	43.2395	5.43428	0.0109696	0.0328358	up	0	0	0	7	8	6	0	0	0	0.0321483	0.0308968	0.0207281	0	0	0	0.203685	0.218703	0.169972	Chd5
ENSMUSG00000005054	3.43041	1.77838	4.34118e-08	2.49122e-06	up	631	671	807	4460	4448	5293	44.4246	47.9006	58.2863	289.433	221.445	295.137	33.6945	39.57	43.7199	129.776	121.599	149.943	Cstb
ENSMUSG00000005087	6.35355	2.66756	1.66075e-10	7.28217e-08	up	384	394	369	4559	4612	5159	2.40337	2.50558	2.36051	26.3134	20.4672	25.6798	20.505	23.2348	19.9909	132.657	126.082	146.147	Cd44
ENSMUSG00000005124	3.40787	1.76887	7.95702e-05	0.000640042	up	39	36	34	308	162	256	0.289044	0.276912	0.264932	2.17742	0.901452	1.57191	2.08254	2.12298	1.84198	8.96212	4.42873	7.25213	Wisp1
ENSMUSG00000005125	2.22606	1.15449	0.000161808	0.00110379	up	241	270	181	1253	845	929	1.6934	1.90559	1.29128	8.56288	4.25736	5.27249	12.8691	15.9223	9.80583	36.4595	23.1005	26.3173	Ndrg1
ENSMUSG00000005148	2.93422	1.55298	0.0279878	0.0701582	up	6	5	3	43	18	20	0.14633	0.147976	0.0999346	1.07406	0.344084	0.461678	0.320391	0.294858	0.162527	1.25121	0.492081	0.566573	Klf5
ENSMUSG00000005220	2.9731	1.57197	0.00502113	0.01725	up	5	10	12	49	49	61	0.0310905	0.0786009	0.0955486	0.35657	0.274152	0.380108	0.266993	0.589716	0.65011	1.42579	1.33955	1.72805	Corin
ENSMUSG00000005267	2.51376	1.32985	0.00178916	0.0074571	up	18	19	19	100	89	88	0.10999	0.111228	0.112675	0.524764	0.380192	0.399079	0.961174	1.12046	1.02934	2.90978	2.43307	2.49292	Zfp287
ENSMUSG00000005397	7.20996	2.84999	4.45158e-10	1.15343e-07	up	240	247	322	3200	4006	4259	1.73554	1.78315	2.31839	20.6497	19.9903	23.7756	12.8157	14.566	17.4446	93.1129	109.515	120.652	Nid1
ENSMUSG00000005410	4.95883	2.31	1.15324e-05	0.000146737	up	32	50	45	263	386	598	0.417023	0.644977	0.577983	3.03845	3.44364	5.86276	1.70875	2.94858	2.43791	7.65272	10.5524	16.9405	Mcm5
ENSMUSG00000005413	4.64352	2.21522	1.14247e-05	0.000145584	up	310	412	485	2333	4544	4219	6.13753	8.28855	9.7892	42.4479	63.2998	65.8753	16.5536	24.2963	26.2753	67.8851	124.223	119.518	Hmox1
ENSMUSG00000005447	2.21846	1.14956	0.00268648	0.0103682	up	59	39	57	311	171	186	1.19522	0.765491	1.18359	5.81208	2.47322	2.98537	3.15051	2.29989	3.08802	9.04941	4.67477	5.26913	Pafah1b3
ENSMUSG00000005465	2.9094	1.54072	0.00013412	0.000953678	up	42	27	34	220	171	194	0.695061	0.447288	0.550205	3.33354	1.93898	2.51692	2.24274	1.59223	1.84198	6.40151	4.67477	5.49575	Il27ra
ENSMUSG00000005470	3.47754	1.79807	0.000216141	0.00139323	up	13	15	24	110	121	125	0.25133	0.290467	0.441371	1.81183	1.59566	1.81249	0.694181	0.884574	1.30022	3.20076	3.30788	3.54108	Asf1b
ENSMUSG00000005533	4.68022	2.22658	0.000141382	0.00099008	up	9	6	10	90	69	71	0.0935001	0.0567313	0.0957828	0.823551	0.461704	0.560497	0.480587	0.35383	0.541758	2.6188	1.88631	2.01133	Igf1r
ENSMUSG00000005583	2.72891	1.44833	0.000422197	0.00234644	up	48	38	37	296	168	191	0.298027	0.251151	0.241698	1.77737	0.78839	0.999063	2.56313	2.24092	2.00451	8.61295	4.59276	5.41077	Mef2c
ENSMUSG00000005611	3.67273	1.87685	1.07633e-05	0.000139219	up	42	47	50	427	271	302	0.258215	0.310857	0.314903	2.43682	1.20567	1.49359	2.24274	2.77167	2.70879	12.4248	7.40856	8.55525	Mrvi1
ENSMUSG00000005667	3.74112	1.90347	1.62688e-05	0.000189962	up	26	39	30	221	259	224	0.462588	0.623725	0.505474	3.14075	2.8934	2.74871	1.38836	2.29989	1.62527	6.43061	7.0805	6.34561	Mthfd2
ENSMUSG00000005686	3.84245	1.94203	7.16732e-06	0.000101886	up	50	43	75	522	367	370	0.389394	0.333195	0.598351	3.72385	1.99679	2.26811	2.66993	2.53578	4.06319	15.189	10.033	10.4816	Ampd3
ENSMUSG00000005763	3.76372	1.91216	0.00270054	0.010406	up	19	3	12	102	90	57	0.171825	0.0315925	0.0960109	0.745254	0.539938	0.357305	1.01457	0.176915	0.65011	2.96797	2.46041	1.61473	Cd247
ENSMUSG00000005800	5.32913	2.4139	0.0015083	0.00649054	up	5	10	1	56	48	67	0.102663	0.207637	0.0350566	0.910541	0.579374	0.917742	0.266993	0.589716	0.0541758	1.62948	1.31222	1.89802	Mmp8
ENSMUSG00000005836	2.16613	1.11512	0.000904806	0.00432572	up	264	226	228	1447	785	799	3.52177	3.05643	3.15005	17.6995	7.39747	8.39575	14.0972	13.3276	12.3521	42.1045	21.4602	22.6346	Gata6
ENSMUSG00000005947	2.58302	1.36906	0.00363862	0.0132957	up	20	10	18	81	68	93	0.201569	0.111184	0.187718	0.706135	0.465358	0.722685	1.06797	0.589716	0.975165	2.35692	1.85897	2.63456	Itgae
ENSMUSG00000005958	2.69282	1.42912	0.00438521	0.015459	up	16	12	13	83	47	86	0.106782	0.080988	0.109389	0.526606	0.225983	0.452716	0.854377	0.707659	0.704286	2.41512	1.28488	2.43626	Ephb3
ENSMUSG00000005968	2.00173	1.00125	0.000175407	0.00117679	up	242	191	165	898	801	646	3.33946	2.77789	2.31745	11.7617	8.03616	7.2224	12.9224	11.2636	8.93901	26.1298	21.8976	18.3003	Tuft1
ENSMUSG00000005973	3.48314	1.80039	5.4209e-07	1.48088e-05	up	139	111	174	949	817	1117	1.83858	1.54054	2.36779	11.6637	7.65224	11.8503	7.4224	6.54585	9.42659	27.6138	22.335	31.6431	Rcn1
ENSMUSG00000005986	3.50926	1.81117	0.000583162	0.00303951	up	24	12	11	96	90	137	0.443608	0.207046	0.209741	1.8159	1.20359	1.99175	1.28157	0.707659	0.595934	2.79339	2.46041	3.88102	Ankrd13d
ENSMUSG00000006179	31.2796	4.96715	0.0249607	0.0641114	up	0	0	0	6	4	5	0	0	0	0.0945407	0.048459	0.0812754	0	0	0	0.174587	0.109351	0.141643	Prss16
ENSMUSG00000006205	6.69765	2.74365	5.72705e-06	8.63653e-05	up	19	12	37	276	240	373	0.291575	0.206399	0.567517	3.71854	2.46823	4.3237	1.01457	0.707659	2.00451	8.03099	6.56108	10.5666	Htra1
ENSMUSG00000006219	16.2177	4.0195	1.88083e-09	2.8718e-07	up	25	31	53	1288	1001	1175	0.244846	0.304739	0.52094	11.3706	6.81585	8.98777	1.33496	1.82812	2.87132	37.478	27.3652	33.2861	Fblim1
ENSMUSG00000006221	8.66	3.11437	0.00195201	0.00801473	up	0	2	2	26	24	22	0	0.0306569	0.0310559	0.389407	0.256628	0.286944	0	0.117943	0.108352	0.756543	0.656108	0.62323	Hspb7
ENSMUSG00000006273	2.0969	1.06826	0.000430317	0.00238122	up	683	728	825	1942	3682	3637	6.07627	6.44868	7.13238	15.7523	22.4924	25.0621	36.4712	42.9313	44.6951	56.5079	100.658	103.031	Atp6v1b2
ENSMUSG00000006281	2.14228	1.09915	1.66917e-06	3.36609e-05	up	472	449	493	2091	1891	1956	2.5282	2.44232	2.65309	10.3912	7.24261	8.46299	25.2041	26.4783	26.7087	60.8435	51.6959	55.4108	Tep1
ENSMUSG00000006342	4.19842	2.06985	1.68982e-07	6.24139e-06	up	59	52	61	435	508	476	0.773681	0.678068	0.818988	5.15827	4.74826	4.90236	3.15051	3.06652	3.30473	12.6575	13.8876	13.4844	Susd2
ENSMUSG00000006345	7.89041	2.9801	0.00333883	0.0124044	up	2	2	2	61	10	24	0.0246099	0.0248868	0.0252107	0.699969	0.0868028	0.232937	0.106797	0.117943	0.108352	1.77497	0.273379	0.679887	Ggt1
ENSMUSG00000006360	5.75631	2.52515	7.42723e-07	1.84612e-05	up	41	31	55	614	445	367	4.3387	3.62447	5.79733	60.75	32.6025	32.2878	2.18934	1.82812	2.97967	17.866	12.1653	10.3966	Crip1
ENSMUSG00000006369	6.55575	2.71276	0.00411759	0.0146698	up	6	10	30	289	70	227	0.0576541	0.116606	0.295308	2.60962	0.501608	1.7887	0.320391	0.589716	1.62527	8.40926	1.91365	6.4306	Fbln1
ENSMUSG00000006398	2.21368	1.14645	0.00430953	0.0152299	up	89	43	45	173	251	342	2.11209	0.999763	1.05881	3.62831	4.08939	6.16753	4.75247	2.53578	2.43791	5.03392	6.8618	9.68839	Cdc20
ENSMUSG00000006403	10.8097	3.43425	2.03427e-06	3.95769e-05	up	5	6	4	93	106	125	0.0523561	0.0529453	0.0536344	0.784603	0.677116	0.894762	0.266993	0.35383	0.216703	2.70609	2.89781	3.54108	Adamts4
ENSMUSG00000006411	6.11811	2.61309	2.54579e-05	0.000264493	up	11	10	8	143	79	127	0.134454	0.113306	0.0918246	1.50091	0.663937	1.16658	0.587384	0.589716	0.433407	4.16098	2.15969	3.59774	Pvrl4
ENSMUSG00000006435	8.23183	3.04121	0.000100911	0.000766288	up	2	2	6	51	63	51	0.0190307	0.0192448	0.0779812	0.471439	0.469868	0.420301	0.106797	0.117943	0.325055	1.48399	1.72228	1.44476	Neurl1a
ENSMUSG00000006519	6.89655	2.78588	8.06759e-10	1.57507e-07	up	104	130	113	1687	1475	1549	6.31244	7.72736	6.80689	90.8379	63.123	74.9475	5.55345	7.66631	6.12187	49.088	40.3233	43.881	Cyba
ENSMUSG00000006538	2.37519	1.24804	0.00536827	0.0181788	up	24	20	18	131	75	82	0.446695	0.382226	0.352001	2.1438	0.896858	1.16542	1.28157	1.17943	0.975165	3.81181	2.05034	2.32295	Ihh
ENSMUSG00000006576	7.82406	2.96792	0.00116787	0.00530597	up	32	19	18	661	169	215	0.156194	0.0987195	0.0900039	3.05425	0.599124	0.862401	1.70875	1.12046	0.975165	19.2336	4.6201	6.09066	Slc4a3
ENSMUSG00000006585	2.28097	1.18965	0.000248811	0.00154668	up	58	63	69	241	281	331	1.15045	1.24095	1.37496	4.32771	3.86844	5.20262	3.09712	3.71521	3.73813	7.01257	7.68194	9.37678	Cdt1
ENSMUSG00000006586	4.81525	2.26761	0.000115422	0.000847308	up	15	14	22	247	112	120	0.0843768	0.0746605	0.118851	1.22898	0.438974	0.515789	0.800978	0.825603	1.19187	7.18715	3.06184	3.39944	Runx1t1
ENSMUSG00000006642	8.09275	3.01663	0.00525547	0.0178711	up	2	0	1	12	18	21	0.0204692	0	0.020969	0.112684	0.129956	0.1776	0.106797	0	0.0541758	0.349174	0.492081	0.594901	Tcf23
ENSMUSG00000006651	3.75627	1.9093	0.00760343	0.0242496	up	2	8	8	69	35	30	0.0351085	0.142014	0.143862	1.15964	0.421031	0.443077	0.106797	0.471773	0.433407	2.00775	0.956825	0.849859	Aplp1
ENSMUSG00000006678	2.53645	1.34281	0.000122752	0.000889487	up	53	70	64	255	316	366	0.266702	0.356393	0.331759	1.17106	1.09524	1.45002	2.83012	4.12801	3.46725	7.41994	8.63876	10.3683	Pola1
ENSMUSG00000006720	4.72104	2.23911	0.000730129	0.00364553	up	4	4	6	52	37	42	0.0477907	0.0483285	0.0734362	0.591949	0.320273	0.414652	0.213594	0.235886	0.325055	1.51309	1.0115	1.1898	Zfp184
ENSMUSG00000006784	2.08606	1.06078	0.0432856	0.10022	up	19	8	12	75	38	45	0.136562	0.0552393	0.0839373	0.488653	0.183036	0.247744	1.01457	0.471773	0.65011	2.18233	1.03884	1.27479	Ttc25
ENSMUSG00000006930	2.27829	1.18795	0.000435817	0.00240339	up	62	86	71	367	263	352	0.757862	0.991799	0.844867	3.88573	2.16992	3.16469	3.31071	5.07156	3.84648	10.6789	7.18986	9.97168	Hap1
ENSMUSG00000006931	4.21145	2.07432	0.000203643	0.00133021	up	24	8	16	164	108	121	0.462503	0.155903	0.315863	2.93507	1.49537	1.94563	1.28157	0.471773	0.866813	4.77204	2.95249	3.42776	Leprel4
ENSMUSG00000007030	3.10824	1.6361	0.0210101	0.0558169	up	2	4	9	42	24	26	0.0194631	0.0393642	0.0996914	0.446436	0.164758	0.214925	0.106797	0.235886	0.487582	1.22211	0.656108	0.736544	Vwa7
ENSMUSG00000007034	19.8654	4.31218	5.95218e-05	0.000512529	up	2	4	1	156	36	88	0.0269744	0.0545559	0.027633	1.97993	0.361542	0.978718	0.106797	0.235886	0.0541758	4.53926	0.984163	2.49292	Slc44a4
ENSMUSG00000007039	2.49865	1.32115	0.00346426	0.012776	up	32	32	56	284	126	173	0.843132	0.905908	1.5115	7.05888	2.52777	3.78238	1.70875	1.88709	3.03385	8.26377	3.44457	4.90085	Ddah2
ENSMUSG00000007041	3.2211	1.68755	6.95356e-08	3.39751e-06	up	445	350	497	2858	2440	2824	10.7788	8.44643	12.3326	62.2918	41.0469	53.3306	23.7624	20.6401	26.9254	83.1615	66.7044	80.0001	Clic1
ENSMUSG00000007080	2.50073	1.32235	9.32733e-05	0.000722403	up	77	51	69	338	278	345	0.308398	0.19777	0.277399	1.21464	0.774701	1.09167	4.11169	3.00755	3.73813	9.83505	7.59992	9.77338	Pole
ENSMUSG00000007097	7.12579	2.83305	6.869e-05	0.000570781	up	29	27	44	761	279	344	0.19804	0.175235	0.278954	4.44036	1.23114	1.72804	1.54856	1.59223	2.38374	22.1434	7.62726	9.74505	Atp1a2
ENSMUSG00000007207	2.44913	1.29227	0.0126584	0.0369217	up	21	9	21	118	56	68	0.346357	0.191048	0.354813	1.76225	0.644144	0.918927	1.12137	0.530745	1.13769	3.43354	1.53092	1.92635	Stx1a
ENSMUSG00000007613	2.27944	1.18868	5.75217e-07	1.55892e-05	up	872	820	849	3934	3799	3632	5.71706	5.41761	5.68554	23.5867	17.5185	18.7673	46.5635	48.3567	45.9953	114.471	103.857	102.89	Tgfbr1
ENSMUSG00000007682	64.9343	6.02091	0.00478865	0.0165903	up	0	0	0	5	16	11	0	0	0	0.0397484	0.0916827	0.0683424	0	0	0	0.145489	0.437406	0.311615	Dio2
ENSMUSG00000007783	6.58472	2.71912	0.000295801	0.00177429	up	3	7	3	73	39	59	0.0601105	0.121574	0.0615781	1.21333	0.445239	0.829729	0.160196	0.412801	0.162527	2.12414	1.06618	1.67139	Cpt1c
ENSMUSG00000007891	3.44503	1.78452	9.0739e-06	0.000122473	up	4942	5758	5521	23899	42669	44034	83.5778	98.335	95.2793	369.839	508.997	588.315	263.896	339.559	299.105	695.408	1166.48	1247.42	Ctsd
ENSMUSG00000007908	7.33362	2.87452	0.00474191	0.0164646	up	2	4	2	81	12	24	0.0154055	0.0311576	0.0157816	0.593651	0.0652048	0.157967	0.106797	0.235886	0.108352	2.35692	0.328054	0.679887	Hmgcll1
ENSMUSG00000007987	2.02588	1.01855	0.00410052	0.0146242	up	68	65	35	212	219	240	3.22509	3.07501	1.69911	9.04616	7.34523	8.86708	3.6311	3.83316	1.89615	6.16873	5.98699	6.79887	Rabl5
ENSMUSG00000008136	14.4058	3.84858	1.79571e-05	0.000203502	up	16	4	5	350	135	217	0.429658	0.108623	0.165055	8.82049	2.61418	4.70222	0.854377	0.235886	0.270879	10.1842	3.69061	6.14731	Fhl2
ENSMUSG00000008398	4.28359	2.09882	0.00145045	0.0063033	up	5	5	6	35	35	66	0.0553479	0.0559707	0.0944986	0.406255	0.351397	0.640296	0.266993	0.294858	0.325055	1.01842	0.956825	1.86969	Elk3
ENSMUSG00000008461	2.77485	1.47241	0.0179452	0.0491323	up	4	8	8	49	38	23	0.0650731	0.131611	0.133324	0.74631	0.436093	0.307965	0.213594	0.471773	0.433407	1.42579	1.03884	0.651558	Fut1
ENSMUSG00000008496	2.34422	1.22911	0.00192783	0.00792687	up	30	20	30	112	116	139	0.459895	0.328285	0.44341	1.51407	1.24044	1.74973	1.60196	1.17943	1.62527	3.25895	3.17119	3.93768	Pou2f2
ENSMUSG00000008601	8.00867	3.00156	0.000107146	0.00079874	up	7	4	6	144	47	76	0.200704	0.101481	0.154203	3.45274	0.849494	1.58308	0.37379	0.235886	0.325055	4.19008	1.28488	2.15298	Rab25
ENSMUSG00000008734	8.17527	3.03127	4.02358e-06	6.56729e-05	up	8	8	12	200	122	128	0.074205	0.0750399	0.114025	1.83825	0.811369	0.980382	0.427188	0.471773	0.65011	5.81956	3.33522	3.62606	Gprc5b
ENSMUSG00000009097	7.28992	2.8659	0.0315511	0.077278	up	4	0	0	39	4	16	0.0944787	0	0	0.866845	0.0999722	0.335347	0.213594	0	0	1.13481	0.109351	0.453258	Tbx1
ENSMUSG00000009185	37.4065	5.22522	0.017521	0.0481559	up	0	0	0	8	4	6	0	0	0	0.60289	0.231768	0.388722	0	0	0	0.232782	0.109351	0.169972	Ccl8
ENSMUSG00000009394	8.15617	3.02789	0.00746003	0.0238813	up	1	0	2	20	8	23	0	0	0.0152309	0.136414	0.0524414	0.164182	0.0533986	0	0.108352	0.581956	0.218703	0.651558	Syn2
ENSMUSG00000009418	3.77737	1.91738	3.75477e-05	0.000360855	up	307	211	351	2865	1521	1977	1.02499	0.730885	1.20483	8.8015	3.58286	5.24475	16.3934	12.443	19.0157	83.3652	41.5809	56.0057	Nav1
ENSMUSG00000009545	3.09775	1.63122	0.000806858	0.00394343	up	23	17	28	181	88	141	0.360276	0.252229	0.425852	2.39016	0.918848	1.63946	1.22817	1.00252	1.51692	5.2667	2.40573	3.99434	Kcnq1
ENSMUSG00000009585	5.44207	2.44416	6.2805e-08	3.22531e-06	up	152	123	147	1958	1169	1348	1.14539	0.893127	1.1168	13.0665	6.00638	7.85884	8.11658	7.25351	7.96385	56.9735	31.958	38.187	Apobec3
ENSMUSG00000009687	6.01262	2.58799	6.48427e-08	3.2807e-06	up	113	117	178	1979	1387	1425	1.16339	1.19676	1.86988	18.5877	10.0322	11.5338	6.03404	6.89968	9.6433	57.5845	37.9176	40.3683	Fxyd5
ENSMUSG00000009731	2.20882	1.14327	0.0381274	0.0905972	up	11	4	14	46	41	38	0.095265	0.0321123	0.113856	0.364191	0.24641	0.250472	0.587384	0.235886	0.758462	1.3385	1.12085	1.07649	Kcnd1
ENSMUSG00000009876	4.59558	2.20025	0.0316605	0.0775017	up	0	2	2	13	12	13	0	0.107727	0.109129	0.781921	0.526038	0.756233	0	0.117943	0.108352	0.378271	0.328054	0.368272	Cox4i2
ENSMUSG00000010021	2.29947	1.2013	0.0448147	0.102745	up	6	6	16	59	40	27	0.0619059	0.0626025	0.169113	0.586921	0.305692	0.22787	0.320391	0.35383	0.866813	1.71677	1.09351	0.764873	Kif19a
ENSMUSG00000010067	2.34814	1.23152	0.000364743	0.00210512	up	54	41	64	202	265	265	0.448735	0.359898	0.523096	1.60427	1.57184	1.76973	2.88352	2.41784	3.46725	5.87775	7.24453	7.50709	Rassf1
ENSMUSG00000010080	12.9739	3.69754	0.000253059	0.00156682	up	4	0	6	128	42	86	0.0412807	0	0.0634328	1.24988	0.320327	0.732618	0.213594	0	0.325055	3.72452	1.14819	2.43626	Epn3
ENSMUSG00000010142	3.30205	1.72336	0.00100773	0.00472013	up	10	20	36	149	145	135	0.147998	0.299326	0.5458	2.03683	1.52427	1.5876	0.533986	1.17943	1.95033	4.33557	3.96399	3.82437	Tnfrsf13b
ENSMUSG00000010154	42.5685	5.41172	2.35796e-05	0.000250612	up	0	0	2	92	44	50	0	0	0.0369072	1.68583	0.559129	0.710433	0	0	0.108352	2.677	1.20287	1.41643	Spire2
ENSMUSG00000010307	4.12183	2.04329	7.9663e-09	7.48526e-07	up	173	195	212	1530	1499	1670	4.12457	4.69235	5.18555	33.1987	25.0622	31.572	9.23795	11.4995	11.4853	44.5196	40.9794	47.3088	Tmem86a
ENSMUSG00000010435	29.4512	4.88026	0.0427024	0.099125	up	0	0	0	8	1	5	0	0	0	0.506039	0.0778145	0.261021	0	0	0	0.232782	0.0273379	0.141643	Spaca7
ENSMUSG00000010461	7.97527	2.99553	3.08463e-05	0.000308301	up	3	8	6	102	68	100	0.0400498	0.0810009	0.0615413	1.04725	0.508542	0.852927	0.160196	0.471773	0.325055	2.96797	1.85897	2.83286	Eya4
ENSMUSG00000010751	3.97204	1.98988	0.0040115	0.0143756	up	10	2	4	38	38	49	0.0979057	0.0198015	0.0401184	0.359315	0.303889	0.417013	0.533986	0.117943	0.216703	1.10572	1.03884	1.3881	Tnfrsf22
ENSMUSG00000010796	39.5708	5.30637	8.46402e-05	0.000671662	up	2	2	0	210	60	56	0.0296728	0.0300067	0	2.91306	0.648894	0.748956	0.106797	0.117943	0	6.11054	1.64027	1.5864	Asz1
ENSMUSG00000010830	6.88068	2.78255	3.48535e-05	0.000339232	up	10	9	8	149	66	150	0.296833	0.300173	0.243264	4.52093	1.42388	3.65245	0.533986	0.530745	0.433407	4.33557	1.8043	4.24929	Kdelr3
ENSMUSG00000011008	6.70702	2.74567	6.62009e-06	9.56975e-05	up	7	11	14	119	165	142	0.102122	0.154907	0.183077	1.42888	1.53085	1.47004	0.37379	0.648688	0.758462	3.46264	4.51075	4.02267	Mcoln2
ENSMUSG00000011034	7.41394	2.89024	7.95886e-06	0.000110925	up	32	32	17	567	250	359	0.327109	0.33079	0.188491	5.45849	1.84602	2.93489	1.70875	1.88709	0.920989	16.4984	6.83446	10.17	Slc5a1
ENSMUSG00000011154	75.9209	6.24642	0.0025673	0.00999166	up	0	0	0	18	9	10	0	0	0	0.229908	0.117844	0.131766	0	0	0	0.52376	0.246041	0.283286	1700026D08Rik
ENSMUSG00000011171	57.9353	5.85637	0.00918141	0.0283465	up	0	0	0	15	3	10	0	0	0	0.138058	0.0265368	0.0741792	0	0	0	0.436467	0.0820136	0.283286	Vipr2
ENSMUSG00000011256	2.52068	1.33381	0.000209617	0.00135989	up	55	36	54	245	266	204	0.377543	0.23862	0.362588	1.43971	1.19016	1.01436	2.93692	2.12298	2.92549	7.12896	7.27187	5.77904	Adam19
ENSMUSG00000011877	2.04493	1.03205	2.42931e-05	0.000255653	up	241	179	255	937	861	897	2.11683	1.6318	2.27516	7.65734	5.33661	6.33657	12.8691	10.5559	13.8148	27.2646	23.5379	25.4108	Git1
ENSMUSG00000011884	5.71253	2.51413	4.04418e-09	4.81727e-07	up	89	104	132	1202	1242	1205	2.14997	2.56068	3.23027	27.0466	21.5028	23.44	4.75247	6.13305	7.15121	34.9755	33.9536	34.136	Gltp
ENSMUSG00000012017	2.83674	1.50423	0.00145258	0.0063051	up	85	66	107	736	294	388	1.11858	0.874084	1.43236	8.8635	2.74384	4.01044	4.53888	3.89213	5.79681	21.416	8.03733	10.9915	Scarf2
ENSMUSG00000012126	3.88154	1.95663	0.00843453	0.0263924	up	4	2	4	35	24	18	0.0531069	0.0179015	0.036269	0.34108	0.162341	0.13963	0.213594	0.117943	0.216703	1.01842	0.656108	0.509915	Ubxn11
ENSMUSG00000012350	25.7152	4.68455	0.000671115	0.00340838	up	16	15	40	2008	504	1025	0.120437	0.121792	0.308442	14.0474	2.69747	6.19851	0.854377	0.884574	2.16703	58.4284	13.7783	29.0368	Ehf
ENSMUSG00000012443	4.6476	2.21649	7.5758e-07	1.88032e-05	up	55	36	39	321	421	444	0.487745	0.352309	0.356895	2.6371	2.64196	3.14643	2.93692	2.12298	2.11286	9.34039	11.5092	12.5779	Kif11
ENSMUSG00000012519	4.3869	2.1332	0.00037121	0.00212879	up	81	207	118	940	1139	1474	1.64025	4.05462	2.38975	16.4874	15.3506	22.2816	4.32528	12.2071	6.39275	27.3519	31.1378	41.7564	Mlkl
ENSMUSG00000012889	2.20935	1.14362	0.0439267	0.101457	up	14	5	18	72	55	32	0.165571	0.0717573	0.218074	0.78126	0.467194	0.298506	0.74758	0.294858	0.975165	2.09504	1.50358	0.906516	Podnl1
ENSMUSG00000013076	2.00413	1.00297	0.00353465	0.0129908	up	237	136	305	1105	716	810	1.0281	0.589146	1.35161	4.39413	2.20598	2.78419	12.6555	8.02014	16.5236	32.1531	19.5739	22.9462	Amotl1
ENSMUSG00000013089	3.09397	1.62946	4.61292e-05	0.000423205	up	75	48	104	347	484	542	0.777452	0.496548	1.11081	3.32254	3.60814	4.38941	4.00489	2.83064	5.63429	10.0969	13.2315	15.3541	Etv5
ENSMUSG00000013155	2.22254	1.15221	0.021198	0.0562287	up	35	11	14	106	83	70	1.1219	0.40042	0.473236	3.26968	2.00183	1.87394	1.86895	0.648688	0.758462	3.08437	2.26904	1.983	Enkd1
ENSMUSG00000013236	3.65143	1.86846	7.50885e-06	0.000105773	up	213	187	170	1868	1051	1143	1.31276	1.15702	1.07338	10.6744	4.6218	5.60478	11.3739	11.0277	9.20989	54.3547	28.7321	32.3796	Ptprs
ENSMUSG00000013419	3.31343	1.72833	0.000732238	0.00365179	up	29	12	14	132	94	129	0.1982	0.0801721	0.0947515	0.812259	0.447412	0.698289	1.54856	0.707659	0.758462	3.84091	2.56976	3.65439	Zfp651
ENSMUSG00000013483	15.935	3.99413	0.00700627	0.0226535	up	1	0	0	5	23	11	0.018229	0	0	0.0501754	0.154311	0.0718918	0.0533986	0	0	0.145489	0.628771	0.311615	Card14
ENSMUSG00000013584	11.4703	3.51983	1.31112e-05	0.000161538	up	4	2	7	111	64	120	0.0741558	0.0374951	0.113949	1.93909	0.863143	1.81324	0.213594	0.117943	0.379231	3.22985	1.74962	3.39944	Aldh1a2
ENSMUSG00000013611	53.1869	5.733	0.00662421	0.0216594	up	0	0	0	6	10	10	0	0	0	0.0787249	0.10088	0.112798	0	0	0	0.174587	0.273379	0.283286	Snx31
ENSMUSG00000013698	3.11132	1.63752	1.6822e-07	6.22671e-06	up	375	341	487	2523	2179	2614	4.13091	3.82561	5.43447	25.4137	16.8402	22.7568	20.0245	20.1093	26.3836	73.4137	59.5692	74.051	Pea15a
ENSMUSG00000013707	3.94766	1.981	6.87824e-06	9.84308e-05	up	32	32	33	292	214	245	1.3467	1.21054	1.30294	10.0907	5.70002	7.3766	1.70875	1.88709	1.7878	8.49656	5.8503	6.94051	Tnfaip8l2
ENSMUSG00000013921	8.54843	3.09566	2.74058e-05	0.000280543	up	8	4	16	206	95	166	0.0841337	0.0425402	0.172375	2.02631	0.712205	1.41019	0.427188	0.235886	0.866813	5.99415	2.5971	4.70255	Clip3
ENSMUSG00000013974	6.0275	2.59156	0.00150108	0.00647073	up	2	12	3	103	46	56	0.0741558	0.449941	0.151932	3.67406	1.25548	1.69625	0.106797	0.707659	0.162527	2.99707	1.25754	1.5864	1810033B17Rik
ENSMUSG00000014158	3.63444	1.86173	0.000482963	0.00261285	up	22	16	14	176	115	79	0.226543	0.166612	0.168781	1.71952	0.857162	0.698511	1.17477	0.943546	0.758462	5.12121	3.14385	2.23796	Trpv4
ENSMUSG00000014303	6.18598	2.629	8.66785e-06	0.000118678	up	46	35	41	740	299	428	0.479901	0.388241	0.412959	6.81601	2.11247	3.33106	2.45633	2.06401	2.22121	21.5324	8.17402	12.1247	Glis2
ENSMUSG00000014329	11.2313	3.48946	0.000269704	0.00164545	up	85	81	52	2620	880	1269	0.552785	0.52478	0.381373	16.4679	4.06663	6.81611	4.53888	4.7767	2.81714	76.2362	24.0573	35.949	Bicc1
ENSMUSG00000014444	3.76479	1.91257	9.85652e-06	0.000130462	up	40	29	31	282	235	220	0.185923	0.162377	0.155833	1.25613	0.822704	0.859901	2.13594	1.71018	1.67945	8.20558	6.4244	6.2323	Piezo1
ENSMUSG00000014599	3.09817	1.63142	1.46201e-07	5.63214e-06	up	369	337	446	2536	2018	2421	3.01511	2.79091	3.74241	18.8669	11.535	15.5402	19.7041	19.8734	24.1624	73.792	55.1678	68.5836	Csf1
ENSMUSG00000014602	22.0268	4.46119	1.60181e-06	3.26879e-05	up	4	1	6	231	113	136	0.0202008	0.010214	0.0310409	1.08425	0.406132	0.549712	0.213594	0.0589716	0.325055	6.72159	3.08918	3.85269	Kif1a
ENSMUSG00000014686	3.86145	1.94914	0.004198	0.0148973	up	4	8	4	58	37	28	0.154026	0.207679	0.105191	1.74294	0.796801	0.728944	0.213594	0.471773	0.216703	1.68767	1.0115	0.793202	Ceacam16
ENSMUSG00000014704	2.06782	1.04811	0.0241813	0.0624849	up	18	9	14	50	57	59	0.311803	0.175173	0.248434	0.890028	0.757624	0.901778	0.961174	0.530745	0.758462	1.45489	1.55826	1.67139	Hoxa2
ENSMUSG00000014776	3.30447	1.72442	0.000557557	0.00292748	up	12	14	12	93	86	69	0.175555	0.207118	0.209814	1.26173	0.928811	0.853907	0.640783	0.825603	0.65011	2.70609	2.35106	1.95468	Nol3
ENSMUSG00000014786	3.57574	1.83824	0.000242591	0.00151628	up	22	21	18	197	132	99	0.176826	0.178816	0.148208	1.48965	0.782452	0.672014	1.17477	1.2384	0.975165	5.73227	3.6086	2.80453	Slc9a5
ENSMUSG00000014813	8.46402	3.08134	0.00292743	0.0111224	up	0	2	2	32	16	22	0	0.0226794	0.0229746	0.32923	0.126566	0.194586	0	0.117943	0.108352	0.931129	0.437406	0.62323	Stc1
ENSMUSG00000014846	2.98648	1.57845	0.0103972	0.0314164	up	6	12	4	52	43	36	0.136273	0.275613	0.0930668	1.12528	0.737006	0.644926	0.320391	0.707659	0.216703	1.51309	1.17553	1.01983	Tppp3
ENSMUSG00000015085	3.86179	1.94927	9.16612e-06	0.000123355	up	28	46	40	305	291	274	0.591713	1.03718	0.929444	6.29762	4.67501	5.10283	1.49516	2.71269	2.16703	8.87483	7.95532	7.76204	Entpd2
ENSMUSG00000015094	4.07997	2.02856	4.84016e-05	0.000437482	up	85	110	102	1129	505	736	0.94561	1.19531	1.12281	11.3379	3.89624	6.3907	4.53888	6.48688	5.52593	32.8514	13.8056	20.8499	Npdc1
ENSMUSG00000015143	2.6354	1.39802	2.71678e-07	8.93454e-06	up	569	667	688	3070	3471	3449	6.53023	7.78613	8.06827	31.921	27.9043	30.6613	30.3838	39.3341	37.273	89.3302	94.8897	97.7054	Actn1
ENSMUSG00000015222	3.38042	1.7572	0.000224342	0.0014342	up	31	32	46	343	157	218	0.081653	0.0825718	0.120242	0.819403	0.295202	0.44681	1.65536	1.88709	2.49209	9.98054	4.29204	6.17564	Map2
ENSMUSG00000015312	6.56824	2.71551	7.11536e-07	1.78678e-05	up	39	47	26	626	448	375	1.32614	1.60927	0.883032	19.4069	10.6646	10.094	2.08254	2.77167	1.40857	18.2152	12.2474	10.6232	Gadd45b
ENSMUSG00000015316	11.9027	3.57322	0.00537853	0.0182027	up	0	0	2	22	22	8	0	0	0.0252774	0.249033	0.191471	0.0778511	0	0	0.108352	0.640151	0.601433	0.226629	Slamf1
ENSMUSG00000015340	6.80227	2.76602	8.57493e-10	1.62933e-07	up	511	585	544	6420	7053	8509	3.81565	4.37014	4.10129	44.0129	36.878	49.9101	27.2867	34.4984	29.4717	186.808	192.814	241.048	Cybb
ENSMUSG00000015355	6.32646	2.6614	7.17066e-10	1.47741e-07	up	86	76	97	1069	1115	1030	3.10644	2.71302	3.61622	36.0805	28.5874	29.7371	4.59228	4.48184	5.25506	31.1055	30.4817	29.1785	Cd48
ENSMUSG00000015396	5.12824	2.35846	7.56126e-06	0.000106336	up	76	24	42	470	435	509	1.48851	0.475346	0.88281	8.51775	6.10682	8.06413	4.05829	1.41532	2.27538	13.676	11.892	14.4193	Cd83
ENSMUSG00000015401	4.80687	2.2651	0.0373246	0.0890967	up	2	0	2	22	7	10	0.0543681	0	0.0556954	0.548712	0.153411	0.214418	0.106797	0	0.108352	0.640151	0.191365	0.283286	Tmem27
ENSMUSG00000015437	5.25059	2.39248	6.39501e-06	9.33911e-05	up	17	24	25	165	299	224	0.532792	0.718383	0.788377	4.56249	6.30588	5.27645	0.907775	1.41532	1.3544	4.80114	8.17402	6.34561	Gzmb
ENSMUSG00000015476	2.29656	1.19948	0.0159296	0.0445118	up	15	14	9	70	60	42	0.291221	0.257685	0.186457	1.36938	0.873102	0.689114	0.800978	0.825603	0.487582	2.03685	1.64027	1.1898	Prrt1
ENSMUSG00000015484	36.3087	5.18224	4.58141e-05	0.000420992	up	0	2	0	59	32	69	0	0.0218673	0	0.615042	0.244067	0.614025	0	0.117943	0	1.71677	0.874811	1.95468	Fam163a
ENSMUSG00000015533	7.50442	2.90774	0.00350185	0.0128924	up	0	8	2	28	46	79	0	0.080578	0.0204067	0.274155	0.337258	0.675637	0	0.471773	0.108352	0.814738	1.25754	2.23796	Itga2
ENSMUSG00000015568	13.9513	3.80233	1.143e-09	2.03609e-07	up	311	270	383	11508	7521	7174	2.05855	1.79501	2.5634	69.125	35.991	38.794	16.6069	15.9223	20.7493	334.857	205.608	203.23	Lpl
ENSMUSG00000015647	5.36274	2.42297	0.00173734	0.00727122	up	117	87	130	1998	629	835	0.449649	0.342895	0.505935	6.89845	1.67958	2.47686	6.24763	5.13053	7.04286	58.1374	17.1955	23.6544	Lama5
ENSMUSG00000015702	3.93042	1.97468	0.000407725	0.00228532	up	81	74	71	943	391	395	1.70075	1.59704	1.61783	18.4281	5.99881	6.73942	4.32528	4.3639	3.84648	27.4392	10.6891	11.1898	Anxa9
ENSMUSG00000015709	22.7293	4.50648	0.00123874	0.0055411	up	0	2	4	189	55	31	0	0.0141765	0.028722	1.28623	0.276899	0.17692	0	0.117943	0.216703	5.49948	1.50358	0.878188	Arnt2
ENSMUSG00000015745	3.84153	1.94168	1.20053e-08	1.01134e-06	up	158	131	152	1148	1096	1074	3.13052	2.814	3.12777	21.3824	15.5403	17.1933	8.43697	7.72528	8.23473	33.4043	29.9623	30.4249	Plekho1
ENSMUSG00000015766	4.10447	2.0372	8.7821e-07	2.10931e-05	up	79	48	69	588	444	535	0.585897	0.355494	0.525176	3.9914	2.31453	3.15407	4.21849	2.83064	3.73813	17.1095	12.138	15.1558	Eps8
ENSMUSG00000015850	2.52095	1.33397	0.000103994	0.000781109	up	103	56	93	469	369	397	1.0998	0.586417	0.983254	4.56831	2.73656	3.28065	5.50005	3.30241	5.03835	13.6469	10.0877	11.2465	Adamtsl4
ENSMUSG00000015852	243.285	7.9265	2.91859e-05	0.000294932	up	0	0	0	40	30	50	0	0	0	0.659976	0.380571	0.737584	0	0	0	1.16391	0.820136	1.41643	Fcrls
ENSMUSG00000015880	4.30441	2.10581	2.50952e-05	0.000261042	up	30	15	18	162	175	194	0.190215	0.0961778	0.109608	0.938061	0.788328	0.956474	1.60196	0.884574	0.975165	4.71384	4.78412	5.49575	Ncapg
ENSMUSG00000015947	7.60432	2.92682	1.01474e-09	1.84607e-07	up	116	95	79	1453	1292	1579	1.88056	1.63942	1.3286	22.014	15.0501	20.5107	6.19423	5.6023	4.27989	42.2791	35.3205	44.7309	Fcgr1
ENSMUSG00000015950	4.32739	2.1135	9.75992e-08	4.27462e-06	up	88	120	94	841	801	937	1.05417	1.43683	1.12686	9.14642	6.64431	8.85724	4.69907	7.07659	5.09253	24.4712	21.8976	26.5439	Ncf1
ENSMUSG00000015957	4.21636	2.076	0.0139489	0.0399832	up	2	2	2	22	12	17	0.0231061	0.0233661	0.0236702	0.233199	0.0977982	0.164027	0.106797	0.117943	0.108352	0.640151	0.328054	0.481587	Wnt11
ENSMUSG00000015962	5.36474	2.42351	0.0318431	0.0778594	up	0	0	4	16	14	14	0	0	0.223942	0.802283	0.539737	0.603498	0	0	0.216703	0.465565	0.38273	0.396601	1700016C15Rik
ENSMUSG00000015980	7.07733	2.82321	2.68947e-06	4.90961e-05	up	14	10	8	141	147	159	0.184645	0.140042	0.0945766	1.54589	1.2537	1.58385	0.74758	0.589716	0.433407	4.10279	4.01866	4.50425	Lrrc27
ENSMUSG00000016087	2.47761	1.30895	8.87364e-06	0.000120435	up	134	119	171	710	622	722	1.66155	1.53414	2.14614	8.04216	5.45284	7.0467	7.15541	7.01762	9.26407	20.6594	17.0041	20.4533	Fli1
ENSMUSG00000016206	3.27812	1.71287	3.22387e-06	5.59141e-05	up	65	61	93	463	448	495	2.04315	2.06614	2.99005	13.1757	10.0067	11.9716	3.47091	3.59727	5.03835	13.4723	12.2474	14.0227	H2-M3
ENSMUSG00000016239	3.60212	1.84885	0.000219681	0.00141125	up	17	11	20	125	126	88	0.19819	0.133613	0.248146	1.31329	1.00973	0.781626	0.907775	0.648688	1.08352	3.63722	3.44457	2.49292	Lonrf3
ENSMUSG00000016262	3.94345	1.97946	0.00451961	0.0158219	up	11	6	10	107	24	76	0.129046	0.065249	0.110164	1.0656	0.182066	0.661615	0.587384	0.35383	0.541758	3.11346	0.656108	2.15298	Sertad4
ENSMUSG00000016283	14.0598	3.8135	5.26283e-07	1.44694e-05	up	6	13	6	263	169	266	0.162368	0.437854	0.166332	7.10106	3.47436	6.23276	0.320391	0.766631	0.325055	7.65272	4.6201	7.53542	H2-M2
ENSMUSG00000016349	17.6643	4.14276	0.000418782	0.00233277	up	1	0	2	14	59	40	0.0402804	0	0.0412638	0.258702	0.85245	0.667207	0.0533986	0	0.108352	0.407369	1.61293	1.13315	Eef1a2
ENSMUSG00000016458	5.43221	2.44154	0.000720613	0.00361066	up	39	13	13	370	155	158	0.271007	0.0959197	0.0971681	2.34974	0.774264	0.887107	2.08254	0.766631	0.704286	10.7662	4.23737	4.47592	Wt1
ENSMUSG00000016494	12.5727	3.65222	5.74341e-05	0.000498316	up	38	10	25	829	327	618	0.608525	0.16194	0.426524	12.4594	3.81825	8.18497	2.02914	0.589716	1.3544	24.1221	8.93948	17.5071	Cd34
ENSMUSG00000016495	2.11211	1.07869	0.000291155	0.00175289	up	490	299	432	2138	1361	1505	5.5904	3.48583	5.07044	22.4834	11.0203	13.6991	26.1653	17.6325	23.404	62.2111	37.2068	42.6346	Plgrkt
ENSMUSG00000016496	4.58023	2.19542	2.64623e-07	8.80412e-06	up	109	74	94	616	810	1060	1.32105	0.890607	1.11588	6.67698	6.86667	9.9995	5.82044	4.3639	5.09253	17.9242	22.1437	30.0283	Cd274
ENSMUSG00000016526	2.55224	1.35177	0.00126522	0.00563305	up	33	40	64	268	158	257	0.729246	0.819391	1.36959	5.09248	2.25778	4.18621	1.76215	2.35886	3.46725	7.79821	4.31938	7.28046	Dyrk3
ENSMUSG00000016552	4.62313	2.20887	0.000407434	0.00228444	up	10	8	7	112	58	57	0.0706721	0.0571739	0.057918	0.726229	0.289154	0.334462	0.533986	0.471773	0.379231	3.25895	1.5856	1.61473	Foxred2
ENSMUSG00000016763	32.2646	5.01188	4.58432e-07	1.31759e-05	up	15	13	18	1424	566	908	0.0804643	0.0711985	0.0927323	6.69973	2.0789	3.71284	0.800978	0.766631	0.975165	41.4353	15.4732	25.7224	Scube1
ENSMUSG00000016918	10.121	3.33929	1.58042e-07	5.97936e-06	up	14	12	12	282	193	281	0.120833	0.104737	0.1061	2.29648	1.20552	1.97425	0.74758	0.707659	0.65011	8.20558	5.27621	7.96035	Sulf1
ENSMUSG00000017002	5.95268	2.57354	8.78315e-05	0.000689627	up	6	16	25	117	229	210	0.355696	0.719398	1.23889	4.69947	6.72462	7.3507	0.320391	0.943546	1.3544	3.40444	6.26037	5.94901	Slpi
ENSMUSG00000017146	2.72349	1.44545	0.000262208	0.00161179	up	32	44	32	165	221	197	0.168364	0.23035	0.162329	0.763286	0.782478	0.796798	1.70875	2.59475	1.73363	4.80114	6.04167	5.58074	Brca1
ENSMUSG00000017167	2.044	1.03139	0.000251306	0.00155674	up	123	117	93	380	466	495	0.900169	0.895849	0.717225	2.53016	2.41907	2.93025	6.56802	6.89968	5.03835	11.0572	12.7394	14.0227	Cntnap1
ENSMUSG00000017176	3.25002	1.70045	2.50645e-05	0.000261042	up	42	72	59	414	334	362	0.539993	0.918389	0.779476	4.88689	2.99547	3.67847	2.24274	4.24596	3.19637	12.0465	9.13084	10.255	Nt5c3b
ENSMUSG00000017314	2.56164	1.35707	0.0203492	0.0543489	up	15	6	6	61	37	37	0.139704	0.0529783	0.0536678	0.512713	0.234059	0.261709	0.800978	0.35383	0.325055	1.77497	1.0115	1.04816	Mpp2
ENSMUSG00000017400	13.1161	3.71327	2.29832e-06	4.34774e-05	up	4	2	6	112	93	108	0.0534848	0.0270433	0.0821858	1.39856	0.905514	1.16014	0.213594	0.117943	0.325055	3.25895	2.54242	3.05949	Stac2
ENSMUSG00000017417	2.82131	1.49637	0.00163641	0.0069268	up	18	12	31	114	102	120	0.156224	0.105321	0.284512	0.92372	0.648985	0.862568	0.961174	0.707659	1.67945	3.31715	2.78846	3.39944	Plxdc1
ENSMUSG00000017466	6.38982	2.67578	8.12182e-10	1.57507e-07	up	227	206	207	2742	2215	3052	2.45628	2.30961	2.31759	27.5379	17.1145	26.3762	12.1215	12.1482	11.2144	79.7861	60.5533	86.459	Timp2
ENSMUSG00000017491	2.45652	1.29661	6.84125e-05	0.00056986	up	81	53	72	319	326	344	1.16205	0.783418	1.0487	4.29013	3.41561	3.99369	4.32528	3.1255	3.90066	9.2822	8.91214	9.74505	Rarb
ENSMUSG00000017499	4.8157	2.26774	0.000111719	0.000825989	up	16	6	12	86	100	135	0.128429	0.0487028	0.0986733	0.662816	0.588884	0.89904	0.854377	0.35383	0.65011	2.50241	2.73379	3.82437	Cdc6
ENSMUSG00000017631	6.37183	2.67171	6.24299e-10	1.38273e-07	up	136	170	167	2046	1911	1975	0.595289	0.767752	0.760068	8.39058	6.03123	6.96149	7.2622	10.0252	9.04736	59.5341	52.2426	55.949	Abr
ENSMUSG00000017667	2.97114	1.57102	8.37503e-05	0.000666456	up	32	28	40	206	184	192	0.163694	0.144844	0.209613	0.976233	0.678413	0.782767	1.70875	1.65121	2.16703	5.99415	5.03017	5.4391	Zfp334
ENSMUSG00000017670	2.20397	1.1401	8.44859e-06	0.000116234	up	289	241	208	990	1072	1132	1.86767	1.6207	1.4091	5.92811	5.01189	5.92248	15.4322	14.2122	11.2686	28.8068	29.3062	32.068	Elmo2
ENSMUSG00000017688	3.96478	1.98724	0.0183466	0.0499595	up	2	22	12	155	46	82	0.0192843	0.214514	0.11853	1.38008	0.312885	0.623641	0.106797	1.29738	0.65011	4.51016	1.25754	2.32295	Hnf4g
ENSMUSG00000017692	6.17758	2.62704	0.00027651	0.001678	up	6	6	5	102	37	68	0.0531967	0.0537953	0.0544954	0.894815	0.237668	0.475543	0.320391	0.35383	0.270879	2.96797	1.0115	1.92635	Rhbdl3
ENSMUSG00000017715	2.10351	1.0728	0.000382393	0.00217614	up	93	108	99	307	459	481	0.755546	0.923225	0.919116	2.4407	2.70934	3.19081	4.96607	6.36893	5.36341	8.93302	12.5481	13.6261	Pgs1
ENSMUSG00000017724	13.2703	3.73013	0.00200876	0.0081985	up	8	0	3	185	49	52	0.108176	0	0.0554084	2.35722	0.515095	0.575945	0.427188	0	0.162527	5.38309	1.33955	1.47309	Etv4
ENSMUSG00000017765	2.0302	1.02162	0.0325146	0.0791668	up	15	15	9	61	48	47	0.195356	0.197554	0.120075	0.806577	0.454772	0.493087	0.800978	0.884574	0.487582	1.77497	1.31222	1.33145	Slc12a4
ENSMUSG00000017774	2.10149	1.07141	7.08484e-06	0.000100881	up	672	698	707	2423	2818	3348	4.33426	4.5764	4.71431	14.4915	12.9764	17.2947	35.8838	41.1622	38.3023	70.5039	77.0381	94.8443	Myo1c
ENSMUSG00000017817	6.46377	2.69238	0.0381903	0.0907198	up	2	0	0	6	10	12	0.0197284	0	0	0.0543026	0.069585	0.0933665	0.106797	0	0	0.174587	0.273379	0.339944	Jph2
ENSMUSG00000017830	2.6947	1.43013	1.9141e-05	0.00021266	up	291	345	299	1339	1401	2225	4.02789	4.82559	4.20507	17.0186	13.7002	24.4452	15.539	20.3452	16.1986	38.9619	38.3003	63.0312	Dhx58
ENSMUSG00000017969	3.2705	1.70951	9.1367e-05	0.000711506	up	27	20	28	165	139	176	0.425118	0.330693	0.468996	2.4903	1.63786	2.32143	1.44176	1.17943	1.51692	4.80114	3.79996	4.98584	Ptgis
ENSMUSG00000018001	2.9741	1.57245	9.61032e-06	0.000127995	up	121	85	126	718	486	718	1.09368	0.79776	1.21221	5.98782	3.124	5.16179	6.46122	5.01259	6.82615	20.8922	13.2862	20.34	Cyth3
ENSMUSG00000018168	2.4767	1.30842	0.000887839	0.00425889	up	26	30	45	149	175	168	0.13425	0.145457	0.225937	0.677459	0.622338	0.650476	1.38836	1.76915	2.43791	4.33557	4.78412	4.75921	Ikzf3
ENSMUSG00000018211	7.78272	2.96027	0.00235311	0.00931277	up	0	6	6	105	36	45	0	0.445222	0.451016	7.27104	1.86347	2.66239	0	0.35383	0.325055	3.05527	0.984163	1.27479	Wfdc15b
ENSMUSG00000018217	3.23266	1.69272	2.00941e-07	7.1739e-06	up	113	111	132	748	734	776	2.03264	2.01945	2.4841	12.4003	9.40828	11.2792	6.03404	6.54585	7.15121	21.7651	20.066	21.983	Pmp22
ENSMUSG00000018334	2.64167	1.40145	0.000630526	0.00323414	up	45	26	48	259	173	179	0.291606	0.192317	0.324701	1.52387	0.804941	0.940034	2.40293	1.53326	2.60044	7.53633	4.72945	5.07082	Ksr1
ENSMUSG00000018339	8.70176	3.12131	9.98918e-08	4.33555e-06	up	92	137	115	2574	1663	1648	2.17616	3.23074	2.79847	55.396	27.5344	30.4584	4.91267	8.07911	6.23022	74.8977	45.4629	46.6856	Gpx3
ENSMUSG00000018381	2.14311	1.0997	0.0027264	0.0104891	up	34	28	43	129	174	139	0.424472	0.367927	0.57978	1.48363	1.75383	1.51461	1.81555	1.65121	2.32956	3.75362	4.75679	3.93768	Abi3
ENSMUSG00000018395	2.11665	1.08178	0.00029836	0.00178651	up	115	85	133	542	400	431	1.38113	1.01791	1.65465	5.92786	3.35221	4.06211	6.14083	5.01259	7.20539	15.771	10.9351	12.2096	Kif3a
ENSMUSG00000018398	4.09718	2.03463	2.76631e-08	1.776e-06	up	134	111	150	1164	978	1021	0.937772	0.808865	1.07369	7.47796	4.83502	5.63463	7.15541	6.54585	8.12637	33.8698	26.7364	28.9235	Sept8
ENSMUSG00000018459	2.00745	1.00536	0.000538847	0.0028476	up	318	559	444	1584	1722	1951	2.57547	4.65546	3.69369	11.8446	9.90165	12.6965	16.9807	32.9651	24.0541	46.0909	47.0758	55.2692	Slc13a3
ENSMUSG00000018500	237.468	7.89159	3.001e-05	0.000301473	up	0	0	0	49	33	35	0	0	0	1.04362	0.545629	0.645974	0	0	0	1.42579	0.902149	0.991502	Adora2b
ENSMUSG00000018507	5.68656	2.50756	1.10342e-07	4.67068e-06	up	40	35	39	492	383	395	0.393051	0.359619	0.383473	4.41336	2.65386	3.02643	2.13594	2.06401	2.11286	14.3161	10.4704	11.1898	Trpv2
ENSMUSG00000018569	8.65655	3.11379	0.000381575	0.00217221	up	23	7	14	436	128	172	0.517111	0.17431	0.353157	8.7378	1.97592	3.0251	1.22817	0.412801	0.758462	12.6866	3.49925	4.87252	Cldn7
ENSMUSG00000018593	6.62319	2.72753	5.33546e-09	5.81158e-07	up	994	801	1113	13970	10217	13349	12.6153	10.2613	14.4813	162.41	91.437	133.742	53.0782	47.2363	60.2977	406.496	279.311	378.159	Sparc
ENSMUSG00000018623	107.711	6.75103	0.000820693	0.00399393	up	5	4	7	2217	445	716	0.235799	0.158968	0.322074	89.9278	14.3606	26.1006	0.266993	0.235886	0.379231	64.5098	12.1653	20.2833	Mmp7
ENSMUSG00000018654	4.40325	2.13857	2.77289e-08	1.776e-06	up	94	82	119	834	841	869	0.726539	0.602466	0.893132	5.63945	4.40769	5.07739	5.01946	4.83567	6.44692	24.2676	22.9911	24.6176	Ikzf1
ENSMUSG00000018774	9.26992	3.21256	1.82473e-10	7.61089e-08	up	302	268	216	3987	5238	5128	10.3511	9.18448	7.4569	123.464	124.369	136.691	16.1264	15.8044	11.702	116.013	143.196	145.269	Cd68
ENSMUSG00000018800	2.46448	1.30129	8.06542e-06	0.000112136	up	146	125	149	545	803	688	0.550479	0.475028	0.556399	1.86538	2.12284	2.02626	7.79619	7.37145	8.0722	15.8583	21.9523	19.4901	Abca5
ENSMUSG00000018819	5.66048	2.50092	5.73138e-08	3.01086e-06	up	84	97	140	1422	1096	1039	0.697643	0.820341	1.19667	10.7773	6.43213	6.85927	4.48548	5.72025	7.58462	41.3771	29.9623	29.4334	Lsp1
ENSMUSG00000018865	54.1587	5.75912	0.0351106	0.0845551	up	0	0	0	18	0	8	0	0	0	0.290882	0	0.111141	0	0	0	0.52376	0	0.226629	Sult4a1
ENSMUSG00000018907	129.131	7.01269	0.00101666	0.00474636	up	0	0	0	39	13	11	0	0	0	0.545076	0.14668	0.140578	0	0	0	1.13481	0.355392	0.311615	Alox12e
ENSMUSG00000018909	5.86618	2.55242	0.000140471	0.000985327	up	9	5	6	45	90	98	0.037559	0.022789	0.0307808	0.172302	0.27555	0.325878	0.480587	0.294858	0.325055	1.3094	2.46041	2.77621	Arrb1
ENSMUSG00000018920	5.0103	2.3249	3.98721e-07	1.20046e-05	up	70	54	76	848	516	588	1.02812	0.786789	1.16708	11.3451	5.42968	7.03548	3.7379	3.18447	4.11736	24.6749	14.1063	16.6572	Cxcl16
ENSMUSG00000018927	5.14871	2.36421	0.00422532	0.0149818	up	122	387	145	1622	2561	2598	2.94624	9.22192	3.49724	35.1842	42.7219	48.8017	6.51462	22.822	7.8555	47.1966	70.0122	73.5978	Ccl6
ENSMUSG00000018965	2.29489	1.19843	8.89269e-07	2.12691e-05	up	817	800	900	3349	3884	4118	15.3197	15.1561	17.2063	57.2394	51.1963	60.7966	43.6266	47.1773	48.7582	97.4485	106.18	116.657	Ywhah
ENSMUSG00000018983	3.08787	1.62661	0.00139965	0.00611846	up	11	14	15	54	96	95	0.103168	0.156493	0.140916	0.489061	0.594352	0.664565	0.587384	0.825603	0.812637	1.57128	2.62443	2.69122	E2f2
ENSMUSG00000018986	18.8183	4.23406	0.00030006	0.00179354	up	1	1	0	29	36	18	0.0462249	0.046745	0	0.59376	0.652168	0.401066	0.0533986	0.0589716	0	0.843836	0.984163	0.509915	Slfn3
ENSMUSG00000019027	6.63554	2.73021	0.000161033	0.00110157	up	5	12	3	98	66	101	0.0195644	0.0395691	0.0133614	0.305157	0.161015	0.272627	0.266993	0.707659	0.162527	2.85158	1.8043	2.86119	Dnah1
ENSMUSG00000019066	2.98064	1.57562	2.40984e-06	4.52293e-05	up	144	155	151	638	986	1024	1.48043	1.6387	1.57806	5.94714	7.05634	8.20554	7.68939	9.1406	8.18055	18.5644	26.9551	29.0085	Rab3d
ENSMUSG00000019088	3.40188	1.76633	1.33567e-06	2.86232e-05	up	149	94	158	1035	770	848	3.16622	2.04118	3.36515	20.1172	11.5028	14.1103	7.95638	5.54333	8.55978	30.1162	21.0501	24.0227	Dnase1l1
ENSMUSG00000019124	41.4244	5.37241	0.0147528	0.0418458	up	0	0	0	10	6	4	0	0	0	0.0460036	0.0212221	0.0158195	0	0	0	0.290978	0.164027	0.113315	Scrn1
ENSMUSG00000019194	2.81264	1.49192	2.9292e-05	0.00029553	up	58	56	79	310	339	416	1.66336	1.68208	2.38556	8.19028	6.88386	9.22775	3.09712	3.30241	4.27989	9.02032	9.26753	11.7847	Scn1b
ENSMUSG00000019214	3.87456	1.95403	0.000746447	0.00370752	up	11	6	8	72	49	69	0.109875	0.0555556	0.0750382	0.688871	0.335872	0.519993	0.587384	0.35383	0.433407	2.09504	1.33955	1.95468	Chtf18
ENSMUSG00000019278	3.53718	1.8226	0.00113103	0.00518683	up	20	10	16	157	66	93	0.374584	0.1894	0.306984	2.74946	0.92485	1.4182	1.06797	0.589716	0.866813	4.56835	1.8043	2.63456	Dpep1
ENSMUSG00000019467	3.00174	1.5858	0.000330345	0.00193533	up	63	48	89	565	285	315	1.12535	0.924639	1.72924	9.64756	3.72121	4.52142	3.36411	2.83064	4.82165	16.4403	7.79129	8.92352	Arhgef25
ENSMUSG00000019528	2.47198	1.30567	5.84454e-06	8.72903e-05	up	228	166	158	817	861	995	4.08262	3.0421	2.97163	13.6361	10.9895	14.2368	12.1749	9.78929	8.55978	23.7729	23.5379	28.187	Gyg
ENSMUSG00000019539	4.30303	2.10535	4.91836e-07	1.39023e-05	up	81	65	90	779	506	695	2.30271	1.85231	2.41254	19.4949	9.931	15.2322	4.32528	3.83316	4.87582	22.6672	13.833	19.6884	Rcn3
ENSMUSG00000019558	4.89671	2.29181	8.23709e-08	3.79683e-06	up	135	211	134	1482	1589	1588	1.12785	1.75969	1.13888	11.235	9.22919	10.3449	7.2088	12.443	7.25956	43.1229	43.4398	44.9859	Slc6a8
ENSMUSG00000019577	3.98367	1.9941	7.89151e-05	0.000636269	up	350	269	156	2473	1803	1768	4.23189	3.33656	1.93492	27.5962	15.4662	17.0104	18.6895	15.8634	8.45143	71.9588	49.2901	50.085	Pdk4
ENSMUSG00000019699	3.14204	1.6517	2.03006e-06	3.954e-05	up	74	88	92	485	504	582	0.640539	0.784115	0.846123	3.82003	3.10353	4.00199	3.95149	5.1895	4.98418	14.1124	13.7783	16.4873	Akt3
ENSMUSG00000019775	11.2854	3.49638	0.000773709	0.00380863	up	4	2	0	74	41	22	0.0202324	0.01023	0	0.343421	0.149862	0.0877725	0.213594	0.117943	0	2.15324	1.12085	0.62323	Rgs17
ENSMUSG00000019810	3.01233	1.59088	8.0667e-07	1.97352e-05	up	197	274	203	1231	1403	1384	1.34889	1.9152	1.45161	7.81318	6.84343	7.5659	10.5195	16.1582	10.9977	35.8194	38.355	39.2068	Fuca2
ENSMUSG00000019817	3.43776	1.78147	5.90911e-05	0.000509564	up	43	34	53	398	254	219	0.253365	0.197985	0.330337	2.16613	1.04801	1.00831	2.29614	2.00504	2.87132	11.5809	6.94381	6.20397	Plagl1
ENSMUSG00000019823	4.59288	2.1994	0.00494696	0.0170423	up	8	3	1	48	30	31	0.0694099	0.0280764	0.0142209	0.356629	0.186062	0.218993	0.427188	0.176915	0.0541758	1.39669	0.820136	0.878188	Mical1
ENSMUSG00000019846	2.12681	1.08869	0.00187739	0.00775114	up	98	69	146	550	345	397	0.361709	0.246198	0.534433	1.79975	0.868527	1.11927	5.23306	4.06904	7.90967	16.0038	9.43156	11.2465	Lama4
ENSMUSG00000019850	6.52767	2.70657	9.04868e-06	0.000122229	up	59	38	119	906	975	868	0.336893	0.234954	0.714036	4.92428	4.04012	4.01343	3.15051	2.24092	6.44692	26.3626	26.6544	24.5893	Tnfaip3
ENSMUSG00000019852	173.415	7.43809	0.000181678	0.00121031	up	0	0	0	43	19	23	0	0	0	0.215609	0.072075	0.0967075	0	0	0	1.25121	0.519419	0.651558	D10Bwg1379e
ENSMUSG00000019874	4.44892	2.15345	4.75631e-07	1.35563e-05	up	123	88	120	683	1318	898	4.2308	3.12391	4.1277	21.4421	31.7402	24.2072	6.56802	5.1895	6.5011	19.8738	36.0313	25.4391	Fabp7
ENSMUSG00000019876	6.38212	2.67404	5.73967e-08	3.01086e-06	up	32	45	37	483	516	439	0.113823	0.165461	0.138465	1.5926	1.31481	1.24569	1.70875	2.65372	2.00451	14.0542	14.1063	12.4363	Pkib
ENSMUSG00000019890	25.1024	4.64975	0.0442116	0.101829	up	0	0	0	2	4	6	0	0	0	0.0654925	0.100709	0.168909	0	0	0	0.0581956	0.109351	0.169972	Nts
ENSMUSG00000019892	7.12829	2.83356	0.0371041	0.0886444	up	0	2	0	18	5	8	0	0.0152981	0	0.124918	0.0320149	0.0477292	0	0.117943	0	0.52376	0.136689	0.226629	Lrriq1
ENSMUSG00000019899	8.39149	3.06893	3.71302e-08	2.17453e-06	up	38	31	32	660	405	592	0.164258	0.139879	0.141699	2.72859	1.2563	2.05252	2.02914	1.82812	1.73363	19.2045	11.0718	16.7705	Lama2
ENSMUSG00000019920	2.75658	1.46288	4.62821e-08	2.62076e-06	up	515	457	505	2686	2576	2717	4.47955	4.02663	4.501	21.4791	15.8727	18.736	27.5003	26.95	27.3588	78.1567	70.4223	76.9689	Lims1
ENSMUSG00000019929	3.96912	1.98882	9.72443e-07	2.24967e-05	up	3902	2726	4022	33060	22771	26319	79.3927	56.2124	83.9718	616.301	326.289	422.819	208.361	160.757	217.895	961.973	622.51	745.581	Dcn
ENSMUSG00000019942	3.40452	1.76745	4.9909e-06	7.79447e-05	up	76	57	66	335	449	546	0.950313	0.714595	0.848705	3.82301	3.97071	5.30468	4.05829	3.36138	3.5756	9.74776	12.2747	15.4674	Cdk1
ENSMUSG00000019952	33.3428	5.05931	0.0237767	0.0616014	up	0	0	0	6	3	7	0	0	0	0.0616482	0.0473987	0.0883303	0	0	0	0.174587	0.0820136	0.1983	Poc1b
ENSMUSG00000019970	3.2035	1.67965	1.34006e-06	2.86813e-05	up	415	221	370	2297	1901	2060	3.64678	1.97376	3.27979	18.6618	11.8965	14.3823	22.1604	13.0327	20.0451	66.8376	51.9693	58.357	Sgk1
ENSMUSG00000019975	3.85223	1.94569	4.1393e-07	1.23106e-05	up	94	87	92	832	574	651	0.82332	0.780548	0.808278	6.68842	3.61787	4.53231	5.01946	5.13053	4.98418	24.2094	15.6919	18.4419	Ikbip
ENSMUSG00000019978	2.63749	1.39917	6.20871e-07	1.64868e-05	up	517	352	513	2497	2234	2374	5.05847	3.47999	5.02786	21.9808	15.1358	17.9325	27.6071	20.758	27.7922	72.6572	61.0728	67.2522	Epb4.1l2
ENSMUSG00000019979	4.38549	2.13274	6.58514e-08	3.30242e-06	up	94	113	121	1079	830	914	0.464911	0.545365	0.590564	4.74332	2.78112	3.44703	5.01946	6.66379	6.55528	31.3965	22.6904	25.8924	Apaf1
ENSMUSG00000019992	4.27957	2.09747	0.00012345	0.000892414	up	12	7	12	80	91	90	0.218321	0.147185	0.223651	1.36878	1.20641	1.34893	0.640783	0.412801	0.65011	2.32782	2.48774	2.54958	Mtfr2
ENSMUSG00000019997	7.78778	2.96121	5.86189e-07	1.58114e-05	up	52	31	25	734	440	466	0.792205	0.474737	0.390744	10.2836	4.80192	5.6932	2.77672	1.82812	1.3544	21.3578	12.0287	13.2011	Ctgf
ENSMUSG00000020009	2.95869	1.56496	2.65224e-08	1.71803e-06	up	571	578	582	3342	3302	3418	8.58019	8.85564	9.0011	46.4225	35.1099	40.6065	30.4906	34.0856	31.5303	97.2448	90.2696	96.8273	Ifngr1
ENSMUSG00000020010	2.09203	1.0649	4.55739e-05	0.000419688	up	1958	1678	1664	5501	8836	7509	46.5379	40.2648	40.504	120.653	147.666	140.688	104.554	98.9544	90.1486	160.067	241.557	212.72	Vnn3
ENSMUSG00000020044	5.26085	2.3953	6.83936e-05	0.00056986	up	70	58	85	393	694	1115	0.37107	0.312705	0.454044	1.89143	2.6031	4.65861	3.7379	3.42035	4.60495	11.4354	18.9725	31.5864	Timp3
ENSMUSG00000020057	7.65761	2.93689	0.00427	0.015112	up	0	4	2	12	42	41	0	0.0836344	0.028241	0.177056	0.486181	0.56536	0	0.235886	0.108352	0.349174	1.14819	1.16147	Dram1
ENSMUSG00000020077	2.9759	1.57333	4.5189e-07	1.30537e-05	up	320	227	368	1915	1739	1655	6.19262	4.44546	7.32278	33.8099	23.649	25.3573	17.0875	13.3866	19.9367	55.7223	47.5405	46.8839	Srgn
ENSMUSG00000020080	8.103	3.01846	2.86079e-05	0.000289996	up	10	12	4	193	91	132	0.0817852	0.0992466	0.0335128	1.47075	0.542321	0.864425	0.533986	0.707659	0.216703	5.61587	2.48774	3.73938	Hkdc1
ENSMUSG00000020086	2.56753	1.36038	0.00130915	0.00578953	up	32	21	32	175	108	142	0.733307	0.468353	0.75121	3.71817	1.68802	2.34407	1.70875	1.2384	1.73363	5.09211	2.95249	4.02267	H2afy2
ENSMUSG00000020099	9.21605	3.20415	1.55511e-08	1.19797e-06	up	40	36	68	763	776	1060	0.301236	0.261107	0.499622	5.1855	4.03751	6.13245	2.13594	2.12298	3.68396	22.2016	21.2142	30.0283	Unc5b
ENSMUSG00000020100	3.36064	1.74874	1.07735e-05	0.000139219	up	81	117	65	481	634	640	0.589941	0.873044	0.501164	3.27404	3.31915	3.768	4.32528	6.89968	3.52143	13.996	17.3322	18.1303	Slc29a3
ENSMUSG00000020101	5.85491	2.54965	3.45015e-08	2.07021e-06	up	50	60	84	693	752	788	0.435292	0.507911	0.771783	5.56062	4.73593	5.54631	2.66993	3.5383	4.55077	20.1648	20.5581	22.323	4632428N05Rik
ENSMUSG00000020120	7.81749	2.96671	8.54176e-09	7.89582e-07	up	123	190	140	1897	2407	2715	1.17889	1.81662	1.36102	16.5679	16.078	20.3537	6.56802	11.2046	7.58462	55.1985	65.8022	76.9122	Plek
ENSMUSG00000020142	3.28945	1.71785	0.0129013	0.0375405	up	8	28	4	67	86	112	0.0855266	0.324334	0.0438073	0.706238	0.708913	1.0625	0.427188	1.65121	0.216703	1.94955	2.35106	3.17281	Slc1a4
ENSMUSG00000020143	5.21051	2.38143	9.91677e-09	8.87888e-07	up	114	130	177	1291	1489	1532	0.433498	0.497817	0.684939	4.46273	3.97025	4.60154	6.08743	7.66631	9.58912	37.5652	40.7061	43.3995	Dock2
ENSMUSG00000020155	5.26189	2.39558	0.0382292	0.090787	up	0	4	0	12	12	20	0	0.0405101	0	0.110264	0.0847771	0.157987	0	0.235886	0	0.349174	0.328054	0.566573	Kcnmb1
ENSMUSG00000020159	34.9832	5.12859	2.83954e-05	0.000288526	up	2	2	0	131	36	122	0.0248577	0.0251374	0	1.55087	0.315636	1.19602	0.106797	0.117943	0	3.81181	0.984163	3.45609	Gabrp
ENSMUSG00000020176	2.66862	1.41609	0.000757843	0.00374671	up	149	128	118	1015	441	596	0.711158	0.616423	0.567678	4.38947	1.45941	2.21461	7.95638	7.54837	6.39275	29.5343	12.056	16.8839	Grb10
ENSMUSG00000020178	2.8026	1.48676	0.000928996	0.00441913	up	16	28	30	139	117	153	0.265018	0.469	0.50904	2.1276	1.37877	2.03811	0.854377	1.65121	1.62527	4.04459	3.19853	4.33428	Adora2a
ENSMUSG00000020181	33.1315	5.05013	0.000469114	0.00255814	up	1	0	0	40	11	29	0.00902239	0	0	0.173839	0.038188	0.0996317	0.0533986	0	0	1.16391	0.300716	0.82153	Nav3
ENSMUSG00000020212	2.18396	1.12695	0.00426384	0.0150933	up	39	20	32	141	115	131	0.533149	0.269574	0.436932	1.78546	1.1283	1.40877	2.08254	1.17943	1.73363	4.10279	3.14385	3.71105	Mdm1
ENSMUSG00000020227	2.41772	1.27365	0.0139948	0.0401013	up	57	122	46	227	366	496	0.662238	1.43175	0.538046	2.47232	3.01239	4.53904	3.04372	7.19454	2.49209	6.6052	10.0057	14.051	Irak3
ENSMUSG00000020230	5.00201	2.32251	0.000125228	0.000903599	up	18	8	25	222	108	165	0.237803	0.106879	0.378946	2.95761	1.0438	1.72982	0.961174	0.471773	1.3544	6.45971	2.95249	4.67422	Prmt2
ENSMUSG00000020231	2.91073	1.54138	1.20026e-05	0.000150955	up	91	69	85	556	384	451	0.470048	0.372003	0.45012	2.65325	1.39843	1.86185	4.85927	4.06904	4.60495	16.1784	10.4977	12.7762	Dip2a
ENSMUSG00000020234	7.38235	2.88408	0.000133001	0.000948395	up	4	2	4	61	43	43	0.0958816	0.0484803	0.0982225	1.49552	0.845472	0.869723	0.213594	0.117943	0.216703	1.77497	1.17553	1.21813	4930404N11Rik
ENSMUSG00000020241	7.1892	2.84583	3.26971e-09	4.20781e-07	up	109	77	108	1449	1099	1574	0.554521	0.407826	0.578387	6.85458	4.01844	6.40175	5.82044	4.54081	5.85099	42.1627	30.0443	44.5893	Col6a2
ENSMUSG00000020256	3.43283	1.7794	0.0204456	0.0545802	up	6	4	5	9	49	45	0.0335643	0.022628	0.0343838	0.0410605	0.205203	0.20297	0.320391	0.235886	0.270879	0.26188	1.33955	1.27479	Aldh1l2
ENSMUSG00000020264	71.7063	6.16403	0.00263479	0.0102056	up	0	0	0	15	10	10	0	0	0	0.189294	0.0909629	0.12205	0	0	0	0.436467	0.273379	0.283286	Slc36a2
ENSMUSG00000020272	4.06586	2.02356	1.0886e-07	4.6309e-06	up	88	86	107	608	822	818	0.744446	0.720091	0.928408	4.67728	4.82913	5.38686	4.69907	5.07156	5.79681	17.6915	22.4717	23.1728	Stk10
ENSMUSG00000020275	2.79753	1.48415	0.00199598	0.00815805	up	17	10	13	66	84	70	0.269918	0.18197	0.215061	0.9906	0.994352	0.922573	0.907775	0.589716	0.704286	1.92045	2.29638	1.983	Rel
ENSMUSG00000020279	2.94722	1.55935	0.0249955	0.0641813	up	2	6	10	48	36	21	0.0169687	0.051479	0.0869151	0.373653	0.215465	0.147228	0.106797	0.35383	0.541758	1.39669	0.984163	0.594901	Il9r
ENSMUSG00000020282	3.36849	1.7521	6.70446e-08	3.32582e-06	up	172	150	187	1217	1036	1101	1.35967	1.21873	1.50366	8.87429	5.80942	6.92226	9.18455	8.84574	10.1309	35.412	28.322	31.1898	Rhbdf1
ENSMUSG00000020303	12.9956	3.69995	0.000202091	0.0013226	up	2	2	6	152	34	71	0.0162211	0.0164037	0.0498515	1.14599	0.205972	0.473403	0.106797	0.117943	0.325055	4.42286	0.929487	2.01133	Stc2
ENSMUSG00000020312	25.5309	4.67417	8.78511e-08	3.97445e-06	up	2	8	14	447	410	358	0.0151606	0.0613249	0.108715	3.12973	2.22451	2.17639	0.106797	0.471773	0.758462	13.0067	11.2085	10.1416	Shc2
ENSMUSG00000020325	25.9929	4.70005	0.00127751	0.00568335	up	0	1	0	37	11	15	0	0.0347194	0	0.630014	0.193757	0.243727	0	0.0589716	0	1.07662	0.300716	0.424929	Fstl3
ENSMUSG00000020330	4.12169	2.04323	0.000103484	0.000778912	up	24	26	17	124	159	263	0.185478	0.218826	0.142505	0.907609	0.904989	1.67024	1.28157	1.53326	0.920989	3.60813	4.34672	7.45043	Hmmr
ENSMUSG00000020340	6.06139	2.59965	8.69238e-08	3.94648e-06	up	38	58	44	489	574	617	0.224545	0.346583	0.266347	2.68911	2.43437	2.91771	2.02914	3.42035	2.38374	14.2288	15.6919	17.4788	Cyfip2
ENSMUSG00000020354	75.7443	6.24307	0.00212923	0.00858977	up	0	0	0	15	10	12	0	0	0	0.0746219	0.0358586	0.0481136	0	0	0	0.436467	0.273379	0.339944	Sgcd
ENSMUSG00000020363	7.39797	2.88713	0.000329238	0.00193149	up	10	4	30	280	151	201	0.075071	0.0303663	0.230711	1.98368	0.836725	1.25532	0.533986	0.235886	1.62527	8.14738	4.12802	5.69405	Gfpt2
ENSMUSG00000020388	4.59572	2.20029	7.61065e-05	0.000618288	up	9	13	21	109	127	154	0.163954	0.232118	0.403096	1.71488	1.50355	2.06914	0.480587	0.766631	1.13769	3.17166	3.47191	4.36261	Pdlim4
ENSMUSG00000020389	2.38671	1.25502	0.00997694	0.0303749	up	14	10	11	64	55	45	0.12529	0.0791874	0.0962617	0.502924	0.331438	0.296473	0.74758	0.589716	0.595934	1.86226	1.50358	1.27479	Cdkl3
ENSMUSG00000020395	4.15314	2.0542	7.85215e-05	0.000633992	up	15	16	28	201	148	131	0.12543	0.126842	0.224862	1.48169	0.840583	0.828582	0.800978	0.943546	1.51692	5.84866	4.046	3.71105	Itk
ENSMUSG00000020399	15.2761	3.9332	6.37111e-09	6.5241e-07	up	12	13	9	341	339	348	0.185103	0.218384	0.158019	4.95346	3.76498	4.28276	0.640783	0.766631	0.487582	9.92235	9.26753	9.85836	Havcr2
ENSMUSG00000020400	4.09758	2.03477	3.1086e-09	4.05802e-07	up	209	198	216	1670	1580	1757	2.58546	2.47063	2.67288	18.6509	13.4698	16.801	11.1603	11.6764	11.702	48.5933	43.1938	49.7734	Tnip1
ENSMUSG00000020401	25.1024	4.64975	0.0442116	0.101829	up	0	0	0	2	4	6	0	0	0	0.0308942	0.0475065	0.079678	0	0	0	0.0581956	0.109351	0.169972	Fam71b
ENSMUSG00000020422	2.61017	1.38414	6.4115e-07	1.66884e-05	up	719	805	966	4294	4032	4432	2.7476	3.13532	3.78366	15.0911	10.8615	13.3112	38.3936	47.4722	52.3339	124.946	110.226	125.552	Tns3
ENSMUSG00000020423	2.10021	1.07053	0.00605112	0.0201128	up	296	430	551	1134	1897	2268	4.59047	6.74655	8.84077	16.2293	20.8543	27.7353	15.806	25.3578	29.8509	32.9969	51.8599	64.2493	Btg2
ENSMUSG00000020437	3.89979	1.9634	4.70361e-08	2.63205e-06	up	114	112	128	1003	830	872	0.72397	0.695511	0.81581	5.81214	3.68562	4.30185	6.08743	6.60482	6.93451	29.1851	22.6904	24.7026	Myo1g
ENSMUSG00000020439	2.64065	1.4009	7.22906e-05	0.000592922	up	116	56	86	390	447	491	1.16909	0.620193	0.883498	3.71028	3.24476	4.06647	6.19423	3.30241	4.65912	11.3481	12.22	13.9094	Smtn
ENSMUSG00000020458	2.3172	1.21238	3.47003e-05	0.000337933	up	1148	1581	1582	5129	6988	7637	6.95234	9.71408	9.82821	28.6329	30.0616	36.7857	61.3015	93.2341	85.7062	149.243	191.037	216.346	Rtn4
ENSMUSG00000020467	3.30981	1.72675	2.71772e-05	0.000279133	up	305	228	311	2525	1394	1508	6.38752	4.79245	6.62789	48.2835	20.4948	24.7687	16.2866	13.4455	16.8487	73.4719	38.109	42.7196	Efemp1
ENSMUSG00000020473	7.36211	2.88012	3.48726e-06	5.87544e-05	up	30	16	43	479	279	515	0.330978	0.18827	0.445015	4.66898	2.07215	4.25861	1.60196	0.943546	2.32956	13.9378	7.62726	14.5892	Aebp1
ENSMUSG00000020486	2.09065	1.06395	0.000118587	0.000865906	up	279	150	235	986	863	850	3.74604	1.95366	3.06517	11.8025	7.97757	8.78991	14.8982	8.84574	12.7313	28.6904	23.5926	24.0793	Sept4
ENSMUSG00000020492	3.12168	1.64232	8.34186e-05	0.000664408	up	43	26	35	245	181	207	0.590073	0.363217	0.525634	3.17775	1.8641	2.32715	2.29614	1.53326	1.89615	7.12896	4.94815	5.86403	Ska2
ENSMUSG00000020493	6.39258	2.6764	4.6729e-05	0.000426596	up	23	10	14	95	226	271	0.263424	0.110995	0.157415	0.966768	1.79633	2.38946	1.22817	0.589716	0.758462	2.76429	6.17835	7.67706	Prr11
ENSMUSG00000020572	2.14492	1.10092	1.28455e-05	0.000158951	up	1329	1063	1472	4430	5824	5989	12.3692	10.0627	14.0896	38.0268	38.5619	44.2824	70.9667	62.6868	79.7468	128.903	159.216	169.66	Nampt
ENSMUSG00000020573	4.84146	2.27544	6.31541e-07	1.6641e-05	up	32	50	47	387	413	434	0.197924	0.312736	0.304134	2.30399	1.83253	2.17586	1.70875	2.94858	2.54626	11.2608	11.2905	12.2946	Pik3cg
ENSMUSG00000020577	4.08781	2.03133	9.35101e-06	0.000125323	up	34	22	42	265	231	286	0.576821	0.377437	0.729939	4.20274	2.82441	3.88068	1.81555	1.29738	2.27538	7.71091	6.31504	8.10199	Tspan13
ENSMUSG00000020580	2.13318	1.09301	3.43645e-06	5.81273e-05	up	747	612	777	3240	2741	2920	4.01282	3.29511	4.25032	15.9191	10.3253	12.2888	39.8887	36.0906	42.0946	94.2768	74.9331	82.7196	Rock2
ENSMUSG00000020589	3.94085	1.97851	5.11047e-07	1.42917e-05	up	104	96	117	597	820	1039	0.900765	0.858349	1.06472	4.89515	5.12007	7.22789	5.55345	5.66128	6.33857	17.3714	22.417	29.4334	Fam49a
ENSMUSG00000020599	3.06502	1.6159	0.00452744	0.0158396	up	6	6	10	50	45	38	0.0394105	0.039854	0.0672878	0.31338	0.222411	0.196876	0.320391	0.35383	0.541758	1.45489	1.2302	1.07649	Rgs9
ENSMUSG00000020601	3.63029	1.86009	6.07889e-06	8.97501e-05	up	80	44	57	493	365	421	0.802265	0.435328	0.58131	4.45239	2.53984	3.28747	4.27188	2.59475	3.08802	14.3452	9.97832	11.9264	Trib2
ENSMUSG00000020627	5.57172	2.47812	0.00158985	0.00676657	up	3	3	2	21	29	40	0.0238444	0.0241128	0.0122133	0.131264	0.134565	0.19748	0.160196	0.176915	0.108352	0.611054	0.792798	1.13315	Klhl29
ENSMUSG00000020635	12.7217	3.66922	0.000677108	0.00343597	up	0	2	1	32	27	22	0	0.0867098	0.0878384	1.33741	0.846819	0.811592	0	0.117943	0.0541758	0.931129	0.738122	0.62323	Fkbp1b
ENSMUSG00000020638	3.44483	1.78443	0.00128715	0.00571857	up	243	299	333	1200	1629	3110	3.22863	4.03475	4.54439	14.8595	15.369	32.8991	12.9758	17.6325	18.0406	34.9174	44.5334	88.102	Cmpk2
ENSMUSG00000020641	4.27656	2.09645	0.00504421	0.0173076	up	525	502	552	1980	3639	7671	5.15924	5.11923	5.58324	17.9023	25.408	60.0317	28.0342	29.6038	29.9051	57.6136	99.4824	217.309	Rsad2
ENSMUSG00000020646	130.056	7.02298	0.000313304	0.00185713	up	0	0	0	26	22	16	0	0	0	0.357334	0.232472	0.189043	0	0	0	0.756543	0.601433	0.453258	Mboat2
ENSMUSG00000020649	2.0053	1.00382	0.00167498	0.00706209	up	186	79	116	432	512	543	2.87792	1.22539	1.83098	6.11484	5.62036	6.69053	9.93213	4.65876	6.2844	12.5702	13.997	15.3824	Rrm2
ENSMUSG00000020654	4.41266	2.14165	1.91756e-05	0.00021266	up	15	16	21	129	171	153	0.120957	0.122318	0.165214	0.912491	0.919634	0.943468	0.800978	0.943546	1.13769	3.75362	4.67477	4.33428	Adcy3
ENSMUSG00000020656	3.10835	1.63615	5.69262e-05	0.000495362	up	57	44	31	245	311	252	0.719523	0.557842	0.417684	2.75068	2.63938	2.45932	3.04372	2.59475	1.67945	7.12896	8.50207	7.13881	Grhl1
ENSMUSG00000020657	2.13801	1.09627	0.00466829	0.0162544	up	39	36	23	154	130	128	0.374036	0.342221	0.218953	1.30735	0.829262	0.927226	2.08254	2.12298	1.24604	4.48106	3.55392	3.62606	Dnajc27
ENSMUSG00000020668	3.00724	1.58844	0.000349556	0.00202852	up	30	21	20	145	113	160	0.196103	0.136338	0.125557	0.865889	0.510117	0.821733	1.60196	1.2384	1.08352	4.21918	3.08918	4.53258	Kif3c
ENSMUSG00000020674	2.0068	1.0049	0.000164237	0.00111633	up	227	178	258	977	684	931	1.01435	0.811694	1.17465	4.02212	2.17155	3.28383	12.1215	10.4969	13.9774	28.4285	18.6991	26.374	Pxdn
ENSMUSG00000020681	5.56955	2.47756	2.07501e-05	0.000227758	up	15	10	21	201	118	181	0.12702	0.096337	0.195182	1.57331	0.705629	1.25236	0.800978	0.589716	1.13769	5.84866	3.22587	5.12748	Ace
ENSMUSG00000020695	10.0345	3.32689	8.33263e-09	7.78668e-07	up	34	34	48	915	589	772	0.226401	0.216229	0.309237	5.40081	2.6707	3.95846	1.81555	2.00504	2.60044	26.6245	16.102	21.8697	Mrc2
ENSMUSG00000020728	3.04167	1.60486	0.0064606	0.0212344	up	5	17	12	86	49	70	0.0407827	0.123725	0.0835567	0.561273	0.239744	0.418183	0.266993	1.00252	0.65011	2.50241	1.33955	1.983	Cep112
ENSMUSG00000020732	3.51892	1.81513	0.00302234	0.0114221	up	6	6	6	53	31	41	0.0472482	0.0477799	0.0484017	0.375703	0.177762	0.298142	0.320391	0.35383	0.325055	1.54218	0.847473	1.16147	Rab37
ENSMUSG00000020737	2.83914	1.50546	5.44447e-07	1.48494e-05	up	221	277	246	1440	1272	1447	4.49214	5.68823	5.082	26.3779	17.9662	22.8308	11.8011	16.3351	13.3273	41.9008	34.7737	40.9915	Hn1
ENSMUSG00000020758	4.43897	2.15023	0.000191209	0.00126299	up	16	17	21	246	102	120	0.107698	0.10891	0.147103	1.43828	0.472722	0.613515	0.854377	1.00252	1.13769	7.15806	2.78846	3.39944	Itgb4
ENSMUSG00000020773	5.12198	2.3567	8.52772e-07	2.05978e-05	up	48	57	93	760	534	689	0.767316	0.93114	1.50921	10.8418	5.88921	8.54588	2.56313	3.36138	5.03835	22.1143	14.5984	19.5184	Trim47
ENSMUSG00000020798	2.86197	1.51701	0.0142573	0.0407008	up	8	8	4	44	24	45	0.0609618	0.0616477	0.031225	0.307629	0.129013	0.288507	0.427188	0.471773	0.216703	1.2803	0.656108	1.27479	Spns3
ENSMUSG00000020799	43.2509	5.43466	0.0109759	0.0328489	up	0	0	0	6	7	8	0	0	0	0.189936	0.146034	0.163286	0	0	0	0.174587	0.191365	0.226629	Tekt1
ENSMUSG00000020806	2.1263	1.08835	6.38176e-06	9.32773e-05	up	267	242	323	1144	1116	1204	2.20447	2.00475	2.69695	8.65793	6.45534	7.81839	14.2574	14.2711	17.4988	33.2879	30.509	34.1077	Rhbdf2
ENSMUSG00000020807	39.3691	5.29899	0.0159592	0.0445607	up	0	0	0	9	6	4	0	0	0	0.0675963	0.0311832	0.034867	0	0	0	0.26188	0.164027	0.113315	4933427D14Rik
ENSMUSG00000020808	3.44197	1.78323	0.00054359	0.00286817	up	10	10	12	78	68	71	0.165964	0.167831	0.204018	1.24863	0.842944	0.994888	0.533986	0.589716	0.65011	2.26963	1.85897	2.01133	Fam64a
ENSMUSG00000020810	4.95316	2.30835	4.79159e-07	1.36341e-05	up	125	166	169	1788	1081	1598	2.34079	3.16831	3.24644	30.4971	14.4041	23.6899	6.67482	9.78929	9.15572	52.0269	29.5522	45.2692	Cygb
ENSMUSG00000020814	4.50918	2.17287	4.12363e-07	1.22854e-05	up	62	43	59	494	404	546	1.08836	0.816581	1.07897	8.37515	5.30004	7.80924	3.31071	2.53578	3.19637	14.3743	11.0445	15.4674	Mxra7
ENSMUSG00000020823	2.01578	1.01134	7.47888e-05	0.000611067	up	167	137	172	548	608	724	0.970928	0.828069	1.05455	3.05887	2.57465	3.44164	8.91756	8.07911	9.31824	15.9456	16.6214	20.5099	Sec14l1
ENSMUSG00000020836	7.16231	2.84043	0.000230908	0.00146305	up	8	2	20	181	127	111	0.111517	0.0281929	0.285599	2.45561	1.35701	1.38538	0.427188	0.117943	1.08352	5.2667	3.47191	3.14448	Coro6
ENSMUSG00000020844	3.45646	1.78929	0.000208739	0.00135625	up	19	21	45	204	175	196	0.259168	0.288292	0.637188	2.54432	1.6637	2.08511	1.01457	1.2384	2.43791	5.93595	4.78412	5.55241	Nxn
ENSMUSG00000020846	2.53446	1.34168	0.00215332	0.00866242	up	17	20	29	122	91	115	0.215119	0.241711	0.367285	1.35968	0.775619	1.09348	0.907775	1.17943	1.5711	3.54993	2.48774	3.25779	Fam101b
ENSMUSG00000020866	4.82859	2.2716	0.00146751	0.00635018	up	4	5	6	76	33	34	0.024843	0.0251225	0.0254495	0.288717	0.0993081	0.117572	0.213594	0.294858	0.325055	2.21143	0.902149	0.963173	Cacna1g
ENSMUSG00000020882	3.81549	1.93187	0.00198354	0.00811496	up	6	20	14	153	80	69	0.0556046	0.187434	0.151899	1.34346	0.562227	0.526307	0.320391	1.17943	0.758462	4.45196	2.18703	1.95468	Cacnb1
ENSMUSG00000020886	3.64168	1.8646	0.000339829	0.00198207	up	39	17	37	314	143	198	0.336991	0.153352	0.362479	2.55082	0.903348	1.43535	2.08254	1.00252	2.00451	9.13671	3.90931	5.60907	Dlg4
ENSMUSG00000020895	2.30768	1.20644	0.0085491	0.0266852	up	18	23	13	101	77	68	0.551862	0.744096	0.439705	2.98175	1.64371	1.69279	0.961174	1.35635	0.704286	2.93888	2.10501	1.92635	Tmem107
ENSMUSG00000020897	3.83053	1.93755	0.000108884	0.000809222	up	45	24	18	178	203	272	0.65537	0.34578	0.26271	2.37907	2.09048	3.07912	2.40293	1.41532	0.975165	5.17941	5.54958	7.70539	Aurkb
ENSMUSG00000020901	8.58878	3.10245	3.00418e-09	4.01363e-07	up	31	34	40	606	600	568	0.226877	0.26002	0.309887	4.37136	3.32895	3.55519	1.65536	2.00504	2.16703	17.6333	16.4027	16.0907	Pik3r5
ENSMUSG00000020902	2.91561	1.5438	1.11316e-06	2.48189e-05	up	146	143	171	698	928	1012	0.989626	0.973714	1.16448	4.36814	4.44339	5.45353	7.79619	8.43294	9.26407	20.3103	25.3695	28.6686	Ntn1
ENSMUSG00000020904	5.74757	2.52295	0.0102867	0.031157	up	3	1	1	29	8	21	0.0723658	0.0365901	0.0370663	0.564365	0.153147	0.371018	0.160196	0.0589716	0.0541758	0.843836	0.218703	0.594901	Wdr16
ENSMUSG00000020905	20.8831	4.38426	1.97922e-07	7.11062e-06	up	4	2	9	211	189	221	0.0353822	0.0178902	0.0906151	1.78548	1.21054	1.60473	0.213594	0.117943	0.487582	6.13963	5.16685	6.26063	Usp43
ENSMUSG00000020911	15.0542	3.91209	1.07827e-05	0.000139219	up	20	8	11	617	217	307	0.45253	0.183049	0.278147	12.9126	3.54343	5.60396	1.06797	0.471773	0.595934	17.9533	5.93231	8.69689	Krt19
ENSMUSG00000020914	5.20426	2.37969	3.22705e-05	0.000319177	up	143	48	78	799	818	1101	0.6799	0.244881	0.381643	3.47795	2.7529	4.12129	7.63599	2.83064	4.22571	23.2491	22.3624	31.1898	Top2a
ENSMUSG00000020937	7.44824	2.8969	0.00250426	0.00978195	up	23	5	15	394	113	110	0.296885	0.0750565	0.202756	4.78958	1.08206	1.13184	1.22817	0.294858	0.812637	11.4645	3.08918	3.11615	Plcd3
ENSMUSG00000020941	3.48888	1.80277	1.98384e-06	3.89467e-05	up	109	69	107	723	527	685	0.704876	0.466565	0.722085	4.39774	2.45004	3.56839	5.82044	4.06904	5.79681	21.0377	14.407	19.4051	Map3k14
ENSMUSG00000020974	2.54318	1.34663	0.00224843	0.00897955	up	29	18	19	79	121	130	0.990494	0.50082	0.507338	1.99932	2.37566	2.69537	1.54856	1.06149	1.02934	2.29873	3.30788	3.68272	Pole2
ENSMUSG00000021036	2.64849	1.40517	8.86395e-07	2.123e-05	up	441	575	528	2341	2809	2928	2.35851	3.065	2.83997	11.3037	10.435	12.1083	23.5488	33.9087	28.6048	68.1179	76.792	82.9462	Sptlc2
ENSMUSG00000021062	175.278	7.4535	0.000153135	0.00105868	up	0	0	0	37	17	32	0	0	0	0.317157	0.115507	0.229605	0	0	0	1.07662	0.464744	0.906516	Rab15
ENSMUSG00000021068	3.53818	1.82301	3.13165e-05	0.000311907	up	95	34	75	433	459	510	0.389495	0.139498	0.315879	1.64536	1.32229	1.65131	5.07286	2.00504	4.06319	12.5993	12.5481	14.4476	Nin
ENSMUSG00000021070	4.85987	2.28092	0.0296126	0.073528	up	3	1	0	10	13	17	0.0999338	0.0505291	0	0.229224	0.246737	0.394121	0.160196	0.0589716	0	0.290978	0.355392	0.481587	Bdkrb2
ENSMUSG00000021087	6.34644	2.66595	0.000579698	0.00302238	up	8	5	2	33	63	94	0.0838814	0.063619	0.0214823	0.327086	0.502966	0.810494	0.427188	0.294858	0.108352	0.960227	1.72228	2.66289	Rtn1
ENSMUSG00000021090	22.4517	4.48876	0.000303392	0.00180966	up	0	0	2	46	26	26	0	0	0.0125593	0.292464	0.129729	0.135384	0	0	0.108352	1.3385	0.710784	0.736544	Lrrc9
ENSMUSG00000021108	3.24075	1.69633	2.04607e-05	0.000225305	up	80	49	105	407	485	588	0.780187	0.469622	1.02759	3.56207	3.24978	4.41025	4.27188	2.88961	5.68846	11.8428	13.2589	16.6572	Prkch
ENSMUSG00000021118	3.00422	1.58699	0.00253597	0.00988999	up	10	14	9	80	59	57	0.265143	0.375377	0.271616	2.04347	1.15965	1.21299	0.533986	0.825603	0.487582	2.32782	1.61293	1.61473	Plek2
ENSMUSG00000021143	2.03738	1.02672	6.91338e-05	0.000573764	up	207	230	233	694	952	1046	1.70033	1.87437	1.93015	5.10182	5.42461	6.68165	11.0535	13.5635	12.623	20.1939	26.0256	29.6317	Pacs2
ENSMUSG00000021175	8.33631	3.05941	5.55845e-06	8.45247e-05	up	7	6	6	79	108	128	0.103062	0.0781666	0.0791839	0.992881	1.03602	1.40229	0.37379	0.35383	0.325055	2.29873	2.95249	3.62606	Cdca7l
ENSMUSG00000021176	5.30288	2.40678	0.0132847	0.0383948	up	2	4	0	18	16	31	0.0405724	0.0820579	0	0.335028	0.228968	0.512034	0.106797	0.235886	0	0.52376	0.437406	0.878188	Efcab11
ENSMUSG00000021182	2.64241	1.40185	0.0335419	0.0812694	up	14	2	10	61	28	44	0.0930794	0.0134467	0.0817302	0.390403	0.150082	0.251718	0.74758	0.117943	0.541758	1.77497	0.76546	1.24646	Ccdc88c
ENSMUSG00000021186	4.00931	2.00335	1.26197e-07	5.15522e-06	up	102	96	86	853	685	695	0.734459	0.699034	0.649121	5.70806	3.53533	4.00977	5.44665	5.66128	4.65912	24.8204	18.7264	19.6884	Fbln5
ENSMUSG00000021190	4.05763	2.02064	1.36329e-06	2.89611e-05	up	882	1156	1066	5537	9222	10192	16.2613	21.341	19.9899	93.6299	119.224	147.702	47.0975	68.1712	57.7514	161.114	252.11	288.725	Lgmn
ENSMUSG00000021196	6.09659	2.608	9.10569e-07	2.16192e-05	up	33	63	84	700	708	755	0.16083	0.298173	0.421045	2.97583	2.3069	2.73448	1.76215	3.71521	4.55077	20.3685	19.3552	21.3881	Pfkp
ENSMUSG00000021208	8.54131	3.09446	1.92878e-05	0.000213489	up	106	241	136	2575	2315	3310	4.2241	9.55292	5.4287	93.0149	64.743	102.802	5.66025	14.2122	7.36791	74.9268	63.2871	93.7678	Ifi27l2b
ENSMUSG00000021214	16.747	4.06583	2.37899e-05	0.000251907	up	6	0	2	85	100	84	0.278192	0	0.0712459	2.74385	2.45306	2.35885	0.320391	0	0.108352	2.47331	2.73379	2.3796	Akr1c18
ENSMUSG00000021217	2.4877	1.31481	0.00411332	0.0146607	up	39	53	52	372	148	180	0.308166	0.420705	0.410396	2.64365	0.80434	1.13028	2.08254	3.1255	2.81714	10.8244	4.046	5.09915	Tshz3
ENSMUSG00000021226	2.1115	1.07827	0.000119858	0.000872953	up	192	152	256	667	858	955	3.74615	3.05384	5.09071	12.0649	12.1346	15.5581	10.2525	8.96369	13.869	19.4082	23.4559	27.0538	Acot2
ENSMUSG00000021242	2.47507	1.30747	1.9105e-05	0.00021266	up	986	1348	1295	4438	6434	6905	12.9482	17.8837	17.3253	53.2356	59.2532	71.2885	52.651	79.4937	70.1577	129.136	175.892	195.609	Npc2
ENSMUSG00000021250	4.25486	2.08911	5.99523e-06	8.89198e-05	up	43	50	92	455	470	618	0.785194	0.938398	1.71841	7.59713	6.09289	8.78328	2.29614	2.94858	4.98418	13.2395	12.8488	17.5071	Fos
ENSMUSG00000021253	8.42635	3.07491	2.25868e-07	7.78623e-06	up	23	13	29	355	297	418	0.297675	0.175598	0.381178	4.09676	2.65986	4.12849	1.22817	0.766631	1.5711	10.3297	8.11934	11.8414	Tgfb3
ENSMUSG00000021256	2.51784	1.33219	0.0380133	0.0903998	up	8	4	8	21	24	54	0.129195	0.0653243	0.132349	0.35561	0.296198	0.738807	0.427188	0.235886	0.433407	0.611054	0.656108	1.52975	Vash1
ENSMUSG00000021262	9.84686	3.29966	2.77169e-10	8.85033e-08	up	60	57	62	920	1256	1296	1.02789	1.03946	1.14871	14.6894	15.0294	17.5174	3.20391	3.36138	3.3589	26.77	34.3363	36.7139	Evl
ENSMUSG00000021263	5.69979	2.51091	2.73216e-07	8.96788e-06	up	28	27	32	368	302	303	0.352313	0.332525	0.433097	4.26687	2.68414	3.07534	1.49516	1.59223	1.73363	10.708	8.25603	8.58357	Degs2
ENSMUSG00000021280	7.387	2.88499	6.38226e-05	0.000539778	up	5	5	9	127	54	95	0.0861852	0.116207	0.147149	1.84509	0.648507	1.20098	0.266993	0.294858	0.487582	3.69542	1.47624	2.69122	Exoc3l4
ENSMUSG00000021294	2.37934	1.25056	0.0451055	0.103301	up	4	8	13	41	22	54	0.0242684	0.0613537	0.0870131	0.233796	0.094158	0.27756	0.213594	0.471773	0.704286	1.19301	0.601433	1.52975	Kif26a
ENSMUSG00000021298	3.81257	1.93076	0.000293186	0.00176046	up	23	15	40	270	165	143	0.41301	0.278438	0.705156	4.45252	2.03945	2.03605	1.22817	0.884574	2.16703	7.8564	4.51075	4.05099	Gpr132
ENSMUSG00000021318	6.22999	2.63923	0.000340842	0.0019873	up	2	14	8	120	70	108	0.00875423	0.0619692	0.0358718	0.497986	0.216142	0.386682	0.106797	0.825603	0.433407	3.49174	1.91365	3.05949	Gli3
ENSMUSG00000021322	3.33155	1.73619	1.73415e-05	0.000198366	up	65	37	45	308	284	364	0.950313	0.582428	0.70801	4.30673	3.06749	4.40659	3.47091	2.18195	2.43791	8.96212	7.76395	10.3116	Aoah
ENSMUSG00000021356	3.95965	1.98537	0.017412	0.0479259	up	2	3	2	24	22	10	0.0178037	0.036008	0.0182383	0.196019	0.138152	0.0842575	0.106797	0.176915	0.108352	0.698347	0.601433	0.283286	Irf4
ENSMUSG00000021363	36.3888	5.18542	3.02504e-05	0.000303108	up	2	0	0	69	39	51	0.0235468	0	0	0.756149	0.365433	0.482895	0.106797	0	0	2.00775	1.06618	1.44476	Mak
ENSMUSG00000021365	4.99534	2.32058	2.01795e-08	1.44068e-06	up	130	95	91	998	923	1169	1.19361	0.882758	0.821248	8.41784	5.93174	8.43112	6.94181	5.6023	4.93	29.0396	25.2328	33.1162	Nedd9
ENSMUSG00000021384	13.835	3.79025	4.94518e-06	7.73719e-05	up	5	2	4	126	66	110	0.0887674	0.0299221	0.060623	1.76463	0.730557	1.30698	0.266993	0.117943	0.216703	3.66632	1.8043	3.11615	Susd3
ENSMUSG00000021403	18.8633	4.23751	1.68094e-05	0.000194491	up	6	0	2	80	96	127	0.0774156	0	0.0264352	0.947054	0.928392	1.34338	0.320391	0	0.108352	2.32782	2.62443	3.59774	Serpinb9b
ENSMUSG00000021423	4.29869	2.1039	2.32893e-08	1.54969e-06	up	196	184	177	1831	1314	1542	8.3355	8.08872	7.67647	71.5344	39.5571	52.1995	10.4661	10.8508	9.58912	53.2781	35.9219	43.6827	Ly86
ENSMUSG00000021451	17.8924	4.16127	2.12609e-10	8.26324e-08	up	41	19	37	1097	1117	1179	0.27335	0.131631	0.253354	6.87906	5.27066	6.26292	2.18934	1.12046	2.00451	31.9203	30.5364	33.3995	Sema4d
ENSMUSG00000021457	3.62518	1.85805	6.9618e-09	6.96221e-07	up	285	259	267	1704	2126	1952	1.30911	1.20596	1.24922	7.19844	6.86288	7.07953	15.2186	15.2736	14.4649	49.5826	58.1203	55.2975	Syk
ENSMUSG00000021493	2.41419	1.27154	5.22605e-05	0.000464951	up	100	101	93	543	385	463	0.900208	0.910337	0.868982	4.55857	2.54013	3.30447	5.33986	5.95613	5.03835	15.8001	10.5251	13.1162	Pdlim7
ENSMUSG00000021536	10.6206	3.40879	0.000717723	0.0035988	up	0	6	1	67	48	37	0	0.0604766	0.0204212	0.64015	0.337498	0.29875	0	0.35383	0.0541758	1.94955	1.31222	1.04816	Adcy2
ENSMUSG00000021553	4.54411	2.184	0.00199747	0.00816025	up	4	6	8	88	34	39	0.0213084	0.0323222	0.0436572	0.439886	0.127768	0.176477	0.213594	0.35383	0.433407	2.56061	0.929487	1.10482	Slc28a3
ENSMUSG00000021556	7.15381	2.83871	9.77357e-08	4.27462e-06	up	64	88	68	1118	733	1244	0.727381	1.03439	0.791711	11.7625	5.93291	11.3492	3.41751	5.1895	3.68396	32.5313	20.0386	35.2408	Golm1
ENSMUSG00000021567	9.25922	3.21089	7.06692e-05	0.000581856	up	4	2	14	161	91	111	0.0355095	0.0179545	0.127317	1.31949	0.576137	0.798246	0.213594	0.117943	0.758462	4.68474	2.48774	3.14448	Nkd2
ENSMUSG00000021569	2.65269	1.40746	0.00910135	0.0281298	up	32	6	30	98	116	136	0.592461	0.112336	0.568993	1.73268	1.5934	2.13211	1.70875	0.35383	1.62527	2.85158	3.17119	3.85269	Trip13
ENSMUSG00000021596	4.57406	2.19348	0.000161195	0.00110157	up	6	9	14	92	86	84	0.0307376	0.0518058	0.073472	0.451229	0.31802	0.347508	0.320391	0.530745	0.758462	2.677	2.35106	2.3796	Mctp1
ENSMUSG00000021608	3.28524	1.716	3.6146e-05	0.00034982	up	75	38	58	452	304	335	0.772182	0.390436	0.603684	4.36274	2.22189	2.75685	4.00489	2.24092	3.1422	13.1522	8.31071	9.49009	Lpcat1
ENSMUSG00000021614	13.3055	3.73395	5.18989e-07	1.4338e-05	up	6	13	8	212	182	320	0.0174134	0.0410885	0.0237848	0.580493	0.380803	0.746274	0.320391	0.766631	0.433407	6.16873	4.97549	9.06516	Vcan
ENSMUSG00000021624	10.4293	3.38257	1.87611e-08	1.37697e-06	up	38	70	59	890	1185	1377	0.353724	0.658929	0.572147	7.68654	7.87982	10.2791	2.02914	4.12801	3.19637	25.897	32.3954	39.0085	Cd180
ENSMUSG00000021665	3.42764	1.77722	0.000178373	0.00119341	up	136	213	139	697	1196	1434	3.39481	5.39473	3.83901	17.1918	21.2422	28.7245	7.2622	12.561	7.53044	20.2812	32.6961	40.6233	Hexb
ENSMUSG00000021678	16.1928	4.01728	1.00608e-06	2.28789e-05	up	8	6	2	200	129	185	0.121924	0.0924716	0.031225	2.85256	1.39764	2.30806	0.427188	0.35383	0.108352	5.81956	3.52658	5.2408	F2rl1
ENSMUSG00000021696	24.6621	4.62423	3.57189e-09	4.45861e-07	up	10	18	8	678	497	583	0.0772257	0.14057	0.0632889	4.88898	2.73476	3.63041	0.533986	1.06149	0.433407	19.7283	13.5869	16.5156	Elovl7
ENSMUSG00000021699	2.3229	1.21593	0.000343621	0.00200145	up	53	70	57	303	288	234	0.18878	0.268681	0.214877	1.04565	0.754637	0.689368	2.83012	4.12801	3.08802	8.81663	7.8733	6.6289	Pde4d
ENSMUSG00000021702	66.1912	6.04857	0.00923041	0.0284669	up	0	0	0	18	2	12	0	0	0	0.210755	0.0180045	0.120789	0	0	0	0.52376	0.0546757	0.339944	Thbs4
ENSMUSG00000021719	2.02837	1.02032	0.0443315	0.101956	up	13	11	18	76	33	57	0.100825	0.0873942	0.132798	0.515399	0.172733	0.329471	0.694181	0.648688	0.975165	2.21143	0.902149	1.61473	Rgs7bp
ENSMUSG00000021720	4.18539	2.06536	0.000724179	0.00362139	up	8	4	14	59	75	80	0.194316	0.0982511	0.348354	1.38171	1.33649	1.60933	0.427188	0.235886	0.758462	1.71677	2.05034	2.26629	Rnf180
ENSMUSG00000021725	4.58494	2.1969	5.15802e-05	0.000460132	up	43	55	77	769	356	440	0.598049	0.769718	1.11391	9.80199	3.50929	4.8673	2.29614	3.24344	4.17154	22.3762	9.73228	12.4646	Parp8
ENSMUSG00000021728	14.2437	3.83225	7.5837e-08	3.61636e-06	up	12	24	10	469	354	476	0.260812	0.452138	0.190843	8.17025	4.73104	7.05325	0.640783	1.41532	0.541758	13.6469	9.6776	13.4844	Emb
ENSMUSG00000021754	2.25194	1.17117	0.000540584	0.00285501	up	81	117	110	550	332	480	0.507251	0.729541	0.704394	3.05098	1.47108	2.30281	4.32528	6.89968	5.95934	16.0038	9.07617	13.5977	Map3k1
ENSMUSG00000021760	3.89641	1.96215	2.4698e-05	0.000258958	up	65	34	47	500	280	324	2.72654	1.50394	2.03135	19.3306	8.1598	10.5575	3.47091	2.00504	2.54626	14.5489	7.6546	9.17848	Gpx8
ENSMUSG00000021763	5.30417	2.40713	0.00297488	0.0112702	up	9	6	4	127	29	41	0.0499075	0.0302814	0.0204504	0.586115	0.11266	0.173207	0.480587	0.35383	0.216703	3.69542	0.792798	1.16147	BC067074
ENSMUSG00000021765	2.63086	1.39553	0.00689576	0.0223663	up	209	83	61	663	596	546	3.84341	1.59825	1.1407	11.37	7.95639	8.10301	11.1603	4.89464	3.30473	19.2918	16.2934	15.4674	Fst
ENSMUSG00000021795	7.13452	2.83482	0.00144543	0.00628644	up	57	80	48	1483	412	684	2.34234	3.393	1.81586	44.318	9.82481	17.9762	3.04372	4.71773	2.60044	43.152	11.2632	19.3768	Sftpd
ENSMUSG00000021798	3.7753	1.91659	0.0224425	0.0589628	up	2	5	2	32	10	26	0.0139535	0.0423316	0.0142942	0.230443	0.0492161	0.143079	0.106797	0.294858	0.108352	0.931129	0.273379	0.736544	Ldb3
ENSMUSG00000021803	29.473	4.88132	0.0453712	0.103758	up	0	0	0	10	2	2	0	0	0	0.0894947	0.0137618	0.0153875	0	0	0	0.290978	0.0546757	0.0566573	Cdhr1
ENSMUSG00000021822	14.6009	3.86798	1.41217e-10	6.37854e-08	up	38	39	57	1082	1319	1447	0.680727	0.724617	1.10107	18.2769	17.0852	21.0534	2.02914	2.29989	3.08802	31.4838	36.0586	40.9915	Plau
ENSMUSG00000021830	2.54149	1.34567	8.85447e-06	0.000120321	up	99	114	117	522	524	604	0.405137	0.483441	0.514635	1.97009	1.5433	1.9493	5.28646	6.72276	6.33857	15.189	14.325	17.1105	Txndc16
ENSMUSG00000021838	4.36739	2.12677	3.47512e-08	2.07066e-06	up	122	88	87	802	849	891	0.610218	0.46779	0.443631	3.77465	3.08963	3.5866	6.51462	5.1895	4.7133	23.3364	23.2098	25.2408	Samd4
ENSMUSG00000021850	6.63187	2.72942	0.000119784	0.000872953	up	23	28	18	511	178	206	0.79631	0.939482	0.611813	15.8909	4.25987	5.54823	1.22817	1.65121	0.975165	14.869	4.86614	5.8357	1700011H14Rik
ENSMUSG00000021879	4.47171	2.16083	0.0209694	0.0557347	up	0	6	2	18	23	32	0	0.0229492	0.00774928	0.0694054	0.0693718	0.101434	0	0.35383	0.108352	0.52376	0.628771	0.906516	Dnah12
ENSMUSG00000021880	4.57776	2.19464	1.68855e-05	0.000194976	up	16	27	20	209	165	196	0.62645	1.10862	0.802181	7.68755	4.64013	6.23829	0.854377	1.59223	1.08352	6.08144	4.51075	5.55241	Rnase6
ENSMUSG00000021886	5.16559	2.36893	5.50906e-09	5.88815e-07	up	85	81	90	924	813	856	1.76164	1.74004	1.88859	17.6291	11.9358	14.0891	4.53888	4.7767	4.87582	26.8864	22.2257	24.2493	Gpr65
ENSMUSG00000021939	2.00057	1.00041	0.000932102	0.00442528	up	12663	14247	13254	38917	58578	61290	113.473	129.456	121.85	319.697	371.445	435.515	676.186	840.169	718.046	1132.4	1601.4	1736.26	Ctsb
ENSMUSG00000021943	5.17374	2.37121	5.70515e-08	3.01086e-06	up	138	149	176	1902	1180	1601	2.34388	2.5057	3.15573	29.4621	14.1487	21.5514	7.369	8.78677	9.53495	55.344	32.2587	45.3541	Gdf10
ENSMUSG00000021948	3.40229	1.76651	1.11645e-08	9.69587e-07	up	415	406	483	3041	2851	2806	3.63877	3.56046	4.34887	24.3129	17.5286	19.5063	22.1604	23.9425	26.1669	88.4864	77.9402	79.4901	Prkcd
ENSMUSG00000021994	4.49196	2.16734	7.30791e-06	0.000103454	up	30	46	25	306	268	324	0.160977	0.24961	0.14292	1.51636	1.02959	1.40517	1.60196	2.71269	1.3544	8.90392	7.32654	9.17848	Wnt5a
ENSMUSG00000021998	2.12074	1.08457	8.61502e-05	0.000679405	up	2211	2418	2383	7066	10999	11305	9.89243	10.9595	10.9664	28.9713	34.8983	40.2263	118.064	142.593	129.101	205.605	300.689	320.255	Lcp1
ENSMUSG00000022014	4.34639	2.11982	1.34225e-08	1.09304e-06	up	120	94	104	951	880	875	2.24625	1.79523	2.00417	16.288	11.552	13.0024	6.40783	5.54333	5.63429	27.672	24.0573	24.7876	Epsti1
ENSMUSG00000022021	4.97175	2.31375	0.000323023	0.00190286	up	10	17	6	76	91	160	0.0915623	0.185185	0.0562786	0.688871	0.620072	1.19887	0.533986	1.00252	0.325055	2.21143	2.48774	4.53258	Diap3
ENSMUSG00000022033	3.46807	1.79413	0.000122856	0.000889715	up	23	16	19	112	125	158	0.562441	0.37918	0.432129	2.4512	2.083	2.95756	1.22817	0.943546	1.02934	3.25895	3.41723	4.47592	Pbk
ENSMUSG00000022034	3.30029	1.72259	6.00418e-05	0.000515449	up	53	40	28	262	220	301	0.565211	0.444556	0.321672	2.61212	1.65394	2.59236	2.83012	2.35886	1.51692	7.62362	6.01433	8.52692	Esco2
ENSMUSG00000022043	4.10213	2.03637	3.98727e-07	1.20046e-05	up	80	55	87	638	521	617	0.850858	0.587612	0.935408	6.15011	3.89411	5.10711	4.27188	3.24344	4.7133	18.5644	14.243	17.4788	Trim35
ENSMUSG00000022048	3.18795	1.67263	4.51798e-06	7.2067e-05	up	224	118	196	1306	945	1077	2.11718	1.14563	1.90252	11.3143	6.38022	8.05682	11.9613	6.95865	10.6185	38.0017	25.8343	30.5099	Dpysl2
ENSMUSG00000022074	6.31529	2.65885	2.11469e-05	0.00023034	up	20	23	8	194	161	282	0.264725	0.321245	0.108475	2.45315	1.54998	3.09033	1.06797	1.35635	0.433407	5.64497	4.40139	7.98867	Tnfrsf10b
ENSMUSG00000022090	3.69207	1.88443	0.000269347	0.00164401	up	20	10	31	150	134	155	0.187125	0.0946154	0.30671	1.28766	0.897625	1.16602	1.06797	0.589716	1.67945	4.36467	3.66327	4.39094	Pdlim2
ENSMUSG00000022096	3.70685	1.89019	1.27472e-05	0.00015785	up	28	36	29	230	240	211	0.169854	0.23311	0.18643	1.34692	1.04415	1.04309	1.49516	2.12298	1.5711	6.69249	6.56108	5.97734	Hr
ENSMUSG00000022099	3.24309	1.69737	0.049355	0.111187	up	0	4	11	44	22	30	0	0.036677	0.13004	0.366045	0.140718	0.214557	0	0.235886	0.595934	1.2803	0.601433	0.849859	Dmtn
ENSMUSG00000022102	3.15053	1.6556	8.41559e-06	0.000115967	up	71	56	102	422	522	469	1.04135	0.877556	1.57053	5.81227	5.44828	5.5215	3.7913	3.30241	5.52593	12.2793	14.2704	13.2861	Dok2
ENSMUSG00000022103	2.5578	1.3549	0.0102497	0.0310796	up	18	25	8	99	62	97	0.218226	0.318763	0.0993573	1.1346	0.530249	0.937148	0.961174	1.47429	0.433407	2.88068	1.69495	2.74788	Gfra2
ENSMUSG00000022114	3.84496	1.94297	0.000375774	0.00214633	up	36	15	15	223	124	146	0.724699	0.325713	0.329952	4.24806	1.78929	2.34998	1.92235	0.884574	0.812637	6.48881	3.38989	4.13598	Spry2
ENSMUSG00000022122	3.47948	1.79887	3.27145e-06	5.61578e-05	up	331	167	349	1754	1948	2030	3.47256	1.76633	3.77035	16.8462	14.4925	16.8442	17.6749	9.84826	18.9074	51.0375	53.2541	57.5071	Ednrb
ENSMUSG00000022123	8.06056	3.01088	0.0022806	0.00908046	up	2	0	4	45	18	34	0.0274957	0	0.0563339	0.655912	0.174567	0.36869	0.106797	0	0.216703	1.3094	0.492081	0.963173	Scel
ENSMUSG00000022126	17.7287	4.14802	2.50657e-05	0.000261042	up	9	4	26	303	417	638	0.160016	0.0647266	0.426199	4.49254	4.74096	8.2797	0.480587	0.235886	1.40857	8.81663	11.3999	18.0737	Irg1
ENSMUSG00000022146	4.70367	2.23379	4.10026e-05	0.000385478	up	109	157	138	1793	906	1026	0.388086	0.560647	0.50405	5.89423	2.28302	2.90803	5.82044	9.25854	7.47626	52.1723	24.7681	29.0652	Osmr
ENSMUSG00000022148	3.8169	1.9324	4.74049e-08	2.63205e-06	up	232	170	168	1193	1530	1547	2.20139	1.68599	1.60844	10.3217	10.2767	11.8483	12.3885	10.0252	9.10154	34.7137	41.8269	43.8244	Fyb
ENSMUSG00000022176	9.60475	3.26375	0.0111629	0.0333036	up	4	0	0	52	10	16	0.0745841	0	0	0.889604	0.131535	0.235317	0.213594	0	0	1.51309	0.273379	0.453258	Rem2
ENSMUSG00000022178	3.34653	1.74266	0.000895305	0.00428749	up	178	257	94	969	1286	1271	2.20465	3.17455	1.17833	10.9933	11.2078	12.3617	9.50494	15.1557	5.09253	28.1958	35.1565	36.0057	Ajuba
ENSMUSG00000022180	4.0321	2.01153	1.20803e-06	2.66218e-05	up	136	157	108	751	1149	1301	1.45701	1.68389	1.17274	7.29515	8.61896	10.8849	7.2622	9.25854	5.85099	21.8524	31.4112	36.8555	Slc7a8
ENSMUSG00000022186	8.76154	3.13118	3.15498e-06	5.51107e-05	up	10	20	14	154	262	352	0.113408	0.252304	0.185882	1.87293	2.30403	3.39918	0.533986	1.17943	0.758462	4.48106	7.16252	9.97168	Oxct1
ENSMUSG00000022199	3.00194	1.58589	0.00328039	0.0122271	up	28	23	30	271	91	110	0.512302	0.444057	0.562296	4.83468	1.26488	1.67407	1.49516	1.35635	1.62527	7.8855	2.48774	3.11615	Slc22a17
ENSMUSG00000022203	10.2279	3.35444	0.000479463	0.00259965	up	3	0	4	66	29	48	0.0470145	0	0.0481623	0.733311	0.248741	0.482084	0.160196	0	0.216703	1.92045	0.792798	1.35977	Efs
ENSMUSG00000022206	2.90852	1.54028	0.00122739	0.00550185	up	79	22	63	354	249	318	0.484737	0.134803	0.397257	2.01248	1.08568	1.55805	4.21849	1.29738	3.41308	10.3006	6.80713	9.0085	Npr3
ENSMUSG00000022218	2.35812	1.23764	0.011407	0.0339373	up	281	331	149	729	1613	1236	3.99336	4.74429	2.17416	9.6338	16.3309	14.0531	15.005	19.5196	8.0722	21.2123	44.096	35.0142	Tgm1
ENSMUSG00000022221	2.33972	1.22634	0.00246934	0.00966402	up	28	60	65	192	244	273	0.641123	1.3399	1.44491	3.88233	3.73874	4.68611	1.49516	3.5383	3.52143	5.58678	6.67044	7.73372	Ripk3
ENSMUSG00000022240	5.72909	2.51831	0.000683898	0.00346426	up	6	4	5	85	28	56	0.0425825	0.0287078	0.0436221	0.586044	0.140182	0.32468	0.320391	0.235886	0.270879	2.47331	0.76546	1.5864	Ctnnd2
ENSMUSG00000022262	5.09661	2.34954	0.0209995	0.0558038	up	2	4	0	30	9	23	0.00537072	0.0108623	0	0.0739148	0.0189433	0.0508348	0.106797	0.235886	0	0.872934	0.246041	0.651558	Dnah5
ENSMUSG00000022286	13.047	3.70565	0.000268943	0.00164257	up	6	6	6	299	57	104	0.0457379	0.0462526	0.0468546	2.15419	0.311894	0.649377	0.320391	0.35383	0.325055	8.70024	1.55826	2.94618	Grhl2
ENSMUSG00000022303	3.92864	1.97403	0.000404461	0.00227149	up	13	10	7	92	68	72	0.379076	0.255561	0.172592	1.85495	1.03993	1.22923	0.694181	0.589716	0.379231	2.677	1.85897	2.03966	Dcstamp
ENSMUSG00000022305	2.71811	1.44261	2.73523e-06	4.96551e-05	up	121	91	118	607	576	571	1.15621	0.872274	1.12803	5.21993	3.81919	4.19799	6.46122	5.36642	6.39275	17.6624	15.7466	16.1756	Lrp12
ENSMUSG00000022306	3.4287	1.77766	0.000692068	0.00349736	up	38	12	32	249	154	141	0.320656	0.102399	0.276618	1.96651	0.928611	0.958442	2.02914	0.707659	1.73363	7.24535	4.21003	3.99434	Zfpm2
ENSMUSG00000022309	4.86083	2.2812	3.91354e-05	0.000372222	up	20	22	29	338	161	175	0.197238	0.219403	0.30308	3.11262	1.12701	1.40017	1.06797	1.29738	1.5711	9.83505	4.40139	4.95751	Angpt1
ENSMUSG00000022322	4.86282	2.28179	7.58724e-05	0.000616973	up	24	17	8	127	151	192	0.472482	0.358349	0.161339	2.34815	2.11092	3.01248	1.28157	1.00252	0.433407	3.69542	4.12802	5.4391	Shcbp1
ENSMUSG00000022324	4.35702	2.12334	1.02126e-05	0.000133828	up	21	39	44	264	309	323	0.257714	0.473843	0.552011	2.90192	2.57824	3.04913	1.12137	2.29989	2.38374	7.68182	8.4474	9.15015	Matn2
ENSMUSG00000022340	9.9189	3.31018	4.21403e-07	1.24865e-05	up	18	15	8	323	245	233	0.209919	0.212281	0.0955752	3.55243	2.05671	2.20769	0.961174	0.884574	0.433407	9.39859	6.69777	6.60057	Sybu
ENSMUSG00000022346	5.33981	2.41679	1.10467e-05	0.00014193	up	114	166	113	1722	1534	891	1.82286	2.7182	1.83572	25.3423	17.5231	11.3075	6.08743	9.78929	6.12187	50.1064	41.9363	25.2408	Myc
ENSMUSG00000022360	2.43696	1.28508	1.91954e-05	0.000212742	up	106	100	149	549	599	548	0.797641	0.761805	1.15001	3.87603	3.18852	3.32052	5.66025	5.89716	8.0722	15.9747	16.3754	15.5241	Atad2
ENSMUSG00000022364	2.19197	1.13223	2.24406e-05	0.000241053	up	172	158	142	575	767	696	1.18677	1.09345	0.986105	3.59326	3.71152	3.76514	9.18455	9.31752	7.69297	16.7312	20.9681	19.7167	Tbc1d31
ENSMUSG00000022371	2.95806	1.56465	1.65966e-07	6.16996e-06	up	955	796	952	4275	5552	5865	5.79339	4.90233	5.849	23.7658	23.7695	28.2486	50.9956	46.9414	51.5754	124.393	151.78	166.147	Col14a1
ENSMUSG00000022372	5.2135	2.38225	5.13361e-07	1.42917e-05	up	43	74	72	509	683	759	0.201042	0.341921	0.33701	2.14641	2.23046	2.78228	2.29614	4.3639	3.90066	14.8108	18.6718	21.5014	Sla
ENSMUSG00000022376	60.4061	5.91662	0.0281064	0.0704348	up	0	0	0	25	2	2	0	0	0	0.198976	0.0117681	0.0131583	0	0	0	0.727445	0.0546757	0.0566573	Adcy8
ENSMUSG00000022378	2.71959	1.44339	1.5052e-06	3.12337e-05	up	207	235	293	1094	1409	1432	2.32154	2.65484	3.2895	11.2075	11.0505	12.4929	11.0535	13.8583	15.8735	31.833	38.519	40.5666	Fam49b
ENSMUSG00000022382	23.0098	4.52417	0.000564899	0.00295817	up	0	0	2	58	20	22	0	0	0.0194865	0.506131	0.147606	0.165043	0	0	0.108352	1.68767	0.546757	0.62323	Wnt7b
ENSMUSG00000022415	53.7543	5.74831	1.86919e-08	1.37697e-06	up	2	2	4	407	230	227	0.0174593	0.0176558	0.0357711	3.42806	1.46564	1.62501	0.106797	0.117943	0.216703	11.8428	6.28771	6.4306	Syngr1
ENSMUSG00000022421	3.00514	1.58743	0.0106079	0.0319656	up	6	8	12	80	30	43	0.0432109	0.0582628	0.0885317	0.54183	0.152411	0.261305	0.320391	0.471773	0.65011	2.32782	0.820136	1.21813	Nptxr
ENSMUSG00000022422	3.14843	1.65463	0.014665	0.0416657	up	4	8	6	22	29	62	0.0379067	0.0766665	0.0582482	0.208677	0.200554	0.463442	0.213594	0.471773	0.325055	0.640151	0.792798	1.75638	Dscc1
ENSMUSG00000022433	2.445	1.28984	3.09155e-05	0.000308812	up	243	181	289	1423	994	975	1.65111	1.25889	2.06729	8.94509	4.85308	5.32304	12.9758	10.6739	15.6568	41.4062	27.1738	27.6204	Csnk1e
ENSMUSG00000022436	4.69494	2.23111	1.09427e-06	2.45901e-05	up	55	42	33	423	341	432	0.709189	0.54983	0.460119	5.07533	3.0684	4.36319	2.93692	2.47681	1.7878	12.3084	9.32221	12.238	Sh3bp1
ENSMUSG00000022438	2.65017	1.40609	4.92312e-05	0.000443107	up	79	57	97	350	385	472	0.760366	0.557468	0.993135	3.12193	2.66851	3.62849	4.21849	3.36138	5.25506	10.1842	10.5251	13.3711	Parvb
ENSMUSG00000022439	5.72653	2.51766	1.10897e-06	2.47578e-05	up	21	29	20	233	302	260	0.298831	0.412082	0.278297	3.01596	2.95126	2.84992	1.12137	1.71018	1.08352	6.77979	8.25603	7.36544	Parvg
ENSMUSG00000022440	6.22027	2.63698	1.51892e-06	3.14088e-05	up	20	12	20	228	188	217	0.349477	0.212046	0.358009	3.71949	2.3667	3.08734	1.06797	0.707659	1.08352	6.6343	5.13952	6.14731	C1qtnf6
ENSMUSG00000022443	2.21711	1.14868	0.000300443	0.0017952	up	2984	4092	3139	10376	16826	17768	9.92813	13.7367	10.6627	31.6942	39.3145	46.4685	159.341	241.312	170.058	301.919	459.987	503.343	Myh9
ENSMUSG00000022456	3.94752	1.98095	0.0102452	0.0310753	up	2	5	2	19	30	23	0.0168868	0.0512305	0.0172991	0.154937	0.178687	0.159837	0.106797	0.294858	0.108352	0.552858	0.820136	0.651558	Sept3
ENSMUSG00000022475	2.52474	1.33613	2.75412e-05	0.000281351	up	208	160	206	1233	756	832	1.60906	1.3048	1.66389	8.95539	4.24048	5.31615	11.1069	9.43546	11.1602	35.8776	20.6674	23.5694	Hdac7
ENSMUSG00000022479	3.6437	1.86541	0.0233518	0.0607268	up	2	2	4	26	10	22	0.0148574	0.0150246	0.0304403	0.177212	0.0524043	0.128909	0.106797	0.117943	0.216703	0.756543	0.273379	0.62323	Vdr
ENSMUSG00000022488	5.82617	2.54255	2.19466e-10	8.26324e-08	up	242	189	244	2486	2543	2667	2.24231	1.74565	2.29706	20.8019	16.4582	19.4131	12.9224	11.1456	13.2189	72.3371	69.5202	75.5525	Nckap1l
ENSMUSG00000022489	2.40572	1.26647	1.55752e-05	0.000184327	up	133	117	164	723	583	640	1.93237	1.69548	2.3871	9.56873	6.09408	7.37436	7.10201	6.89968	8.88484	21.0377	15.938	18.1303	Pde1b
ENSMUSG00000022490	39.4268	5.30111	0.0155144	0.0435723	up	0	0	0	8	4	7	0	0	0	0.237897	0.137182	0.204517	0	0	0	0.232782	0.109351	0.1983	Ppp1r1a
ENSMUSG00000022494	3.42877	1.77769	0.00577634	0.0193461	up	12	2	9	49	44	61	0.0987774	0.0166482	0.0843241	0.377619	0.255495	0.402546	0.640783	0.117943	0.487582	1.42579	1.20287	1.72805	Shisa9
ENSMUSG00000022504	4.85356	2.27904	4.09075e-06	6.64348e-05	up	33	27	28	243	221	374	0.271613	0.258512	0.245509	1.90569	1.3525	2.44484	1.76215	1.59223	1.51692	7.07076	6.04167	10.5949	Ciita
ENSMUSG00000022505	4.92313	2.29957	1.65631e-08	1.25887e-06	up	215	255	263	2743	1915	2418	2.63546	3.18334	3.34976	31.1435	16.6806	23.5208	11.4807	15.0378	14.2482	79.8152	52.352	68.4986	Emp2
ENSMUSG00000022510	9.62464	3.26673	0.0371409	0.0886953	up	1	0	0	13	8	2	0.0100041	0	0	0.0642515	0.0282287	0.00789088	0.0533986	0	0	0.378271	0.218703	0.0566573	Trp63
ENSMUSG00000022519	3.20275	1.67931	0.00600447	0.0199771	up	7	6	4	32	33	43	0.0630568	0.0478248	0.0322981	0.231419	0.189049	0.273554	0.37379	0.35383	0.216703	0.931129	0.902149	1.21813	Srl
ENSMUSG00000022523	3.90618	1.96576	0.00132857	0.00585866	up	13	15	21	214	72	87	0.191716	0.193874	0.308624	2.76415	0.695532	0.972123	0.694181	0.884574	1.13769	6.22693	1.96833	2.46459	Fgf12
ENSMUSG00000022534	2.95756	1.56441	9.45198e-05	0.000729415	up	35	33	44	190	194	266	0.434945	0.439839	0.602821	2.39438	1.80484	2.78492	1.86895	1.94606	2.38374	5.52858	5.30354	7.53542	Mefv
ENSMUSG00000022548	126.946	6.98808	0.000687125	0.00347854	up	0	0	0	34	12	16	0	0	0	0.508081	0.137874	0.205549	0	0	0	0.989325	0.328054	0.453258	Apod
ENSMUSG00000022584	8.31722	3.0561	5.55996e-06	8.45247e-05	up	15	32	23	538	246	362	0.738204	1.70631	1.29639	26.5116	9.29913	15.4717	0.800978	1.88709	1.24604	15.6546	6.72511	10.255	Ly6c2
ENSMUSG00000022586	360.934	8.49559	6.65416e-06	9.59466e-05	up	0	0	0	77	50	51	0	0	0	3.85973	1.68613	2.03614	0	0	0	2.24053	1.36689	1.44476	Ly6i
ENSMUSG00000022587	2.1633	1.11323	0.0307456	0.0758047	up	4586	12585	4701	26716	30077	38350	84.8199	235.667	89.1704	453.714	392.694	561.208	244.886	742.158	254.681	777.377	822.241	1086.4	Ly6e
ENSMUSG00000022594	8.84335	3.14459	4.74548e-06	7.50716e-05	up	6	20	16	208	203	327	0.0637229	0.2148	0.174076	2.04631	1.54335	2.78119	0.320391	1.17943	0.866813	6.05234	5.54958	9.26346	Lynx1
ENSMUSG00000022602	8.59559	3.1036	0.000195238	0.00128168	up	2	2	2	31	33	41	0.0274597	0.0277687	0.0281301	0.40311	0.329305	0.454845	0.106797	0.117943	0.108352	0.902032	0.902149	1.16147	Arc
ENSMUSG00000022636	3.34866	1.74359	1.20729e-07	4.98694e-06	up	1289	1448	1551	10150	9098	8957	7.76848	8.7738	9.51595	55.8743	38.4523	42.316	68.8307	85.3909	84.0267	295.343	248.72	253.74	Alcam
ENSMUSG00000022657	4.78397	2.25821	0.00150349	0.00647312	up	4	2	12	54	67	49	0.0768721	0.0388686	0.236247	0.95216	0.921874	0.757926	0.213594	0.117943	0.65011	1.57128	1.83164	1.3881	Cd96
ENSMUSG00000022659	5.42094	2.43854	0.000838837	0.00406488	up	4	2	6	54	45	30	0.0490329	0.0247923	0.075345	0.62983	0.397777	0.290066	0.213594	0.117943	0.325055	1.57128	1.2302	0.849859	Gcsam
ENSMUSG00000022661	9.51021	3.24948	0.00255066	0.00993888	up	32	8	35	852	249	270	0.404429	0.102245	0.466091	10.2043	2.24671	2.75137	1.70875	0.471773	1.89615	24.7913	6.80713	7.64873	Cd200
ENSMUSG00000022665	11.5875	3.53449	6.09292e-10	1.38273e-07	up	123	114	152	3522	2236	3038	1.25714	1.18927	1.62017	33.6912	16.6351	25.6373	6.56802	6.72276	8.23473	102.482	61.1274	86.0624	Ccdc80
ENSMUSG00000022673	2.72435	1.44591	7.68355e-05	0.000623027	up	80	115	134	435	583	751	0.982352	1.3955	1.65327	4.72115	4.88386	7.0474	4.27188	6.78174	7.25956	12.6575	15.938	21.2748	Mcm4
ENSMUSG00000022687	10.6576	3.41381	6.87253e-07	1.75414e-05	up	8	8	6	171	126	167	0.075354	0.0762019	0.0578953	1.53831	0.87709	1.29275	0.427188	0.471773	0.325055	4.97572	3.44457	4.73088	Boc
ENSMUSG00000022696	2.73693	1.45256	0.00791324	0.0251065	up	8	13	13	81	39	63	0.0746437	0.120774	0.107053	0.575281	0.221155	0.388584	0.427188	0.766631	0.704286	2.35692	1.06618	1.7847	Sidt1
ENSMUSG00000022754	18.7449	4.22843	1.28193e-06	2.77849e-05	up	10	15	18	792	301	485	0.137344	0.222222	0.253254	10.1062	2.96472	5.37326	0.533986	0.884574	0.975165	23.0455	8.22869	13.7394	Tmem45a
ENSMUSG00000022780	8.32725	3.05784	0.00338645	0.0125431	up	0	2	2	23	14	32	0	0.0205393	0.0208066	0.223622	0.100295	0.272347	0	0.117943	0.108352	0.669249	0.38273	0.906516	Mfi2
ENSMUSG00000022783	68.4552	6.09709	0.0119397	0.0351551	up	0	0	0	24	2	7	0	0	0	0.202726	0.012989	0.0580938	0	0	0	0.698347	0.0546757	0.1983	Spag6
ENSMUSG00000022793	2.4059	1.26658	0.000298082	0.00178547	up	43	42	55	236	203	221	0.609095	0.643946	0.794138	3.07365	2.03118	2.48952	2.29614	2.47681	2.97967	6.86708	5.54958	6.26063	B4galt4
ENSMUSG00000022816	10.7427	3.42529	2.593e-09	3.63467e-07	up	149	117	149	3547	2097	3039	1.2812	1.01922	1.31248	28.2905	12.8219	20.7234	7.95638	6.89968	8.0722	103.21	57.3275	86.0907	Fstl1
ENSMUSG00000022817	2.20443	1.14041	2.07857e-06	4.021e-05	up	1074	1028	1122	4328	4428	5192	13.6328	13.2308	14.6051	50.6741	39.8771	52.0915	57.35	60.6228	60.7853	125.935	121.052	147.082	Itgb5
ENSMUSG00000022822	4.79859	2.26261	3.63994e-06	6.04337e-05	up	76	78	112	1150	741	601	0.31701	0.320578	0.487125	4.52284	2.21951	2.02538	4.05829	4.59979	6.06769	33.4625	20.2573	17.0255	Abcc5
ENSMUSG00000022831	4.24047	2.08422	7.76567e-08	3.64837e-06	up	175	168	206	1121	1587	1871	2.95883	2.95851	3.67815	17.5695	18.7852	25.1476	9.34475	9.90723	11.1602	32.6186	43.3852	53.0029	Hcls1
ENSMUSG00000022861	3.975	1.99095	0.00585321	0.0195423	up	2	6	3	29	30	29	0.0150438	0.0456392	0.0308221	0.248449	0.191022	0.201722	0.106797	0.35383	0.162527	0.843836	0.820136	0.82153	Dgkg
ENSMUSG00000022876	5.25081	2.39254	2.18764e-06	4.18934e-05	up	20	19	29	206	230	266	0.185144	0.187227	0.284496	1.78364	1.54115	1.98608	1.06797	1.12046	1.5711	5.99415	6.28771	7.53542	Samsn1
ENSMUSG00000022892	5.59655	2.48454	1.86529e-09	2.8718e-07	up	1242	981	1239	11716	13668	12573	17.5242	14.112	17.7596	150.788	136.115	140.638	66.321	57.8512	67.1239	340.91	373.654	356.176	App
ENSMUSG00000022893	2.12904	1.0902	2.35424e-05	0.000250528	up	243	206	300	862	1121	1144	1.97907	1.69714	2.44909	6.42069	6.37737	7.25564	12.9758	12.1482	16.2527	25.0823	30.6457	32.408	Adamts1
ENSMUSG00000022894	6.7019	2.74457	9.7723e-07	2.24967e-05	up	128	125	115	2276	1168	1371	0.674377	0.65049	0.605814	10.9089	4.33276	5.72842	6.83501	7.37145	6.23022	66.2266	31.9306	38.8386	Adamts5
ENSMUSG00000022895	2.57952	1.3671	5.27199e-07	1.44713e-05	up	672	581	522	2550	3281	3177	6.05968	5.24473	4.82003	21.307	21.0088	22.6612	35.8838	34.2625	28.2798	74.1994	89.6955	90.0001	Ets2
ENSMUSG00000022900	8.72263	3.12476	0.000187357	0.00124186	up	7	10	10	277	67	117	0.0781605	0.0988	0.100086	2.50994	0.482446	0.924754	0.37379	0.589716	0.541758	8.06009	1.83164	3.31445	Ildr1
ENSMUSG00000022901	2.69102	1.42815	2.27236e-05	0.000243091	up	103	97	123	402	695	616	1.21526	1.13618	1.45633	4.35481	5.77449	5.62471	5.50005	5.72025	6.66363	11.6973	18.9998	17.4504	Cd86
ENSMUSG00000022945	3.56687	1.83466	1.11524e-05	0.000142966	up	35	34	38	200	269	283	0.318925	0.322513	0.343906	1.61708	1.65774	1.99921	1.86895	2.00504	2.05868	5.81956	7.35388	8.017	Chaf1b
ENSMUSG00000022947	10.0169	3.32436	1.17892e-07	4.88151e-06	up	14	13	28	317	417	351	0.502231	0.435328	1.02899	10.5984	10.6793	10.1299	0.74758	0.766631	1.51692	9.224	11.3999	9.94335	Cbr3
ENSMUSG00000022949	10.0701	3.332	7.40279e-05	0.000606008	up	4	2	4	81	34	85	0.0428944	0.0216885	0.0439416	0.82647	0.272331	0.74434	0.213594	0.117943	0.216703	2.35692	0.929487	2.40793	Clic6
ENSMUSG00000022952	7.29713	2.86733	2.80815e-08	1.78774e-06	up	31	24	30	422	437	359	0.170896	0.138256	0.175069	2.25789	1.78422	1.68047	1.65536	1.41532	1.62527	12.2793	11.9466	10.17	Runx1
ENSMUSG00000022969	4.23598	2.0827	1.28802e-07	5.18481e-06	up	337	228	313	3044	2148	2044	3.92387	2.76424	3.68093	32.2194	18.1009	18.9526	17.9953	13.4455	16.957	88.5737	58.7217	57.9037	Il10rb
ENSMUSG00000022987	4.25202	2.08815	0.000259313	0.00159802	up	18	24	19	265	100	143	0.177597	0.259416	0.202148	2.4804	0.751695	1.1051	0.961174	1.41532	1.02934	7.71091	2.73379	4.05099	Zfp641
ENSMUSG00000022993	3.80645	1.92845	0.00485986	0.0167964	up	9	3	6	69	35	30	0.88987	0.299961	0.455797	4.89875	1.98784	1.98871	0.480587	0.176915	0.325055	2.00775	0.956825	0.849859	4930415O20Rik
ENSMUSG00000022995	14.7443	3.88208	2.06654e-06	4.00678e-05	up	5	8	4	241	111	145	0.0585658	0.0789665	0.0399971	2.29266	0.81251	1.17027	0.266993	0.471773	0.216703	7.01257	3.0345	4.10765	Enah
ENSMUSG00000023004	2.91327	1.54264	5.80748e-06	8.69386e-05	up	242	208	265	930	1425	1738	6.26785	5.02543	6.65018	20.9492	25.2343	33.3357	12.9224	12.2661	14.3566	27.0609	38.9564	49.2352	Tuba1b
ENSMUSG00000023008	3.65445	1.86965	2.13069e-06	4.10486e-05	up	69	70	113	640	527	634	0.585153	0.608644	0.993356	5.06201	3.21972	4.36493	3.6845	4.12801	6.12187	18.6226	14.407	17.9604	Fmnl3
ENSMUSG00000023009	3.53518	1.82179	0.000162552	0.00110749	up	29	18	28	233	132	151	0.251732	0.152739	0.240686	1.86312	0.852382	1.09869	1.54856	1.06149	1.51692	6.77979	3.6086	4.27762	Nckap5l
ENSMUSG00000023015	5.01528	2.32633	1.15341e-06	2.55829e-05	up	58	32	41	325	439	523	0.355747	0.203858	0.242955	1.80607	1.89052	2.48799	3.09712	1.88709	2.22121	9.45678	12.0013	14.8159	Racgap1
ENSMUSG00000023021	2.68353	1.42413	4.87884e-05	0.000439815	up	77	84	109	591	399	427	0.699679	0.776581	1.03144	4.86948	2.55214	3.05554	4.11169	4.95362	5.90517	17.1968	10.9078	12.0963	Cers5
ENSMUSG00000023033	2.23553	1.16062	0.0474053	0.10756	up	20	47	20	220	80	84	0.0691412	0.167806	0.0708292	0.710497	0.199974	0.234506	1.06797	2.77167	1.08352	6.40151	2.18703	2.3796	Scn8a
ENSMUSG00000023036	3.27865	1.7131	3.268e-05	0.000322295	up	44	55	46	254	274	410	0.073991	0.0975959	0.0823884	0.395515	0.324519	0.545553	2.34954	3.24344	2.49209	7.39084	7.49057	11.6147	Pcdhga9
ENSMUSG00000023039	8.85589	3.14664	1.41383e-05	0.000170868	up	18	14	12	423	178	160	0.107087	0.0842272	0.0731343	2.34715	0.763817	0.769584	0.961174	0.825603	0.65011	12.3084	4.86614	4.53258	Krt7
ENSMUSG00000023067	3.96155	1.98606	0.00458901	0.0160124	up	104	197	50	705	982	1097	2.11466	3.89504	0.967091	12.5767	13.6388	17.0371	5.55345	11.6174	2.70879	20.5139	26.8458	31.0765	Cdkn1a
ENSMUSG00000023088	7.24248	2.85648	5.03735e-09	5.55766e-07	up	68	59	90	1201	941	929	0.230803	0.205941	0.319886	3.88646	2.30814	2.55404	3.6311	3.47933	4.87582	34.9464	25.7249	26.3173	Abcc1
ENSMUSG00000023132	3.24139	1.69661	0.00576909	0.0193256	up	18	22	10	46	183	96	0.860477	1.06353	0.489714	2.01759	6.20495	3.61981	0.961174	1.29738	0.541758	1.3385	5.00283	2.71955	Gzma
ENSMUSG00000023169	4.11178	2.03976	1.10205e-06	2.47e-05	up	62	54	49	344	462	530	0.320131	0.27315	0.266457	1.61547	1.67255	2.1621	3.31071	3.18447	2.65462	10.0096	12.6301	15.0142	Slc38a1
ENSMUSG00000023191	4.05828	2.02087	1.89408e-06	3.74026e-05	up	82	48	73	650	441	511	0.918475	0.518406	0.809611	6.46726	3.36014	4.38046	4.37868	2.83064	3.95484	18.9136	12.056	14.4759	Leprel2
ENSMUSG00000023277	4.3295	2.1142	6.64863e-07	1.7175e-05	up	59	62	41	450	458	475	1.57988	1.65091	1.13292	11.1132	8.73021	10.1354	3.15051	3.65624	2.22121	13.094	12.5207	13.4561	Twf2
ENSMUSG00000023349	5.94186	2.57092	6.94502e-07	1.76736e-05	up	77	67	35	560	852	691	2.30551	2.09233	1.15062	15.6208	18.1404	16.5531	4.11169	3.9511	1.89615	16.2948	23.2919	19.5751	Clec4n
ENSMUSG00000023411	4.3718	2.12823	0.000576732	0.00301059	up	26	4	15	131	116	135	0.271529	0.0422438	0.171174	1.30314	0.913522	1.15324	1.38836	0.235886	0.812637	3.81181	3.17119	3.82437	Nfatc4
ENSMUSG00000023473	5.35498	2.42088	0.00971483	0.0296932	up	0	10	2	57	37	36	0	0.0367771	0.00745115	0.193532	0.10262	0.109006	0	0.589716	0.108352	1.65857	1.0115	1.01983	Celsr3
ENSMUSG00000023505	2.53644	1.34281	0.00063299	0.00324289	up	118	117	60	362	487	630	1.72809	1.74754	0.930149	4.91783	5.12414	7.36977	6.30103	6.89968	3.25055	10.5334	13.3135	17.847	Cdca3
ENSMUSG00000023805	3.30413	1.72427	5.32684e-06	8.20669e-05	up	95	158	168	1006	811	922	0.513206	0.844615	0.907151	4.86563	3.00272	3.794	5.07286	9.31752	9.10154	29.2724	22.171	26.119	Synj2
ENSMUSG00000023809	3.10686	1.63546	0.00186659	0.00771587	up	22	7	22	104	84	120	0.170871	0.0628342	0.190956	0.769622	0.471192	0.747401	1.17477	0.412801	1.19187	3.02617	2.29638	3.39944	Rps6ka2
ENSMUSG00000023827	4.17095	2.06038	0.000234156	0.00147705	up	17	15	50	244	201	222	0.279711	0.282858	0.827782	3.56438	2.25818	2.7946	0.907775	0.884574	2.70879	7.09986	5.49491	6.28896	Agpat4
ENSMUSG00000023885	8.57657	3.1004	1.94532e-08	1.40367e-06	up	89	61	71	1496	866	1329	0.637875	0.44437	0.508237	9.89726	4.36977	7.547	4.75247	3.59727	3.84648	43.5303	23.6746	37.6487	Thbs2
ENSMUSG00000023886	5.91884	2.56531	5.16478e-07	1.42917e-05	up	79	128	109	1519	947	1213	1.18565	1.97834	1.70044	20.8866	10.0995	14.4021	4.21849	7.54837	5.90517	44.1995	25.8889	34.3626	Smoc2
ENSMUSG00000023903	11.0926	3.47153	0.00495225	0.0170571	up	0	2	0	14	18	17	0	0.0251672	0	0.182672	0.175561	0.157041	0	0.117943	0	0.407369	0.492081	0.481587	Mmp25
ENSMUSG00000023905	3.92142	1.97138	6.60474e-08	3.30256e-06	up	136	180	151	1262	1117	1230	6.10187	8.10985	6.78663	51.3461	35.0505	42.9727	7.2622	10.6149	8.18055	36.7214	30.5364	34.8442	Tnfrsf12a
ENSMUSG00000023906	6.72982	2.75057	0.0120363	0.0353724	up	4	8	0	83	14	64	0.11148	0.225469	0	2.19909	0.275244	1.4069	0.213594	0.471773	0	2.41512	0.38273	1.81303	Cldn6
ENSMUSG00000023908	7.02012	2.8115	9.71154e-06	0.000128842	up	10	12	8	145	97	174	0.247016	0.291428	0.168698	3.02184	1.53923	3.01999	0.533986	0.707659	0.433407	4.21918	2.65177	4.92918	Pkmyt1
ENSMUSG00000023909	3.73273	1.90023	0.000857223	0.00413729	up	14	5	12	79	62	85	0.234388	0.101582	0.205809	1.25959	0.850341	1.26773	0.74758	0.294858	0.65011	2.29873	1.69495	2.40793	Paqr4
ENSMUSG00000023912	3.26048	1.70509	0.00282813	0.0108196	up	36	9	22	197	140	86	0.624818	0.157962	0.384044	3.23899	1.96141	1.28137	1.92235	0.530745	1.19187	5.73227	3.8273	2.43626	Slc25a27
ENSMUSG00000023913	9.88739	3.30559	2.84643e-10	8.85033e-08	up	153	181	126	3271	3059	2639	2.25393	2.80528	1.89453	44.1965	32.1259	31.2486	8.16998	10.6739	6.82615	95.1789	83.6265	74.7593	Pla2g7
ENSMUSG00000023915	4.04307	2.01545	6.36981e-08	3.23235e-06	up	179	120	165	988	1288	1397	2.08356	1.40467	1.96842	10.5779	10.6806	12.9649	9.55834	7.07659	8.93901	28.7486	35.2112	39.5751	Tnfrsf21
ENSMUSG00000023930	38.9611	5.28396	0.0183944	0.0500259	up	0	0	0	4	11	4	0	0	0	0.0844046	0.194685	0.0725615	0	0	0	0.116391	0.300716	0.113315	Crisp2
ENSMUSG00000023931	12.9494	3.69481	0.00500149	0.0171898	up	2	0	0	26	7	23	0.0315462	0	0	0.405212	0.0890144	0.29859	0.106797	0	0	0.756543	0.191365	0.651558	Efhb
ENSMUSG00000023940	4.64136	2.21455	0.000133302	0.000949832	up	9	8	10	77	65	105	0.110163	0.0891222	0.112853	0.788385	0.512902	0.938443	0.480587	0.471773	0.541758	2.24053	1.77696	2.97451	Sgol1
ENSMUSG00000023947	4.10067	2.03586	1.88854e-07	6.82789e-06	up	94	97	94	886	622	782	1.66364	1.71741	1.81077	14.5643	7.87276	11.0172	5.01946	5.72025	5.09253	25.7806	17.0041	22.153	Nfkbie
ENSMUSG00000023963	5.27348	2.39875	0.000720008	0.00360869	up	141	98	99	552	1880	1098	1.95219	1.36245	1.40835	7.11412	18.4459	12.0583	7.5292	5.77922	5.36341	16.062	51.3952	31.1048	Cyp39a1
ENSMUSG00000023966	2.38861	1.25617	0.00965752	0.0295444	up	14	18	16	105	53	67	0.366798	0.476904	0.429432	2.59615	1.035	1.48792	0.74758	1.06149	0.866813	3.05527	1.44891	1.89802	Rsph9
ENSMUSG00000023972	10.7766	3.42983	1.82012e-06	3.61929e-05	up	18	20	6	390	230	315	0.177556	0.199504	0.0606302	3.63827	1.65612	2.50533	0.961174	1.17943	0.325055	11.3481	6.28771	8.92352	Ptk7
ENSMUSG00000023992	51.5241	5.68718	2.10623e-12	5.14551e-09	up	22	24	20	2642	1998	2046	0.186694	0.223121	0.173865	20.9444	12.1642	13.9493	1.17477	1.41532	1.08352	76.8764	54.621	57.9604	Trem2
ENSMUSG00000024028	51.8398	5.69599	0.0134318	0.0387283	up	0	0	0	13	2	10	0	0	0	0.923175	0.101399	0.566887	0	0	0	0.378271	0.0546757	0.283286	Tff2
ENSMUSG00000024030	4.29868	2.10389	4.27923e-07	1.25867e-05	up	115	143	214	1126	1362	1501	1.21808	1.5032	2.26299	10.835	10.0345	12.5227	6.14083	8.43294	11.5936	32.7641	37.2342	42.5213	Abcg1
ENSMUSG00000024043	2.92976	1.55078	0.00181796	0.00754769	up	33	16	21	192	95	111	0.2654	0.126299	0.175922	1.44671	0.528623	0.689584	1.76215	0.943546	1.13769	5.58678	2.5971	3.14448	Arhgap28
ENSMUSG00000024048	2.21527	1.14748	3.65613e-06	6.06308e-05	up	1141	1171	1078	4185	5234	5381	15.2626	15.7261	14.7218	51.1055	49.1346	56.3664	60.9277	69.0558	58.4015	121.774	143.086	152.436	Myl12a
ENSMUSG00000024053	4.53342	2.1806	1.20875e-05	0.000151768	up	29	43	28	201	335	365	0.322037	0.477636	0.307906	2.02889	2.57465	3.16668	1.54856	2.53578	1.51692	5.84866	9.15818	10.34	Emilin2
ENSMUSG00000024056	7.31383	2.87063	2.83505e-06	5.08733e-05	up	18	7	13	184	165	195	0.343253	0.154273	0.273492	3.32432	2.34069	3.06845	0.961174	0.412801	0.704286	5.35399	4.51075	5.52408	Ndc80
ENSMUSG00000024063	4.88369	2.28797	3.46996e-09	4.36322e-07	up	186	168	221	1808	1640	2048	2.46048	2.32935	3.03003	22.2148	15.4182	21.534	9.93213	9.90723	11.9729	52.6088	44.8341	58.017	Lbh
ENSMUSG00000024087	13.1552	3.71756	1.70431e-09	2.69865e-07	up	32	18	34	730	645	785	0.261917	0.148986	0.285081	5.52712	3.75302	5.11312	1.70875	1.06149	1.84198	21.2414	17.6329	22.238	Cyp1b1
ENSMUSG00000024124	5.57618	2.47928	0.00217252	0.00872459	up	4	2	2	40	19	30	0.0849639	0.04296	0.0435191	0.779546	0.269712	0.502624	0.213594	0.117943	0.108352	1.16391	0.519419	0.849859	Prss30
ENSMUSG00000024143	2.6185	1.38874	3.55247e-07	1.09659e-05	up	375	310	324	1462	1842	1885	3.88276	3.29249	3.39749	13.823	13.4953	15.5681	20.0245	18.2812	17.553	42.541	50.3563	53.3995	Rhoq
ENSMUSG00000024186	4.77676	2.25603	0.0112807	0.0336434	up	15	7	13	229	51	43	0.159666	0.0807313	0.143118	2.19741	0.366057	0.377817	0.800978	0.412801	0.704286	6.66339	1.39423	1.21813	Rgs11
ENSMUSG00000024232	2.41803	1.27383	0.00125614	0.00559992	up	71	64	63	463	214	256	0.599603	0.55582	0.545992	3.63702	1.25718	1.721	3.7913	3.77418	3.41308	13.4723	5.8503	7.25213	Bambi
ENSMUSG00000024235	2.24061	1.16389	6.90587e-05	0.000573566	up	139	162	207	859	635	735	1.32328	1.56434	2.00474	7.55828	4.35186	5.5422	7.4224	9.5534	11.2144	24.995	17.3595	20.8215	Map3k8
ENSMUSG00000024245	5.18428	2.37414	0.000221534	0.00141996	up	5	10	16	142	77	97	0.148486	0.250262	0.405631	3.26968	1.39662	1.91298	0.266993	0.589716	0.866813	4.13189	2.10501	2.74788	Tmem178
ENSMUSG00000024253	5.10209	2.35109	8.05898e-06	0.000112136	up	20	20	25	277	159	213	0.634021	0.641155	0.84435	8.31854	3.62278	5.45102	1.06797	1.17943	1.3544	8.06009	4.34672	6.034	Dync2li1
ENSMUSG00000024270	2.75189	1.46042	3.31832e-05	0.000325755	up	48	54	56	267	285	304	0.494639	0.56273	0.591168	2.55281	2.10814	2.48723	2.56313	3.18447	3.03385	7.76911	7.79129	8.6119	Slc39a6
ENSMUSG00000024277	2.20201	1.13882	2.73639e-05	0.000280543	up	214	254	242	788	1147	1154	0.888648	1.06506	1.02835	3.02732	3.38979	3.84865	11.4273	14.9788	13.1106	22.9291	31.3565	32.6912	Mapre2
ENSMUSG00000024299	3.0344	1.60141	7.57438e-05	0.000616513	up	50	39	54	371	238	237	0.415642	0.326915	0.4731	2.90958	1.41173	1.60279	2.66993	2.29989	2.92549	10.7953	6.50641	6.71389	Adamts10
ENSMUSG00000024300	11.2894	3.4969	1.28013e-11	1.56368e-08	up	131	151	164	3313	3367	3224	1.16162	1.38199	1.48748	27.4128	21.3899	22.9197	6.99521	8.90471	8.88484	96.401	92.0466	91.3315	Myo1f
ENSMUSG00000024301	2.14532	1.10119	0.021132	0.0561058	up	13	9	21	51	68	62	0.223681	0.16157	0.36008	0.850231	0.83404	0.907364	0.694181	0.530745	1.13769	1.48399	1.85897	1.75638	Kifc5b
ENSMUSG00000024317	4.55459	2.18732	0.0493652	0.111195	up	0	0	5	18	11	17	0	0	0.0829522	0.321945	0.171367	0.298062	0	0	0.270879	0.52376	0.300716	0.481587	Rnf138
ENSMUSG00000024334	8.06858	3.01232	0.00128404	0.00570645	up	2	0	4	29	36	33	0.0638846	0	0.130889	0.937829	0.856256	0.957409	0.106797	0	0.216703	0.843836	0.984163	0.934845	H2-Oa
ENSMUSG00000024349	6.06231	2.59987	2.32712e-08	1.54969e-06	up	56	46	59	724	543	641	1.09398	0.848152	1.08333	12.4462	7.22847	9.46302	2.99032	2.71269	3.19637	21.0668	14.8445	18.1587	Tmem173
ENSMUSG00000024376	3.03623	1.60228	0.0274158	0.0690582	up	9	2	4	37	16	36	0.108934	0.0440638	0.0446373	0.439767	0.15369	0.360877	0.480587	0.117943	0.216703	1.07662	0.437406	1.01983	Epb4.1l4a
ENSMUSG00000024388	3.07705	1.62155	0.0168173	0.0465361	up	14	8	3	28	43	81	0.0887495	0.0512847	0.0259761	0.197754	0.205707	0.420015	0.74758	0.471773	0.162527	0.814738	1.17553	2.29462	Myo7b
ENSMUSG00000024397	3.42428	1.7758	2.20688e-07	7.70887e-06	up	178	122	191	1134	994	1150	4.98625	3.38004	5.38864	28.9576	19.3266	25.3699	9.50494	7.19454	10.3476	32.9969	27.1738	32.5779	Aif1
ENSMUSG00000024399	4.71933	2.23858	2.83686e-05	0.000288526	up	20	15	35	268	177	199	0.553723	0.447963	1.02103	6.96018	3.51551	4.58595	1.06797	0.884574	1.89615	7.79821	4.8388	5.6374	Ltb
ENSMUSG00000024401	9.17756	3.19811	4.07399e-07	1.21799e-05	up	10	12	21	272	224	280	0.256084	0.310759	0.577139	6.57882	4.1188	5.73652	0.533986	0.707659	1.13769	7.9146	6.12368	7.93202	Tnf
ENSMUSG00000024411	2.07495	1.05307	0.0204326	0.0545539	up	239	99	232	442	1024	845	1.99868	0.851896	1.96286	3.39478	6.02422	5.5633	12.7623	5.83819	12.5688	12.8612	27.994	23.9377	Aqp4
ENSMUSG00000024486	2.65817	1.41044	0.00195362	0.00801749	up	25	18	51	174	153	160	0.459872	0.321956	0.978437	2.92108	1.94644	2.3159	1.33496	1.06149	2.76297	5.06302	4.18269	4.53258	Hbegf
ENSMUSG00000024501	4.33208	2.11506	0.00340655	0.0126067	up	6	4	26	103	70	131	0.0401968	0.0270994	0.178439	0.676146	0.359176	0.739803	0.320391	0.235886	1.40857	2.99707	1.91365	3.71105	Dpysl3
ENSMUSG00000024503	12.8555	3.68432	1.97248e-05	0.000218184	up	2	8	2	74	99	139	0.19892	0.804634	0.203777	6.75287	7.01621	10.9831	0.106797	0.471773	0.108352	2.15324	2.70645	3.93768	Spink3
ENSMUSG00000024511	6.04871	2.59663	0.000121843	0.000884396	up	44	20	49	667	255	398	0.172935	0.0794915	0.201315	2.43051	0.726417	1.25865	2.34954	1.17943	2.65462	19.4082	6.97115	11.2748	Rab27b
ENSMUSG00000024521	4.51911	2.17604	6.34347e-05	0.000537294	up	16	45	54	320	334	374	0.2538	0.737886	0.877487	4.74457	3.80456	4.72946	0.854377	2.65372	2.92549	9.31129	9.13084	10.5949	Pmaip1
ENSMUSG00000024529	34.7655	5.11958	1.46709e-07	5.63214e-06	up	18	2	13	752	642	852	0.157068	0.0176484	0.125147	6.06866	4.05038	5.94673	0.961174	0.117943	0.704286	21.8815	17.5509	24.136	Lox
ENSMUSG00000024533	5.48884	2.4565	2.16229e-06	4.15476e-05	up	24	19	15	207	218	202	0.194541	0.163942	0.13286	1.54693	1.26942	1.31709	1.28157	1.12046	0.812637	6.02324	5.95965	5.72238	Spire1
ENSMUSG00000024538	5.66305	2.50158	1.00347e-07	4.33555e-06	up	66	55	101	877	688	888	2.21937	1.84828	3.34346	27.0106	16.1166	23.3751	3.5243	3.24344	5.47176	25.5188	18.8084	25.1558	Ppic
ENSMUSG00000024548	5.98595	2.58158	3.16904e-05	0.000314714	up	8	8	19	167	124	120	0.0337363	0.0341159	0.0863998	0.642278	0.380777	0.412455	0.427188	0.471773	1.02934	4.85933	3.38989	3.39944	Setbp1
ENSMUSG00000024579	2.05525	1.03931	0.00329605	0.0122694	up	43	32	37	172	137	141	0.729951	0.5456	0.650236	2.62069	1.63434	1.90251	2.29614	1.88709	2.00451	5.00482	3.74529	3.99434	Pcyox1l
ENSMUSG00000024598	128.855	7.0096	1.21165e-05	0.000151909	up	4	0	2	865	278	415	0.0160199	0	0.00820551	3.25568	0.802366	1.35205	0.213594	0	0.108352	25.1696	7.59992	11.7564	Fbn2
ENSMUSG00000024600	11.3953	3.51037	0.00047802	0.00259343	up	2	2	0	27	35	33	0.0337804	0.0341605	0	0.433911	0.428935	0.479607	0.106797	0.117943	0	0.78564	0.956825	0.934845	Slc27a6
ENSMUSG00000024610	3.80504	1.92791	6.33624e-07	1.66595e-05	up	1576	1165	1865	9994	9819	14367	53.2243	40.6985	65.1967	315.396	240.899	395.912	84.1561	68.7019	101.038	290.803	268.43	406.997	Cd74
ENSMUSG00000024617	7.39943	2.88741	0.00122365	0.00548943	up	6	2	2	86	23	37	0.0337352	0.0113716	0.0115196	0.474599	0.103124	0.168524	0.320391	0.117943	0.108352	2.50241	0.628771	1.04816	Camk2a
ENSMUSG00000024620	5.45366	2.44723	1.25433e-09	2.19799e-07	up	227	209	254	2704	2136	2520	1.77757	1.61162	2.04074	19.5008	11.8045	15.5559	12.1215	12.3251	13.7607	78.6804	58.3937	71.3881	Pdgfrb
ENSMUSG00000024640	17.1109	4.09684	5.44513e-08	2.89184e-06	up	7	8	10	202	389	262	0.0789322	0.0798203	0.101074	1.84672	2.79797	2.07011	0.37379	0.471773	0.541758	5.87775	10.6344	7.4221	Psat1
ENSMUSG00000024659	15.752	3.97746	3.26568e-11	3.35598e-08	up	101	121	116	4142	3152	3160	1.70592	2.01807	2.01136	62.9915	37.1013	41.9921	5.39325	7.13557	6.2844	120.523	86.1689	89.5185	Anxa1
ENSMUSG00000024660	3.85493	1.9467	1.90075e-06	3.7491e-05	up	94	52	69	425	610	588	1.3047	0.686078	1.01578	5.36285	5.89039	6.25694	5.01946	3.06652	3.73813	12.3666	16.6761	16.6572	Incenp
ENSMUSG00000024663	3.62194	1.85676	8.15688e-07	1.98705e-05	up	71	70	93	566	485	609	0.665199	0.672684	0.908585	4.93343	3.20655	4.54727	3.7913	4.12801	5.03835	16.4694	13.2589	17.2521	Rab3il1
ENSMUSG00000024669	5.37893	2.42732	0.000523392	0.00278139	up	5	6	4	44	82	36	0.121717	0.123087	0.0831259	0.930633	1.20208	0.576038	0.266993	0.35383	0.216703	1.2803	2.2417	1.01983	Cd5
ENSMUSG00000024670	3.45692	1.78949	0.00735697	0.0235956	up	4	4	20	64	68	58	0.049321	0.049876	0.252626	0.724035	0.608869	0.58354	0.213594	0.235886	1.08352	1.86226	1.85897	1.64306	Cd6
ENSMUSG00000024672	23.5908	4.56015	2.60954e-10	8.75013e-08	up	24	30	38	1613	1067	1575	0.226214	0.305013	0.366917	14.1481	7.23422	11.8656	1.28157	1.76915	2.05868	46.9347	29.1695	44.6176	Ms4a7
ENSMUSG00000024675	17.4543	4.12551	4.46208e-09	5.15581e-07	up	19	31	31	1161	696	920	0.479408	0.775684	0.78578	25.8637	12.0395	17.697	1.01457	1.82812	1.67945	33.7825	19.0271	26.0623	Ms4a4c
ENSMUSG00000024677	7.95941	2.99266	5.636e-10	1.38273e-07	up	91	74	100	1469	1178	1475	0.860968	0.719237	0.977856	12.9138	7.89558	11.1609	4.85927	4.3639	5.41758	42.7447	32.204	41.7847	Ms4a6b
ENSMUSG00000024678	4.43755	2.14976	2.68178e-07	8.88781e-06	up	129	100	117	1306	799	887	3.60633	2.80532	3.4102	33.8518	15.9686	19.693	6.88841	5.89716	6.33857	38.0017	21.8429	25.1275	Ms4a4d
ENSMUSG00000024679	10.8332	3.43739	5.99148e-06	8.89198e-05	up	51	98	34	1213	1367	1368	1.25796	2.39744	0.892154	27.3451	23.6867	26.6376	2.72333	5.77922	1.84198	35.2956	37.3708	38.7536	Ms4a6d
ENSMUSG00000024691	4.25463	2.08903	1.24156e-08	1.0357e-06	up	150	108	119	1020	1098	1024	1.54661	1.13185	1.25082	9.72775	8.01042	8.42703	8.00978	6.36893	6.44692	29.6797	30.017	29.0085	Fam111a
ENSMUSG00000024696	4.41014	2.14082	4.01267e-07	1.20599e-05	up	81	50	51	534	522	514	2.15499	1.36836	1.38617	12.7829	9.61611	10.5545	4.32528	2.94858	2.76297	15.5382	14.2704	14.5609	Lpxn
ENSMUSG00000024736	4.44002	2.15056	9.61119e-07	2.24231e-05	up	39	35	32	303	292	330	0.453865	0.396385	0.401544	3.50173	2.59046	3.3033	2.08254	2.06401	1.73363	8.81663	7.98265	9.34845	Tmem132a
ENSMUSG00000024737	5.86021	2.55095	4.36536e-08	2.49672e-06	up	127	138	135	1030	1706	1894	1.03956	1.11309	1.1589	7.81273	9.68434	12.0222	6.78162	8.13808	7.31374	29.9707	46.6384	53.6544	Slc15a3
ENSMUSG00000024743	5.59576	2.48433	0.00244631	0.00959722	up	49	23	47	772	207	303	0.289214	0.146234	0.296275	4.37835	0.901089	1.48279	2.61653	1.35635	2.54626	22.4635	5.65894	8.58357	Syt7
ENSMUSG00000024766	4.01183	2.00426	0.00920724	0.0284058	up	4	17	6	26	93	100	0.0489329	0.197934	0.100255	0.314272	0.845708	1.06141	0.213594	1.00252	0.325055	0.756543	2.54242	2.83286	Lipo1
ENSMUSG00000024770	44.7951	5.48527	0.0216734	0.0572944	up	0	0	0	1	13	8	0	0	0	0.0408807	0.22002	0.175723	0	0	0	0.0290978	0.355392	0.226629	Lipn
ENSMUSG00000024776	3.8291	1.937	1.39706e-05	0.0001692	up	34	22	28	225	192	212	0.256803	0.168036	0.216648	1.64932	1.06563	1.29875	1.81555	1.29738	1.51692	6.547	5.24887	6.00567	Stambpl1
ENSMUSG00000024791	7.82025	2.96722	2.14141e-05	0.000232658	up	9	4	4	71	101	92	0.197145	0.0797454	0.0807832	1.33852	1.41853	1.46171	0.480587	0.235886	0.216703	2.06594	2.76112	2.60623	Cdca5
ENSMUSG00000024795	4.06157	2.02204	2.58083e-05	0.000267764	up	55	29	25	253	263	350	0.452693	0.228893	0.200956	1.82753	1.4264	2.14241	2.93692	1.71018	1.3544	7.36174	7.18986	9.91502	Kif20b
ENSMUSG00000024803	23.9274	4.58059	3.26704e-06	5.61578e-05	up	4	12	10	637	241	348	0.0951211	0.288574	0.243608	14.4438	4.19383	6.60248	0.213594	0.707659	0.541758	18.5353	6.58842	9.85836	Ankrd1
ENSMUSG00000024810	3.4589	1.79031	3.9168e-05	0.000372325	up	36	61	46	277	285	417	0.523561	0.911835	0.685328	3.78958	2.93417	4.86383	1.92235	3.59727	2.49209	8.06009	7.79129	11.813	Il33
ENSMUSG00000024851	3.72738	1.89816	1.37259e-07	5.44609e-06	up	204	140	202	1515	1128	1320	1.27945	0.887212	1.29821	8.7875	5.07155	6.57414	10.8933	8.25603	10.9435	44.0832	30.8371	37.3938	Pitpnm1
ENSMUSG00000024855	2.43585	1.28443	0.000167485	0.00113297	up	70	66	58	345	247	334	0.696473	0.684746	0.574745	3.21283	1.74689	2.65521	3.7379	3.89213	3.1422	10.0387	6.75245	9.46176	Pacs1
ENSMUSG00000024867	33.0774	5.04777	0.0273089	0.0688714	up	0	0	0	2	6	8	0	0	0	0.0190878	0.0440274	0.0656381	0	0	0	0.0581956	0.164027	0.226629	Pip5k1b
ENSMUSG00000024883	3.97917	1.99247	0.00156643	0.00668543	up	11	6	11	35	109	77	0.100508	0.0609834	0.123554	0.350422	0.794096	0.618363	0.587384	0.35383	0.595934	1.01842	2.97983	2.1813	Rin1
ENSMUSG00000024885	3.80699	1.92865	1.38168e-06	2.93152e-05	up	45	59	53	377	414	389	1.16403	1.35822	1.28417	8.05107	6.63229	7.13328	2.40293	3.47933	2.87132	10.9699	11.3179	11.0198	Aldh3b1
ENSMUSG00000024897	2.88835	1.53024	0.00103022	0.00479789	up	22	22	12	100	120	100	0.139232	0.140799	0.0777989	0.60389	0.544666	0.509172	1.17477	1.29738	0.65011	2.90978	3.28054	2.83286	Apba1
ENSMUSG00000024909	5.11299	2.35417	2.05084e-06	3.98086e-05	up	46	49	49	661	333	445	0.792526	0.865559	0.811875	10.0346	4.24894	6.17616	2.45633	2.88961	2.65462	19.2336	9.10351	12.6062	Efemp2
ENSMUSG00000024910	3.86206	1.94937	0.000133037	0.000948395	up	26	21	51	325	188	223	1.02205	0.757937	1.8846	10.7527	4.80656	6.34177	1.38836	1.2384	2.76297	9.45678	5.13952	6.31728	Ctsw
ENSMUSG00000024912	5.48557	2.45564	0.00306458	0.0115612	up	5	0	8	41	54	46	0.14753	0	0.251886	0.992631	1.1101	0.969719	0.266993	0	0.433407	1.19301	1.47624	1.30312	Fosl1
ENSMUSG00000024935	10.8967	3.44582	0.00212454	0.00857892	up	2	0	2	44	10	35	0.0136052	0	0.0139374	0.287106	0.0479877	0.193164	0.106797	0	0.108352	1.2803	0.273379	0.991502	Slc1a1
ENSMUSG00000024936	25.1421	4.65203	0.0472386	0.107224	up	0	0	0	2	3	7	0	0	0	0.0628215	0.0966017	0.216027	0	0	0	0.0581956	0.0820136	0.1983	Kcnk7
ENSMUSG00000024937	2.59473	1.37558	1.37957e-07	5.44852e-06	up	315	311	319	1563	1629	1626	2.12468	2.09586	2.1899	9.63936	7.64118	8.58499	16.8205	18.3402	17.2821	45.4798	44.5334	46.0624	Ehbp1l1
ENSMUSG00000024940	10.6485	3.41258	1.76799e-06	3.53505e-05	up	35	28	52	1130	505	745	0.307311	0.2617	0.480505	8.82975	3.03501	4.91171	1.86895	1.65121	2.81714	32.8805	13.8056	21.1048	Ltbp3
ENSMUSG00000024965	3.76753	1.91362	1.48091e-08	1.1617e-06	up	158	136	160	1025	1122	1208	2.75813	2.36258	2.92518	16.0767	13.551	16.4059	8.43697	8.02014	8.66813	29.8252	30.6731	34.221	Fermt3
ENSMUSG00000024989	6.4022	2.67857	1.61218e-05	0.000188835	up	17	10	6	120	145	152	0.271958	0.152788	0.0928658	1.74666	1.57741	1.90676	0.907775	0.589716	0.325055	3.49174	3.96399	4.30595	Cep55
ENSMUSG00000024992	2.25696	1.17438	0.00504749	0.0173154	up	23	14	25	85	99	90	0.34043	0.200819	0.377803	1.1713	1.14071	1.02932	1.22817	0.825603	1.3544	2.47331	2.70645	2.54958	Pde6c
ENSMUSG00000025001	3.03364	1.60105	0.000489404	0.00263849	up	68	28	37	188	242	357	0.396129	0.176729	0.226771	1.04759	1.02736	1.71849	3.6311	1.65121	2.00451	5.47038	6.61576	10.1133	Hells
ENSMUSG00000025007	7.40003	2.88753	1.3879e-05	0.00016833	up	8	10	12	84	155	202	0.103075	0.104235	0.12671	0.851145	1.22157	1.73986	0.427188	0.589716	0.65011	2.44421	4.23737	5.72238	Aldh18a1
ENSMUSG00000025017	2.53231	1.34045	0.0261595	0.066573	up	359	694	424	1189	3006	3295	6.06711	12.1084	7.26754	18.7909	35.8245	43.5508	19.1701	40.9263	22.9706	34.5973	82.1776	93.3428	Pik3ap1
ENSMUSG00000025044	4.2603	2.09096	1.38836e-07	5.458e-06	up	363	411	384	2228	3844	3688	3.84238	4.4589	4.23731	21.8459	29.0011	31.1023	19.3837	24.2373	20.8035	64.8299	105.087	104.476	Msr1
ENSMUSG00000025058	5.16906	2.3699	1.26795e-05	0.000157303	up	16	22	24	265	149	215	0.17889	0.248742	0.274887	2.76974	1.18307	1.92252	0.854377	1.29738	1.30022	7.71091	4.07334	6.09066	5430427O19Rik
ENSMUSG00000025104	3.62668	1.85865	3.63202e-05	0.000351239	up	55	24	42	335	266	252	0.245477	0.115254	0.215546	1.42375	0.878203	0.919712	2.93692	1.41532	2.27538	9.74776	7.27187	7.13881	Hdgfrp3
ENSMUSG00000025132	2.40115	1.26373	4.61771e-05	0.000423418	up	836	1103	931	3218	4987	5451	15.8372	21.2786	17.9376	55.769	66.6124	81.4606	44.6412	65.0457	50.4377	93.6367	136.334	154.419	Arhgdia
ENSMUSG00000025150	39.2279	5.29381	0.0145522	0.0413934	up	0	0	0	5	6	8	0	0	0	0.17412	0.133874	0.199585	0	0	0	0.145489	0.164027	0.226629	Cbr2
ENSMUSG00000025154	3.80007	1.92602	1.42794e-08	1.14109e-06	up	151	132	138	954	1110	1079	1.2412	1.12304	1.17112	7.29734	6.47468	7.03346	8.06318	7.78425	7.47626	27.7593	30.345	30.5666	Arhgap19
ENSMUSG00000025161	9.27557	3.21344	1.80302e-06	3.58946e-05	up	5	10	9	161	137	144	0.0473548	0.0798128	0.0808516	1.18758	0.790597	0.946247	0.266993	0.589716	0.487582	4.68474	3.74529	4.07932	Slc16a3
ENSMUSG00000025163	5.88441	2.5569	0.000233705	0.00147476	up	12	3	4	76	74	70	0.518632	0.149848	0.151798	2.85508	2.29968	2.45447	0.640783	0.176915	0.216703	2.21143	2.023	1.983	Cd7
ENSMUSG00000025165	4.48832	2.16618	1.39778e-06	2.94741e-05	up	44	29	35	267	329	355	1.09148	0.802732	0.965651	6.41826	6.08967	7.2004	2.34954	1.71018	1.89615	7.76911	8.99415	10.0567	Sectm1a
ENSMUSG00000025203	5.60119	2.48573	1.24979e-08	1.03751e-06	up	88	117	108	1226	988	1235	0.677343	0.934043	0.88312	8.74287	5.45147	7.67398	4.69907	6.89968	5.85099	35.6739	27.0098	34.9859	Scd2
ENSMUSG00000025212	5.45672	2.44803	1.95341e-07	7.03268e-06	up	42	53	56	634	440	543	0.594346	0.801379	0.869795	8.62116	4.5321	6.29531	2.24274	3.1255	3.03385	18.448	12.0287	15.3824	Sfxn3
ENSMUSG00000025232	2.67486	1.41946	9.02505e-06	0.000122102	up	709	877	913	3107	4885	5221	16.4738	20.3916	21.3947	66.2406	79.6014	95.147	37.8596	51.7181	49.4625	90.4068	133.545	147.904	Hexa
ENSMUSG00000025265	7.84262	2.97134	4.02463e-06	6.56729e-05	up	6	12	9	132	130	159	0.0510714	0.120508	0.0871971	1.14021	0.816618	1.18164	0.320391	0.707659	0.487582	3.84091	3.55392	4.50425	Fgd1
ENSMUSG00000025268	3.27689	1.71233	8.83051e-07	2.11796e-05	up	105	127	98	613	754	770	1.37359	1.67734	1.32747	7.44273	6.98389	7.97247	5.60685	7.4894	5.30923	17.8369	20.6127	21.813	Maged2
ENSMUSG00000025283	2.17719	1.12247	3.28236e-05	0.000323153	up	279	297	383	1610	1352	1128	4.62995	5.01867	6.54098	25.016	16.4159	15.109	14.8982	17.5146	20.7493	46.8474	36.9608	31.9547	Sat1
ENSMUSG00000025287	4.2896	2.10084	2.11988e-07	7.50559e-06	up	100	127	101	694	1073	1020	1.92042	2.39019	1.9673	12.1306	14.3027	15.235	5.33986	7.4894	5.47176	20.1939	29.3335	28.8952	Acot9
ENSMUSG00000025321	9.79461	3.29199	1.26629e-05	0.000157261	up	6	11	7	226	87	151	0.0227697	0.0460519	0.0311008	0.842615	0.251645	0.484919	0.320391	0.648688	0.379231	6.5761	2.37839	4.27762	Itgb8
ENSMUSG00000025324	9.16482	3.19611	1.09716e-06	2.46227e-05	up	13	28	16	441	247	344	0.107444	0.217306	0.125791	3.19681	1.35347	2.15502	0.694181	1.65121	0.866813	12.8321	6.75245	9.74505	Atp10a
ENSMUSG00000025351	18.8912	4.23965	2.1434e-09	3.10629e-07	up	119	86	119	5336	3344	3235	4.8038	3.54047	5.1713	201.176	97.0099	105.002	6.35443	5.07156	6.44692	155.266	91.4178	91.6431	Cd63
ENSMUSG00000025366	2.98939	1.57985	6.02373e-07	1.60956e-05	up	304	349	258	1517	1836	2027	3.68836	4.16732	3.14867	16.4191	15.2097	18.6767	16.2332	20.5811	13.9774	44.1414	50.1923	57.4221	Esyt1
ENSMUSG00000025383	2.81619	1.49374	0.0166309	0.0461024	up	8	6	4	45	31	24	0.247077	0.187393	0.126554	1.30349	0.697181	0.633378	0.427188	0.35383	0.216703	1.3094	0.847473	0.679887	Il23a
ENSMUSG00000025420	5.42724	2.44022	0.0332607	0.0806909	up	2	0	1	6	10	18	0.0206709	0	0.0211755	0.0568967	0.087491	0.163045	0.106797	0	0.0541758	0.174587	0.273379	0.509915	Katnal2
ENSMUSG00000025422	2.1812	1.12512	0.00474712	0.0164766	up	35	83	45	216	251	242	0.26824	0.648007	0.35112	1.53136	1.37714	1.51631	1.86895	4.89464	2.43791	6.28512	6.8618	6.85553	Agap2
ENSMUSG00000025427	3.71727	1.89424	0.00434741	0.0153479	up	4	4	5	39	33	24	0.0165669	0.0167533	0.025457	0.152002	0.0993375	0.0914716	0.213594	0.235886	0.270879	1.13481	0.902149	0.679887	Rnf165
ENSMUSG00000025461	8.85698	3.14681	0.0331947	0.0805767	up	0	0	2	29	5	4	0	0	0.0248969	0.334478	0.0685777	0.0383395	0	0	0.108352	0.843836	0.136689	0.113315	Cd163l1
ENSMUSG00000025473	42.3962	5.40586	4.98656e-13	3.20524e-09	up	21	26	24	1876	2018	2046	0.199092	0.274544	0.241035	16.0083	13.2912	15.0184	1.12137	1.53326	1.30022	54.5875	55.1678	57.9604	Adam8
ENSMUSG00000025478	6.88787	2.78406	0.00078209	0.00384546	up	11	5	11	230	62	69	0.0841829	0.0425651	0.0862381	1.53189	0.316721	0.387336	0.587384	0.294858	0.595934	6.69249	1.69495	1.95468	Dpysl4
ENSMUSG00000025491	2.26341	1.1785	3.53434e-05	0.000343024	up	123	129	181	641	614	666	4.83409	5.04368	7.31026	23.0917	16.834	20.3963	6.56802	7.60734	9.80583	18.6517	16.7854	18.8669	Ifitm1
ENSMUSG00000025498	3.7605	1.91092	2.32789e-07	7.97779e-06	up	1008	1105	975	7711	5967	9127	14.315	15.8253	14.0665	99.7424	59.4717	101.686	53.8257	65.1636	52.8214	224.373	163.125	258.555	Irf7
ENSMUSG00000025534	2.32833	1.21929	1.53418e-05	0.000182195	up	565	719	516	2223	3029	3052	5.31574	6.81277	4.935	19.1871	20.0254	22.7405	30.1702	42.4006	27.9547	64.6844	82.8064	86.459	Gusb
ENSMUSG00000025572	2.00297	1.00214	0.0178493	0.0489011	up	20	17	35	87	82	113	0.266751	0.269752	0.462445	1.12959	0.82507	1.26242	1.06797	1.00252	1.89615	2.53151	2.2417	3.20114	Tmc6
ENSMUSG00000025586	3.42079	1.77433	4.19701e-06	6.74559e-05	up	238	130	211	1595	1167	1083	2.46306	1.33651	2.25652	15.3597	8.68758	8.92414	12.7089	7.66631	11.4311	46.411	31.9033	30.6799	Cpeb1
ENSMUSG00000025602	2.0643	1.04565	0.00152191	0.00653924	up	59	48	69	285	208	216	0.649557	0.547388	0.798498	2.88052	1.61903	1.964	3.15051	2.83064	3.73813	8.29287	5.68627	6.11898	Zfp202
ENSMUSG00000025647	2.32518	1.21734	4.14683e-06	6.70908e-05	up	629	711	617	2886	2603	3464	8.38396	9.53808	8.37392	35.0961	24.2856	36.578	33.5877	41.9288	33.4265	83.9762	71.1604	98.1304	Shisa5
ENSMUSG00000025648	5.87101	2.55361	9.82937e-07	2.25627e-05	up	38	45	29	534	318	440	0.403069	0.493416	0.325981	5.37207	2.45427	3.83185	2.02914	2.65372	1.5711	15.5382	8.69344	12.4646	Pfkfb4
ENSMUSG00000025666	2.48387	1.31259	6.72589e-05	0.000562717	up	201	97	200	845	778	779	2.12729	1.03343	2.13649	8.11332	5.78192	6.44851	10.7331	5.72025	10.8352	24.5876	21.2688	22.068	Tmem47
ENSMUSG00000025738	3.17665	1.66751	0.0216093	0.0571828	up	6	2	3	29	20	20	0.0724074	0.0244074	0.0494501	0.33217	0.170261	0.190375	0.320391	0.117943	0.162527	0.843836	0.546757	0.566573	Fbxl16
ENSMUSG00000025743	2.69153	1.42843	1.87156e-05	0.000210148	up	665	669	638	2281	3825	4371	5.10198	5.08852	4.95372	15.908	20.2498	25.9587	35.51	39.452	34.5642	66.3721	104.567	123.824	Sdc3
ENSMUSG00000025780	2.38895	1.25638	0.000607687	0.00314339	up	339	575	326	2242	1842	1789	1.81702	3.11618	1.78519	11.0947	7.00108	7.64376	18.1021	33.9087	17.6613	65.2372	50.3563	50.6799	Itih5
ENSMUSG00000025790	4.23793	2.08336	1.66489e-06	3.36369e-05	up	113	113	137	1349	734	918	0.564648	0.581019	0.720505	6.25315	2.61354	3.6802	6.03404	6.66379	7.42209	39.2529	20.066	26.0057	Slco3a1
ENSMUSG00000025804	9.71933	3.28086	6.2871e-07	1.66176e-05	up	8	26	24	349	404	367	0.118607	0.389811	0.364509	4.78819	4.30896	4.32684	0.427188	1.53326	1.30022	10.1551	11.0445	10.3966	Ccr1
ENSMUSG00000025856	3.24569	1.69853	3.50408e-06	5.89797e-05	up	138	95	181	1011	771	832	1.88397	1.36084	2.59167	12.9641	7.55636	9.23449	7.369	5.6023	9.80583	29.4179	21.0775	23.5694	Pdgfa
ENSMUSG00000025867	2.40748	1.26752	0.00120277	0.0054159	up	50	25	52	190	176	229	0.442888	0.223936	0.488601	1.50037	1.09349	1.57201	2.66993	1.47429	2.81714	5.52858	4.81146	6.48726	Cplx2
ENSMUSG00000025870	2.00764	1.0055	0.00495449	0.0170597	up	29	37	34	130	134	132	0.728262	0.981943	0.944986	3.07364	2.50019	2.83384	1.54856	2.18195	1.84198	3.78271	3.66327	3.73938	Arl10
ENSMUSG00000025876	2.71189	1.4393	0.00146099	0.00633318	up	18	19	24	127	79	118	0.181262	0.203668	0.268215	1.20111	0.582507	0.969039	0.961174	1.12046	1.30022	3.69542	2.15969	3.34278	Unc5a
ENSMUSG00000025877	6.87742	2.78187	4.98682e-09	5.53764e-07	up	129	76	138	1295	1680	1636	1.50471	0.89915	1.63486	14.0567	14.1207	15.4112	6.88841	4.48184	7.47626	37.6816	45.9276	46.3456	Hk3
ENSMUSG00000025880	2.09946	1.07002	0.00153351	0.0065742	up	67	51	70	317	264	190	0.687003	0.506968	0.722797	2.91313	1.82065	1.50849	3.5777	3.00755	3.79231	9.224	7.21719	5.38244	Smad7
ENSMUSG00000025887	9.19835	3.20138	5.24415e-05	0.000466113	up	91	87	98	2559	951	1426	1.00558	0.972686	1.11971	26.1745	7.46379	12.5528	4.85927	5.13053	5.30923	74.4612	25.9983	40.3966	Casp12
ENSMUSG00000025888	4.22808	2.08	1.41303e-08	1.13447e-06	up	112	100	132	944	939	967	3.30843	3.06213	3.96364	25.4158	19.5016	22.4689	5.98064	5.89716	7.15121	27.4683	25.6702	27.3938	Casp1
ENSMUSG00000025909	8.0361	3.0065	6.60624e-06	9.5578e-05	up	6	6	5	89	97	86	0.0368419	0.0279424	0.028306	0.38873	0.31837	0.319656	0.320391	0.35383	0.270879	2.5897	2.65177	2.43626	Sntg1
ENSMUSG00000025912	7.76516	2.95701	4.38423e-07	1.27509e-05	up	23	15	32	443	324	294	0.18762	0.142298	0.256268	3.35677	1.96323	1.92385	1.22817	0.884574	1.73363	12.8903	8.85746	8.32862	Mybl1
ENSMUSG00000025916	26.9139	4.75028	0.0482164	0.109053	up	0	0	0	2	9	2	0	0	0	0.0505707	0.194409	0.043475	0	0	0	0.0581956	0.246041	0.0566573	Ppp1r42
ENSMUSG00000025931	4.79517	2.26158	0.0010617	0.00491505	up	6	4	4	41	30	62	0.0554332	0.0373713	0.0378577	0.372974	0.195521	0.466387	0.320391	0.235886	0.216703	1.19301	0.820136	1.75638	Paqr8
ENSMUSG00000025932	7.16825	2.84162	0.024925	0.0640484	up	2	0	0	11	10	10	0.0192136	0	0	0.105771	0.0677693	0.0757752	0.106797	0	0	0.320076	0.273379	0.283286	Eya1
ENSMUSG00000025938	20.0491	4.32546	0.000997678	0.00468334	up	0	0	2	49	14	24	0	0	0.00768969	0.172179	0.0370668	0.0710497	0	0	0.108352	1.42579	0.38273	0.679887	Slco5a1
ENSMUSG00000025978	2.63361	1.39704	0.00150252	0.00647312	up	16	25	28	138	115	105	0.114385	0.202426	0.219708	0.9183	0.60518	0.620283	0.854377	1.47429	1.51692	4.0155	3.14385	2.97451	Rftn2
ENSMUSG00000025986	2.29431	1.19806	6.31147e-05	0.000535125	up	106	72	98	406	396	435	0.74661	0.527084	0.721545	2.67544	1.97754	2.43338	5.66025	4.24596	5.30923	11.8137	10.8258	12.323	Slc39a10
ENSMUSG00000025997	5.52955	2.46716	5.29878e-05	0.000469505	up	14	14	22	279	139	122	0.0623989	0.063101	0.100449	1.1532	0.44018	0.435932	0.74758	0.825603	1.19187	8.11828	3.79996	3.45609	Ikzf2
ENSMUSG00000026012	3.13811	1.64989	0.00134563	0.00591863	up	10	14	16	107	73	67	0.0685596	0.0970635	0.112373	0.69194	0.377239	0.378542	0.533986	0.825603	0.866813	3.11346	1.99566	1.89802	Cd28
ENSMUSG00000026042	12.4494	3.63801	2.76168e-09	3.74821e-07	up	78	107	104	2619	1757	2688	0.350096	0.486799	0.493135	10.6884	5.51357	9.43031	4.16509	6.30996	5.63429	76.2071	48.0326	76.1474	Col5a2
ENSMUSG00000026043	19.2232	4.26478	5.90045e-10	1.38273e-07	up	670	694	824	33029	20188	28941	3.45677	3.56659	4.28019	153.79	72.4979	116.366	35.777	40.9263	44.6409	961.071	551.897	819.859	Col3a1
ENSMUSG00000026065	55.4368	5.79277	0.00685673	0.0222584	up	0	0	0	12	10	5	0	0	0	0.120909	0.0774684	0.051972	0	0	0	0.349174	0.273379	0.141643	Slc9a4
ENSMUSG00000026068	3.38861	1.76069	0.003258	0.0121516	up	6	23	38	161	150	137	0.0372976	0.150869	0.241985	0.923956	0.67531	0.686444	0.320391	1.35635	2.05868	4.68474	4.10068	3.88102	Il18rap
ENSMUSG00000026070	2.06829	1.04844	0.0494283	0.111323	up	22	9	39	136	81	63	0.194397	0.0893568	0.362079	1.13502	0.523602	0.460002	1.17477	0.530745	2.11286	3.9573	2.21437	1.7847	Il18r1
ENSMUSG00000026073	4.61915	2.20763	0.0151556	0.0427711	up	4	6	0	24	20	49	0.125571	0.190476	0	0.691272	0.442908	1.23808	0.213594	0.35383	0	0.698347	0.546757	1.3881	Il1r2
ENSMUSG00000026074	4.11295	2.04017	5.92469e-09	6.14049e-07	up	301	217	267	2232	1978	2095	2.26132	1.6711	2.06409	15.4943	10.5427	12.4856	16.073	12.7968	14.4649	64.9463	54.0743	59.3485	Map4k4
ENSMUSG00000026090	4.48727	2.16584	0.00352172	0.0129561	up	6	4	10	104	29	42	0.0496223	0.0334538	0.0847229	0.804338	0.175025	0.287029	0.320391	0.235886	0.541758	3.02617	0.792798	1.1898	2010300C02Rik
ENSMUSG00000026094	2.53462	1.34177	3.02744e-06	5.31543e-05	up	156	118	129	659	660	681	1.98836	1.54672	1.72353	7.78846	6.0062	6.97713	8.33017	6.95865	6.98868	19.1754	18.043	19.2918	Stk17b
ENSMUSG00000026103	2.93051	1.55115	4.19303e-06	6.74553e-05	up	103	107	152	782	635	659	0.301056	0.304443	0.456897	2.1228	1.32537	1.56989	5.50005	6.30996	8.23473	22.7545	17.3595	18.6686	Gls
ENSMUSG00000026104	3.04542	1.60664	0.000925579	0.00441023	up	1447	1458	1412	5042	7265	13583	12.4909	12.5986	12.3965	40.0893	43.622	92.477	77.2677	85.9806	76.4963	146.711	198.61	384.788	Stat1
ENSMUSG00000026110	4.82185	2.26959	3.30649e-07	1.03372e-05	up	36	35	40	353	326	372	0.204992	0.207299	0.23333	1.88081	1.34164	1.71572	1.92235	2.06401	2.16703	10.2715	8.91214	10.5383	Mgat4a
ENSMUSG00000026121	2.7035	1.43483	1.29099e-05	0.000159633	up	83	77	95	484	384	481	0.768118	0.739773	0.918016	4.24528	2.59316	3.59191	4.43208	4.54081	5.1467	14.0833	10.4977	13.6261	Sema4c
ENSMUSG00000026126	3.97993	1.99274	5.49751e-05	0.000482254	up	23	13	24	175	134	157	0.695524	0.432831	0.712504	4.76154	2.64192	3.50263	1.22817	0.766631	1.30022	5.09211	3.66327	4.44759	Ptpn18
ENSMUSG00000026159	2.1144	1.08025	0.0425432	0.0988224	up	9	17	17	30	73	78	0.16025	0.270089	0.246244	0.416585	0.753635	0.863731	0.480587	1.00252	0.920989	0.872934	1.99566	2.20963	Agfg1
ENSMUSG00000026166	43.5173	5.44352	0.0159924	0.0446216	up	0	0	0	12	6	3	0	0	0	0.325204	0.125018	0.0465956	0	0	0	0.349174	0.164027	0.0849859	Ccl20
ENSMUSG00000026175	8.78972	3.13582	1.17099e-05	0.000148445	up	6	10	12	221	93	170	0.0709189	0.119528	0.145301	2.4726	0.783777	1.60357	0.320391	0.589716	0.65011	6.43061	2.54242	4.81587	Vil1
ENSMUSG00000026177	4.94042	2.30463	5.85465e-10	1.38273e-07	up	294	245	262	2589	2439	2723	3.40591	2.93908	3.1169	27.6661	20.1821	25.2528	15.6992	14.448	14.1941	75.3342	66.677	77.1389	Slc11a1
ENSMUSG00000026180	2.119	1.08339	0.0271477	0.0685428	up	12	30	17	87	59	102	0.16568	0.41886	0.254587	1.11475	0.584377	1.13258	0.640783	1.76915	0.920989	2.53151	1.61293	2.88952	Cxcr2
ENSMUSG00000026196	3.28662	1.7166	0.00225186	0.00898905	up	20	6	12	87	60	96	0.148338	0.0450021	0.0911756	0.612451	0.313926	0.573318	1.06797	0.35383	0.65011	2.53151	1.64027	2.71955	Bard1
ENSMUSG00000026207	4.48049	2.16366	2.35605e-05	0.000250565	up	24	25	38	348	189	224	0.0937327	0.0880169	0.137173	1.10571	0.472299	0.628431	1.28157	1.47429	2.05868	10.126	5.16685	6.34561	Speg
ENSMUSG00000026208	3.09868	1.63165	5.77394e-06	8.68428e-05	up	101	60	101	566	487	528	1.14043	0.701001	1.16827	5.88825	3.91203	4.74457	5.39325	3.5383	5.47176	16.4694	13.3135	14.9575	Des
ENSMUSG00000026211	3.48062	1.79934	0.000156105	0.00107513	up	27	33	24	250	133	191	0.1388	0.17044	0.132032	1.17343	0.489569	0.782005	1.44176	1.94606	1.30022	7.27445	3.63593	5.41077	Obsl1
ENSMUSG00000026222	3.74142	1.90358	2.21335e-07	7.70887e-06	up	586	347	599	3764	3278	4100	3.48842	2.15705	3.67602	20.6818	13.7932	19.1469	31.2916	20.4632	32.4513	109.524	89.6135	116.147	Sp100
ENSMUSG00000026223	2.49638	1.31984	0.00214614	0.00863555	up	275	412	358	1019	1836	2322	4.92006	7.39498	6.4901	17.2528	22.9878	32.3752	14.6846	24.2963	19.3949	29.6506	50.1923	65.7791	Itm2c
ENSMUSG00000026228	167.179	7.38525	0.000507331	0.00271036	up	0	0	0	47	25	10	0	0	0	0.903557	0.361248	0.155355	0	0	0	1.3676	0.683446	0.283286	Htr2b
ENSMUSG00000026235	3.67899	1.87931	0.0391996	0.0924495	up	6	4	0	36	13	24	0.0397966	0.0268296	0	0.219081	0.0655054	0.125561	0.320391	0.235886	0	1.04752	0.355392	0.679887	Epha4
ENSMUSG00000026271	9.92443	3.31098	7.5918e-08	3.61636e-06	up	22	10	19	349	334	308	0.205289	0.094363	0.191182	3.03077	2.21174	2.3111	1.17477	0.589716	1.02934	10.1551	9.13084	8.72522	Gpr35
ENSMUSG00000026285	26.2151	4.71233	0.000559004	0.00293327	up	0	1	0	28	20	16	0	0.0440295	0	0.559268	0.337855	0.27474	0	0.0589716	0	0.814738	0.546757	0.453258	Pdcd1
ENSMUSG00000026288	4.35538	2.1228	8.67216e-08	3.94648e-06	up	93	98	112	691	861	1045	0.541078	0.591833	0.67872	3.77903	3.52871	4.81655	4.96607	5.77922	6.06769	20.1066	23.5379	29.6034	Inpp5d
ENSMUSG00000026303	4.8029	2.26391	1.4302e-05	0.000172238	up	56	18	38	411	310	322	0.454431	0.158464	0.321052	3.07674	1.74655	2.06412	2.99032	1.06149	2.05868	11.9592	8.47473	9.12182	Mlph
ENSMUSG00000026315	2.64918	1.40555	1.99501e-05	0.000220107	up	100	74	92	365	477	540	1.32955	0.975432	1.33531	4.54461	4.52402	5.79872	5.33986	4.3639	4.98418	10.6207	13.0402	15.2975	Serpinb8
ENSMUSG00000026321	8.90581	3.15475	2.27769e-08	1.53956e-06	up	23	38	39	621	519	615	0.200584	0.321165	0.342468	4.87696	3.16012	4.15311	1.22817	2.24092	2.11286	18.0697	14.1883	17.4221	Tnfrsf11a
ENSMUSG00000026335	4.14936	2.05289	4.50933e-09	5.17544e-07	up	383	355	431	2771	3119	3628	2.05715	1.92109	2.40843	13.6647	11.8019	15.2906	20.4516	20.9349	23.3498	80.63	85.2668	102.776	Pam
ENSMUSG00000026343	2.17563	1.12143	0.0102711	0.031121	up	22	53	28	122	150	175	0.417634	0.844666	0.42783	1.76263	1.70874	2.10825	1.17477	3.1255	1.51692	3.54993	4.10068	4.95751	Gpr39
ENSMUSG00000026354	53.4808	5.74095	0.00654348	0.0214491	up	0	0	0	11	8	7	0	0	0	0.0721378	0.0369759	0.041344	0	0	0	0.320076	0.218703	0.1983	Lct
ENSMUSG00000026355	4.90059	2.29295	6.36663e-07	1.66595e-05	up	102	152	105	873	1165	1450	1.47575	2.28243	1.57107	11.8675	12.0842	16.8213	5.44665	8.96369	5.68846	25.4024	31.8486	41.0765	Mcm6
ENSMUSG00000026357	3.00591	1.5878	0.00667597	0.0217791	up	6	6	6	40	32	35	0.123995	0.12539	0.127022	0.758436	0.49566	0.586816	0.320391	0.35383	0.325055	1.16391	0.874811	0.991502	Rgs18
ENSMUSG00000026358	21.618	4.43416	4.9768e-09	5.53764e-07	up	62	23	31	1703	1697	1496	0.679445	0.265971	0.359243	17.2941	13.2503	13.1042	3.31071	1.35635	1.67945	49.5535	46.3923	42.3796	Rgs1
ENSMUSG00000026360	4.69092	2.22987	9.71489e-09	8.74391e-07	up	163	191	154	1727	1477	1486	1.94412	2.27026	1.84933	18.6231	12.196	13.8011	8.70396	11.2636	8.34308	50.2519	40.378	42.0963	Rgs2
ENSMUSG00000026387	19.9495	4.31828	0.000237383	0.00149095	up	1	0	6	146	43	90	0.0437666	0	0.134505	3.13217	0.679234	1.62251	0.0533986	0	0.325055	4.24828	1.17553	2.54958	Sctr
ENSMUSG00000026395	4.12069	2.04289	2.66359e-09	3.65282e-07	up	480	467	549	4169	3804	4109	2.98879	2.97267	3.50275	23.8336	16.7716	20.2857	25.6313	27.5397	29.7425	121.309	103.993	116.402	Ptprc
ENSMUSG00000026413	4.92029	2.29874	0.00044572	0.0024501	up	6	14	4	85	75	76	0.050126	0.118277	0.0342332	0.659201	0.447898	0.513989	0.320391	0.825603	0.216703	2.47331	2.05034	2.15298	Pkp1
ENSMUSG00000026421	3.6073	1.85092	3.36746e-06	5.73005e-05	up	81	132	100	577	789	874	1.8454	3.03795	2.50595	12.1671	13.2602	16.8578	4.32528	7.78425	5.41758	16.7894	21.5696	24.7592	Csrp1
ENSMUSG00000026424	53.9015	5.75225	0.0127542	0.0371799	up	0	0	0	14	2	10	0	0	0	0.237609	0.0260982	0.145907	0	0	0	0.407369	0.0546757	0.283286	Gpr37l1
ENSMUSG00000026425	2.35482	1.23562	5.05839e-06	7.87827e-05	up	252	309	337	1490	1264	1400	1.4304	1.69989	1.90384	7.69234	4.98629	6.18476	13.4564	18.2222	18.2573	43.3557	34.555	39.6601	Srgap2
ENSMUSG00000026443	31.1282	4.96015	0.0247638	0.0637368	up	0	0	0	4	6	5	0	0	0	0.0428479	0.049416	0.0552537	0	0	0	0.116391	0.164027	0.141643	Lrrn2
ENSMUSG00000026458	5.39337	2.43119	2.54856e-06	4.725e-05	up	33	40	19	353	326	302	0.235216	0.279838	0.14174	2.34853	1.68856	1.70251	1.76215	2.35886	1.02934	10.2715	8.91214	8.55525	Ppfia4
ENSMUSG00000026478	2.49132	1.31691	8.99913e-07	2.14636e-05	up	338	273	264	1262	1470	1547	1.76575	1.40592	1.40343	6.03342	5.36187	6.33948	18.0487	16.0993	14.3024	36.7214	40.1866	43.8244	Lamc1
ENSMUSG00000026479	8.36231	3.0639	3.41824e-06	5.78766e-05	up	16	27	16	446	199	326	0.130045	0.23014	0.13322	3.40054	1.15819	2.10279	0.854377	1.59223	0.866813	12.9776	5.44023	9.23513	Lamc2
ENSMUSG00000026480	6.54911	2.7113	5.49906e-10	1.38273e-07	up	127	115	107	1264	1637	1599	2.19885	2.02739	1.85503	19.6405	19.5945	21.3736	6.78162	6.78174	5.79681	36.7796	44.7521	45.2975	Ncf2
ENSMUSG00000026483	4.65743	2.21953	1.97141e-06	3.87506e-05	up	123	155	81	856	1254	1209	0.705224	0.885698	0.477743	4.51888	5.0551	5.49975	6.56802	9.1406	4.38824	24.9077	34.2817	34.2493	Fam129a
ENSMUSG00000026494	2.48801	1.31499	0.0232429	0.0604895	up	4	8	13	36	39	48	0.0214691	0.0434215	0.0769765	0.187131	0.15145	0.220143	0.213594	0.471773	0.704286	1.04752	1.06618	1.35977	Kif26b
ENSMUSG00000026536	12.0815	3.59473	7.43878e-11	4.7115e-08	up	44	45	48	1025	1019	1210	1.16942	1.18258	1.30215	24.4913	18.9379	24.985	2.34954	2.65372	2.60044	29.8252	27.8573	34.2776	Mnda
ENSMUSG00000026546	8.32503	3.05746	0.00337462	0.0125129	up	2	0	3	40	12	32	0.0325366	0	0.0666618	0.656753	0.183618	0.461947	0.106797	0	0.162527	1.16391	0.328054	0.906516	Ccdc19
ENSMUSG00000026547	9.70604	3.27888	7.06415e-11	4.64631e-08	up	108	103	123	1823	2084	2461	2.25787	2.36482	2.68472	36.105	32.0545	41.6928	5.76704	6.07408	6.66363	53.0453	56.9721	69.7168	Tagln2
ENSMUSG00000026548	11.121	3.47521	7.61382e-09	7.31483e-07	up	22	16	23	451	382	497	0.703266	0.517221	0.785929	13.3742	8.70438	12.7584	1.17477	0.943546	1.24604	13.1231	10.4431	14.0793	Slamf9
ENSMUSG00000026556	3.65436	1.86962	0.00318674	0.0119327	up	6	12	24	145	59	96	0.0360276	0.072866	0.147629	0.826386	0.25415	0.454677	0.320391	0.707659	1.30022	4.21918	1.61293	2.71955	Vangl2
ENSMUSG00000026573	6.35677	2.66829	0.000346809	0.00201727	up	8	2	10	120	50	78	0.642022	0.162312	0.82212	8.83585	2.83063	5.19065	0.427188	0.117943	0.541758	3.49174	1.36689	2.20963	Xcl1
ENSMUSG00000026574	12.8845	3.68756	2.4278e-05	0.000255653	up	87	101	150	4067	1724	2684	2.25767	2.75007	3.99482	96.6506	31.4544	55.0421	4.64567	5.95613	8.12637	118.341	47.1305	76.034	Dpt
ENSMUSG00000026581	2.62328	1.39137	0.000261883	0.00161038	up	35	54	45	196	241	259	0.651012	1.06065	0.815107	3.35155	3.16367	3.96533	1.86895	3.18447	2.43791	5.70317	6.58842	7.33712	Sell
ENSMUSG00000026582	5.73516	2.51983	0.0121545	0.0356587	up	8	0	2	15	35	64	0.144135	0	0.0295308	0.23804	0.386374	0.773084	0.427188	0	0.108352	0.436467	0.956825	1.81303	Sele
ENSMUSG00000026585	2.193	1.13291	6.97513e-05	0.000577636	up	103	118	141	455	589	520	1.08801	1.31184	1.56469	4.45375	4.4575	4.37345	5.50005	6.95865	7.63879	13.2395	16.102	14.7309	Kifap3
ENSMUSG00000026586	3.81406	1.93133	0.000110082	0.000815998	up	40	17	43	302	179	258	0.151675	0.0690216	0.178684	1.07155	0.486831	0.789596	2.13594	1.00252	2.32956	8.78753	4.89348	7.30879	Prrx1
ENSMUSG00000026587	99.8785	6.6421	0.000749616	0.00371786	up	0	0	0	18	14	17	0	0	0	0.0936467	0.0560008	0.0715616	0	0	0	0.52376	0.38273	0.481587	Astn1
ENSMUSG00000026600	8.94017	3.1603	6.2826e-09	6.47221e-07	up	65	89	106	1148	1643	1798	0.59647	0.816069	0.970463	9.51271	10.3954	12.7582	3.47091	5.24847	5.74264	33.4043	44.9161	50.9349	Soat1
ENSMUSG00000026604	4.49147	2.16719	0.000764034	0.00376548	up	58	33	64	729	243	372	0.217604	0.132032	0.237778	2.48234	0.634484	1.09849	3.09712	1.94606	3.46725	21.2123	6.6431	10.5383	Ptpn14
ENSMUSG00000026605	4.0559	2.02002	3.87435e-05	0.000369731	up	45	46	22	249	264	392	0.170063	0.171976	0.08332	0.848005	0.704155	1.1606	2.40293	2.71269	1.19187	7.24535	7.21719	11.1048	Cenpf
ENSMUSG00000026620	4.79862	2.26262	2.76739e-06	5.00266e-05	up	31	29	37	373	231	306	0.295449	0.298773	0.359411	3.21902	1.52406	2.22844	1.65536	1.71018	2.00451	10.8535	6.31504	8.66856	Mark1
ENSMUSG00000026627	3.30512	1.7247	3.65891e-06	6.06308e-05	up	73	55	93	427	476	526	1.42025	1.13387	1.8378	7.50988	6.51227	7.98912	3.89809	3.24344	5.03835	12.4248	13.0128	14.9009	Tmem206
ENSMUSG00000026628	27.5365	4.78327	3.59384e-11	3.41435e-08	up	55	26	33	2211	1991	1932	1.1847	0.556228	0.736842	43.7115	30.2054	32.8392	2.93692	1.53326	1.7878	64.3352	54.4297	54.7309	Atf3
ENSMUSG00000026657	3.31072	1.72715	5.71151e-08	3.01086e-06	up	202	162	223	1307	1210	1282	0.373885	0.305382	0.423524	2.20008	1.57489	1.87436	10.7865	9.5534	12.0812	38.0308	33.0788	36.3173	Frmd4a
ENSMUSG00000026674	2.63207	1.3962	3.53063e-05	0.000342858	up	118	162	137	885	567	705	0.607859	0.846471	0.704365	4.15084	2.02451	2.82173	6.30103	9.5534	7.42209	25.7515	15.5006	19.9717	Ddr2
ENSMUSG00000026676	9.38259	3.22999	0.00381654	0.013816	up	0	2	2	9	44	26	0	0.0317936	0.0322074	0.173077	0.576643	0.421577	0	0.117943	0.108352	0.26188	1.20287	0.736544	Ccdc3
ENSMUSG00000026678	2.55877	1.35545	4.37322e-06	6.99593e-05	up	849	516	881	3413	3600	4180	7.87959	4.90785	8.45004	29.206	23.744	30.7846	45.3354	30.4294	47.7289	99.3108	98.4163	118.414	Rgs5
ENSMUSG00000026679	10.0826	3.33379	0.000146299	0.0010195	up	2	6	4	139	56	46	0.053776	0.163143	0.110178	3.70047	1.13806	1.06042	0.106797	0.35383	0.216703	4.04459	1.53092	1.30312	Enkur
ENSMUSG00000026683	5.41014	2.43566	0.00369416	0.0134699	up	32	18	2	126	183	246	0.575193	0.307941	0.0346609	2.01783	2.19587	3.33597	1.70875	1.06149	0.108352	3.66632	5.00283	6.96884	Nuf2
ENSMUSG00000026688	2.34447	1.22926	0.0156428	0.043861	up	330	90	192	1110	802	852	12.7026	3.55961	7.60382	39.5978	22.0241	26.4367	17.6215	5.30745	10.4018	32.2985	21.925	24.136	Mgst3
ENSMUSG00000026691	7.7877	2.9612	0.00936062	0.0287803	up	0	0	5	20	44	16	0	0	0.107002	0.351394	0.564906	0.219701	0	0	0.270879	0.581956	1.20287	0.453258	Fmo3
ENSMUSG00000026728	9.25856	3.21079	1.27245e-09	2.19799e-07	up	676	474	707	13387	10219	9853	12.331	8.83427	13.1845	223.9	131.469	142.009	36.0974	27.9525	38.3023	389.532	279.366	279.122	Vim
ENSMUSG00000026737	3.25821	1.70408	4.6038e-08	2.6156e-06	up	194	158	204	1155	1158	1233	2.36599	1.92874	2.54741	12.9141	10.0313	11.959	10.3593	9.31752	11.0519	33.6079	31.6572	34.9292	Pip4k2a
ENSMUSG00000026748	10.175	3.34696	2.17701e-06	4.17834e-05	up	8	19	25	465	259	316	0.0604177	0.109976	0.160921	2.60537	1.12518	1.52497	0.427188	1.12046	1.3544	13.5305	7.0805	8.95185	Plxdc2
ENSMUSG00000026764	4.50641	2.17198	0.000434997	0.00240067	up	4	10	10	79	76	60	0.0235072	0.0594294	0.0602029	0.442143	0.323363	0.278125	0.213594	0.589716	0.541758	2.29873	2.07768	1.69972	Kif5c
ENSMUSG00000026768	7.43123	2.8936	1.53881e-08	1.19614e-06	up	167	144	161	2935	1680	2224	0.992605	0.852041	0.969543	15.7999	6.94513	10.3511	8.91756	8.49191	8.72231	85.402	45.9276	63.0029	Itga8
ENSMUSG00000026773	3.16053	1.66017	3.41107e-07	1.05867e-05	up	121	124	141	692	811	896	0.740334	0.796966	0.8685	4.00982	3.53785	4.33253	6.46122	7.31248	7.63879	20.1357	22.171	25.3825	Pfkfb3
ENSMUSG00000026786	5.30093	2.40625	1.12261e-08	9.69587e-07	up	108	125	106	937	1362	1254	0.6567	0.744238	0.649535	4.99679	5.60699	5.76925	5.76704	7.37145	5.74264	27.2646	37.2342	35.5241	Apbb1ip
ENSMUSG00000026796	5.0583	2.33865	9.68079e-08	4.25581e-06	up	108	183	131	1421	1322	1481	1.07805	1.76246	1.28843	13.0893	8.98646	11.2385	5.76704	10.7918	7.09703	41.348	36.1406	41.9547	Fam129b
ENSMUSG00000026797	3.3476	1.74313	9.08883e-05	0.000709069	up	49	37	89	443	300	396	0.506863	0.374568	0.918651	4.16755	2.18659	3.21375	2.61653	2.18195	4.82165	12.8903	8.20136	11.2181	Stxbp1
ENSMUSG00000026807	4.96657	2.31225	0.0388958	0.0919361	up	0	2	2	10	6	25	0	0.0453224	0.0459123	0.246725	0.126464	0.459563	0	0.117943	0.108352	0.290978	0.164027	0.708216	Ak8
ENSMUSG00000026817	11.8646	3.5686	8.44413e-06	0.000116234	up	4	13	5	230	111	178	0.0601105	0.212754	0.0923671	3.19879	1.18731	2.20471	0.213594	0.766631	0.270879	6.69249	3.0345	5.0425	Ak1
ENSMUSG00000026821	5.02407	2.32886	6.27952e-06	9.20978e-05	up	38	21	48	445	331	270	0.28622	0.151612	0.349057	3.00123	1.7018	1.58032	2.02914	1.2384	2.60044	12.9485	9.04883	7.64873	Ralgds
ENSMUSG00000026825	13.3834	3.74237	3.25043e-05	0.000320748	up	14	6	6	394	148	137	0.112139	0.0486005	0.0492331	3.02785	0.870171	0.93506	0.74758	0.35383	0.325055	11.4645	4.046	3.88102	Dnm1
ENSMUSG00000026829	2.81068	1.49092	0.00113384	0.00519555	up	17	12	21	82	102	92	0.56507	0.444445	0.707503	2.47706	2.48029	2.52568	0.907775	0.707659	1.13769	2.38602	2.78846	2.60623	Gbgt1
ENSMUSG00000026832	3.53915	1.8234	7.06999e-07	1.78062e-05	up	70	80	71	533	482	524	0.448102	0.528668	0.459041	3.11777	2.14248	2.64103	3.7379	4.71773	3.84648	15.5091	13.1768	14.8442	Cytip
ENSMUSG00000026837	3.65375	1.86938	2.8549e-07	9.29936e-06	up	323	170	243	1714	1620	1899	1.63143	0.879885	1.28636	7.95593	5.87983	7.77547	17.2477	10.0252	13.1647	49.8736	44.2873	53.7961	Col5a1
ENSMUSG00000026840	8.44042	3.07731	0.00020603	0.00134221	up	39	43	40	1159	375	471	0.275634	0.320546	0.282363	7.62478	1.89579	2.66328	2.08254	2.53578	2.16703	33.7243	10.2517	13.3428	Lamc3
ENSMUSG00000026872	3.37061	1.75301	2.23883e-08	1.52535e-06	up	660	455	565	3600	3702	3762	1.45181	0.997474	1.25979	7.20867	5.73222	6.45654	35.243	26.8321	30.6093	104.752	101.205	106.572	Zeb2
ENSMUSG00000026875	5.72729	2.51785	0.00022267	0.00142481	up	35	10	44	468	238	278	0.299148	0.100838	0.391577	3.69009	1.50064	1.92699	1.86895	0.589716	2.38374	13.6178	6.50641	7.87536	Traf1
ENSMUSG00000026879	5.30513	2.40739	3.78954e-07	1.1576e-05	up	276	208	294	3393	1914	2715	3.97587	2.99407	4.27514	44.4729	19.3345	30.7597	14.738	12.2661	15.9277	98.7288	52.3247	76.9122	Gsn
ENSMUSG00000026928	3.84477	1.9429	7.92882e-06	0.000110596	up	34	42	32	311	252	255	0.69557	0.888502	0.600044	5.64292	3.51221	4.04262	1.81555	2.47681	1.73363	9.04941	6.88914	7.2238	Card9
ENSMUSG00000026930	2.64853	1.40519	0.00396356	0.0142591	up	57	27	82	408	213	228	0.46783	0.236547	0.734853	3.20496	1.29808	1.58674	3.04372	1.59223	4.44242	11.8719	5.82296	6.45893	Gpsm1
ENSMUSG00000026955	10.6533	3.41322	0.00195774	0.00802863	up	2	0	1	19	15	33	0.023991	0	0.0245767	0.220118	0.118468	0.321695	0.106797	0	0.0541758	0.552858	0.410068	0.934845	Sapcd2
ENSMUSG00000026956	4.40326	2.13857	2.58354e-05	0.000267764	up	14	17	17	155	144	118	0.185581	0.187669	0.232358	1.68379	1.23641	1.1873	0.74758	1.00252	0.920989	4.51016	3.93665	3.34278	Uap1l1
ENSMUSG00000026971	18.2031	4.18612	1.78244e-06	3.55676e-05	up	2	4	4	167	83	114	0.0118049	0.0238754	0.0241861	0.909803	0.349755	0.530742	0.106797	0.235886	0.216703	4.85933	2.26904	3.22946	Itgb6
ENSMUSG00000026972	4.9789	2.31583	0.000279278	0.00169299	up	5	5	8	69	48	60	0.100332	0.135281	0.137042	1.28877	0.707771	1.00242	0.266993	0.294858	0.433407	2.00775	1.31222	1.69972	Arrdc1
ENSMUSG00000026976	3.70427	1.88919	0.00116495	0.00529696	up	7	8	6	59	46	49	0.0553175	0.05594	0.042501	0.393343	0.243891	0.272703	0.37379	0.471773	0.325055	1.71677	1.25754	1.3881	Pax8
ENSMUSG00000026979	4.05118	2.01834	3.17143e-08	1.94389e-06	up	103	104	103	785	780	903	0.725824	0.762222	0.757843	5.16108	3.97799	5.18557	5.50005	6.13305	5.58011	22.8418	21.3235	25.5808	Psd4
ENSMUSG00000026981	7.47295	2.90168	1.90159e-05	0.000211989	up	95	225	226	2296	2931	2869	1.25642	3.04404	3.08366	28.1227	27.4388	30.3086	5.07286	13.2686	12.2437	66.8085	80.1272	81.2748	Il1rn
ENSMUSG00000026994	3.85472	1.94663	6.42056e-05	0.000541945	up	18	20	36	195	162	202	0.172725	0.194076	0.353884	1.74323	1.15076	1.58946	0.961174	1.17943	1.95033	5.67407	4.42873	5.72238	Galnt3
ENSMUSG00000027004	11.7685	3.55686	2.43963e-10	8.42575e-08	up	36	35	49	935	876	960	0.46679	0.472042	0.664147	11.3019	8.14071	10.0024	1.92235	2.06401	2.65462	27.2064	23.948	27.1955	Frzb
ENSMUSG00000027030	3.64517	1.86598	3.51201e-06	5.9055e-05	up	84	43	63	444	430	476	0.728478	0.376903	0.572713	3.51288	2.6053	3.22042	4.48548	2.53578	3.41308	12.9194	11.7553	13.4844	Stk39
ENSMUSG00000027035	2.89146	1.5318	7.89948e-05	0.000636612	up	123	125	205	570	1047	962	0.595887	0.631287	1.04646	2.5514	3.64309	3.72281	6.56802	7.37145	11.106	16.5857	28.6227	27.2521	Cers6
ENSMUSG00000027068	4.00691	2.00249	2.3263e-05	0.000248172	up	74	107	43	534	641	609	0.745126	1.09061	0.441921	4.89353	4.50939	4.8101	3.95149	6.30996	2.32956	15.5382	17.5236	17.2521	Dhrs9
ENSMUSG00000027074	2.07479	1.05296	0.00022924	0.00145842	up	877	537	946	3746	2665	3088	8.46213	5.22949	9.28517	32.8677	18.0675	23.3464	46.8305	31.6678	51.2503	109	72.8554	87.4788	Slc43a3
ENSMUSG00000027087	2.13945	1.09724	5.43891e-06	8.3155e-05	up	927	911	731	3361	3682	3780	3.67999	3.65819	2.96144	12.2726	10.3012	11.8571	49.5005	53.7231	39.6025	97.7977	100.658	107.082	Itgav
ENSMUSG00000027111	4.4217	2.1446	3.85552e-05	0.000368548	up	23	24	12	172	152	191	0.111616	0.122278	0.0571704	0.79366	0.524914	0.740992	1.22817	1.41532	0.65011	5.00482	4.15535	5.41077	Itga6
ENSMUSG00000027115	2.53713	1.3432	0.0243971	0.0629188	up	13	22	4	48	72	78	0.068303	0.0949734	0.0174926	0.203672	0.228869	0.289578	0.694181	1.29738	0.216703	1.39669	1.96833	2.20963	Kif18a
ENSMUSG00000027134	4.05864	2.021	0.000156358	0.00107644	up	16	23	25	238	111	160	0.237887	0.360846	0.396004	3.38306	1.27957	1.99364	0.854377	1.35635	1.3544	6.92527	3.0345	4.53258	Lpcat4
ENSMUSG00000027160	2.719	1.44308	0.000479909	0.00260124	up	66	39	47	373	210	220	0.43521	0.258887	0.314707	2.2784	0.984238	1.16109	3.5243	2.29989	2.54626	10.8535	5.74095	6.2323	Ccdc34
ENSMUSG00000027171	6.64776	2.73287	0.000788988	0.00387492	up	7	5	16	41	149	179	0.132614	0.107285	0.244532	0.511028	1.47808	1.9665	0.37379	0.294858	0.866813	1.19301	4.07334	5.07082	Prrg4
ENSMUSG00000027188	5.8224	2.54161	0.000503232	0.0026952	up	81	103	168	2015	861	1111	0.569255	0.730107	1.23742	13.2229	4.32912	6.23137	4.32528	6.07408	9.10154	58.6321	23.5379	31.4731	Pamr1
ENSMUSG00000027199	2.24708	1.16805	4.20734e-05	0.00039282	up	217	196	305	906	976	1276	3.21679	2.99841	4.55615	12.3703	10.5963	15.5768	11.5875	11.5584	16.5236	26.3626	26.6817	36.1473	Gatm
ENSMUSG00000027204	9.58356	3.26056	1.41046e-09	2.29716e-07	up	52	50	50	1055	752	1047	0.17996	0.174985	0.177263	3.38483	1.86517	2.90444	2.77672	2.94858	2.70879	30.6982	20.5581	29.6601	Fbn1
ENSMUSG00000027208	6.00453	2.58605	0.0054939	0.0185272	up	2	4	4	71	10	38	0.0258449	0.0522715	0.0529518	0.877374	0.0911589	0.387326	0.106797	0.235886	0.216703	2.06594	0.273379	1.07649	Fgf7
ENSMUSG00000027219	3.76255	1.91171	1.75171e-06	3.51597e-05	up	48	63	61	361	444	473	0.498719	0.645543	0.633509	3.44097	3.22259	3.88652	2.56313	3.71521	3.30473	10.5043	12.138	13.3994	Slc28a2
ENSMUSG00000027223	3.82306	1.93473	0.000249574	0.00154973	up	25	33	30	335	129	194	0.253062	0.310748	0.296275	2.93549	0.854334	1.49705	1.33496	1.94606	1.62527	9.74776	3.52658	5.49575	Mapk8ip1
ENSMUSG00000027224	7.15487	2.83893	0.0261111	0.0665102	up	2	0	0	8	10	13	0.0211075	0	0	0.0774646	0.089339	0.116542	0.106797	0	0	0.232782	0.273379	0.368272	Duoxa1
ENSMUSG00000027230	8.83571	3.14335	2.87956e-08	1.8171e-06	up	22	27	37	574	460	458	0.35474	0.456567	0.627692	8.61029	5.34612	5.95225	1.17477	1.59223	2.00451	16.7021	12.5754	12.9745	Creb3l1
ENSMUSG00000027239	5.91645	2.56473	0.00170183	0.00715059	up	37	17	15	467	122	200	1.26804	0.57704	0.5196	13.8448	2.86245	5.15096	1.97575	1.00252	0.812637	13.5887	3.33522	5.66573	Mdk
ENSMUSG00000027254	7.26278	2.86052	1.06789e-05	0.000138559	up	7	8	6	116	82	104	0.0206997	0.0279102	0.0212051	0.36718	0.204431	0.288448	0.37379	0.471773	0.325055	3.37534	2.2417	2.94618	Map1a
ENSMUSG00000027276	2.92578	1.54882	0.00268231	0.0103544	up	225	102	210	1466	696	867	1.62789	0.772115	1.57909	9.75462	3.60768	5.07928	12.0147	6.01511	11.3769	42.6574	19.0271	24.5609	Jag1
ENSMUSG00000027293	4.14919	2.05283	1.10773e-07	4.67735e-06	up	139	178	173	1069	1312	1631	1.46646	1.97022	1.84564	10.4371	9.85716	13.5994	7.4224	10.4969	9.37242	31.1055	35.8673	46.204	Ehd4
ENSMUSG00000027298	5.59989	2.4854	0.00419239	0.0148866	up	4	1	6	62	15	44	0.0270876	0.0136962	0.0416233	0.410073	0.0764335	0.235023	0.213594	0.0589716	0.325055	1.80406	0.410068	1.24646	Tyro3
ENSMUSG00000027306	2.97779	1.57424	0.00131421	0.00580433	up	17	32	14	105	134	135	0.186129	0.355534	0.148302	1.11952	1.16712	1.305	0.907775	1.88709	0.758462	3.05527	3.66327	3.82437	Nusap1
ENSMUSG00000027315	10.0897	3.33481	0.000380282	0.00216701	up	20	10	34	714	226	308	0.303377	0.153395	0.528332	10.2154	2.46113	3.82869	1.06797	0.589716	1.84198	20.7758	6.17835	8.72522	Spint1
ENSMUSG00000027316	7.83303	2.96957	0.0181794	0.0496305	up	2	0	0	11	13	10	0.0387734	0	0	0.249023	0.191463	0.152915	0.106797	0	0	0.320076	0.355392	0.283286	Gfra4
ENSMUSG00000027318	3.94247	1.9791	0.009339	0.0287293	up	77	68	82	1095	294	343	0.606939	0.550818	0.669584	8.11029	1.67968	2.23408	4.11169	4.01007	4.44242	31.8621	8.03733	9.71672	Adam33
ENSMUSG00000027322	4.11367	2.04043	8.20742e-06	0.000113604	up	221	247	148	1169	1831	2021	1.35148	1.56872	0.951072	6.8253	8.10781	9.8628	11.8011	14.566	8.01802	34.0153	50.0556	57.2522	Siglec1
ENSMUSG00000027323	4.32796	2.11369	3.46588e-05	0.000337721	up	21	20	18	156	126	220	0.138876	0.127672	0.1164	0.949853	0.578898	1.13524	1.12137	1.17943	0.975165	4.53926	3.44457	6.2323	Rad51
ENSMUSG00000027326	4.59278	2.19937	6.1411e-05	0.000524046	up	23	10	11	126	132	138	0.117927	0.0496891	0.0503358	0.586074	0.48527	0.550349	1.22817	0.589716	0.595934	3.66632	3.6086	3.90935	Casc5
ENSMUSG00000027330	3.12008	1.64158	2.73459e-05	0.00028053	up	50	55	37	274	279	321	0.562932	0.637578	0.438273	2.89235	2.27146	2.98382	2.66993	3.24344	2.00451	7.97279	7.62726	9.09349	Cdc25b
ENSMUSG00000027331	2.88814	1.53014	0.000756378	0.00374145	up	81	34	48	220	258	439	0.699808	0.312697	0.416798	1.79184	1.64172	3.05517	4.32528	2.00504	2.60044	6.40151	7.05317	12.4363	Knstrn
ENSMUSG00000027333	3.04483	1.60636	3.58454e-06	5.97049e-05	up	77	66	62	386	438	403	0.862294	0.741198	0.684593	4.05468	3.54328	3.6728	4.11169	3.89213	3.3589	11.2317	11.974	11.4164	Smox
ENSMUSG00000027339	5.45861	2.44853	1.41275e-08	1.13447e-06	up	61	54	66	614	615	709	0.216983	0.191112	0.243791	2.00367	1.54054	1.99857	3.25731	3.18447	3.5756	17.866	16.8128	20.085	Rassf2
ENSMUSG00000027347	2.18936	1.13051	0.000415284	0.00232008	up	59	69	87	267	308	351	0.449702	0.530556	0.660309	1.91173	1.64961	2.09278	3.15051	4.06904	4.7133	7.76911	8.42006	9.94335	Rasgrp1
ENSMUSG00000027351	2.38773	1.25564	0.000165925	0.0011242	up	229	122	273	852	960	1087	1.49724	0.825865	1.87604	5.25647	4.51284	5.67061	12.2283	7.19454	14.79	24.7913	26.2443	30.7932	Spred1
ENSMUSG00000027356	7.62575	2.93088	0.000448362	0.00246146	up	17	24	22	552	135	250	0.132567	0.19364	0.165982	3.91921	0.716961	1.48714	0.907775	1.41532	1.19187	16.062	3.69061	7.08216	Fermt1
ENSMUSG00000027368	9.32189	3.22062	1.59318e-05	0.000187122	up	12	2	6	136	114	116	0.251456	0.0423809	0.128797	2.65318	1.71472	1.95034	0.640783	0.117943	0.325055	3.9573	3.11652	3.28612	Dusp2
ENSMUSG00000027375	8.97055	3.1652	0.000683741	0.00346426	up	16	22	10	526	145	172	0.24174	0.336133	0.154776	7.40249	1.55609	2.09744	0.854377	1.29738	0.541758	15.3054	3.96399	4.87252	Mal
ENSMUSG00000027378	2.30279	1.20338	0.000310795	0.00184417	up	71	95	70	324	315	434	1.11595	1.56737	1.1432	4.77815	3.58625	5.42805	3.7913	5.6023	3.79231	9.42768	8.61142	12.2946	Nphp1
ENSMUSG00000027379	5.60771	2.48741	6.86898e-06	9.83806e-05	up	15	10	16	131	146	175	0.154239	0.0974839	0.158004	1.18518	1.00644	1.36865	0.800978	0.589716	0.866813	3.81181	3.99133	4.95751	Bub1
ENSMUSG00000027381	2.58769	1.37166	1.41482e-06	2.97967e-05	up	208	147	190	816	973	972	1.1187	0.803532	1.03891	3.97135	3.59918	4.0656	11.1069	8.66883	10.2934	23.7438	26.5997	27.5354	Bcl2l11
ENSMUSG00000027386	3.83726	1.94008	0.000291618	0.00175289	up	12	8	19	102	87	104	0.15603	0.105191	0.2664	1.24071	0.807169	1.06662	0.640783	0.471773	1.02934	2.96797	2.37839	2.94618	Fbln7
ENSMUSG00000027397	3.07818	1.62208	2.81644e-07	9.20917e-06	up	1002	645	987	4706	5588	5536	7.80773	5.11159	7.87506	33.7062	31.0835	34.5301	53.5053	38.0367	53.4715	136.934	152.764	156.827	Slc20a1
ENSMUSG00000027399	2.34655	1.23054	0.00272925	0.0104954	up	156	50	114	405	468	583	3.52958	1.11809	2.57023	8.15451	7.16962	10.2975	8.33017	2.94858	6.17604	11.7846	12.7941	16.5156	Il1a
ENSMUSG00000027401	25.242	4.65775	0.0444786	0.102208	up	0	0	0	4	2	6	0	0	0	0.0372523	0.0143209	0.048038	0	0	0	0.116391	0.0546757	0.169972	Tgm3
ENSMUSG00000027408	18.7077	4.22556	1.47002e-09	2.37159e-07	up	23	16	29	982	624	879	0.414199	0.27924	0.530389	15.7395	7.66994	12.1698	1.22817	0.943546	1.5711	28.574	17.0588	24.9009	Cpxm1
ENSMUSG00000027435	7.58404	2.92297	2.90808e-07	9.43665e-06	up	94	76	176	1593	1709	1823	0.603464	0.495832	1.13336	9.28567	7.70697	9.15292	5.01946	4.48184	9.53495	46.3528	46.7204	51.6431	Cd93
ENSMUSG00000027452	6.09968	2.60873	1.6777e-05	0.000194373	up	14	6	19	161	140	164	0.142348	0.0616925	0.208318	1.51128	1.06154	1.36338	0.74758	0.35383	1.02934	4.68474	3.8273	4.6459	Acss1
ENSMUSG00000027456	24.1958	4.59669	2.4968e-05	0.000260608	up	1	2	0	59	43	52	0.0600031	0.121357	0	1.65159	0.973543	1.27787	0.0533986	0.117943	0	1.71677	1.17553	1.47309	Sdcbp2
ENSMUSG00000027463	2.92409	1.54799	0.0262554	0.0667649	up	4	10	13	69	18	68	0.0606754	0.153395	0.217548	0.974222	0.19261	0.813596	0.213594	0.589716	0.704286	2.00775	0.492081	1.92635	Slc52a3
ENSMUSG00000027469	5.99376	2.58346	0.000101951	0.000771102	up	54	34	14	281	376	546	0.502553	0.308555	0.147092	2.38781	2.45629	3.93565	2.88352	2.00504	0.758462	8.17648	10.279	15.4674	Tpx2
ENSMUSG00000027499	4.32932	2.11414	3.2356e-05	0.000319653	up	18	28	45	284	214	275	0.227924	0.322684	0.537023	2.99043	1.70431	2.5169	0.961174	1.65121	2.43791	8.26377	5.8503	7.79037	Pkia
ENSMUSG00000027506	2.60678	1.38227	7.29807e-06	0.0001034	up	417	533	383	1784	2507	2595	4.14633	5.31747	3.93865	16.3584	17.789	20.4702	22.2672	31.4319	20.7493	51.9105	68.536	73.5128	Tpd52
ENSMUSG00000027514	4.3409	2.11799	0.00132152	0.00583361	up	414	775	331	3937	3298	5897	5.16178	9.57376	4.16688	44.6314	28.761	57.3003	22.107	45.703	17.9322	114.558	90.1602	167.054	Zbp1
ENSMUSG00000027536	14.35	3.84298	7.10614e-05	0.000584803	up	0	6	2	76	72	86	0	0.137213	0.0463328	1.5769	1.1486	1.56969	0	0.35383	0.108352	2.21143	1.96833	2.43626	Chmp4c
ENSMUSG00000027540	2.90896	1.5405	0.00552618	0.018614	up	26	73	30	151	271	331	0.227574	0.629034	0.264214	1.2528	1.75521	2.40533	1.38836	4.30493	1.62527	4.39377	7.40856	9.37678	Ptpn1
ENSMUSG00000027544	11.0365	3.46422	1.88948e-06	3.7355e-05	up	7	5	14	223	137	203	0.031743	0.0240751	0.0569064	0.830042	0.397466	0.644723	0.37379	0.294858	0.758462	6.48881	3.74529	5.75071	Nfatc2
ENSMUSG00000027550	2.89059	1.53136	2.59765e-05	0.000268251	up	112	94	63	556	444	525	0.640111	0.53375	0.35663	2.95712	1.79829	2.40048	5.98064	5.54333	3.41308	16.1784	12.138	14.8725	Lrrcc1
ENSMUSG00000027555	8.77732	3.13378	1.13751e-06	2.52959e-05	up	12	6	14	189	163	199	0.255594	0.110773	0.261834	3.24961	2.21516	2.99525	0.640783	0.35383	0.758462	5.49948	4.45607	5.6374	Car13
ENSMUSG00000027562	2.37512	1.248	3.83972e-05	0.000367243	up	295	325	227	1617	1168	1169	7.03838	7.78188	5.47976	35.1731	19.6286	21.8734	15.7526	19.1658	12.2979	47.0511	31.9306	33.1162	Car2
ENSMUSG00000027570	2.3949	1.25996	0.0331273	0.0804473	up	19	16	10	117	30	63	0.217868	0.176255	0.133912	1.25933	0.245904	0.601462	1.01457	0.943546	0.541758	3.40444	0.820136	1.7847	Col9a3
ENSMUSG00000027603	4.25476	2.08908	0.000678603	0.00344152	up	14	12	11	169	78	61	0.180028	0.156046	0.158077	2.10009	0.798266	0.669427	0.74758	0.707659	0.595934	4.91753	2.13235	1.72805	Ggt7
ENSMUSG00000027611	7.96866	2.99434	4.54456e-07	1.31057e-05	up	19	12	32	315	331	337	0.454647	0.25078	0.67745	6.10541	4.9566	5.73775	1.01457	0.707659	1.73363	9.1658	9.04883	9.54675	Procr
ENSMUSG00000027612	77.7886	6.28149	0.00229632	0.00912391	up	0	0	0	13	8	17	0	0	0	0.131572	0.0505803	0.113111	0	0	0	0.378271	0.218703	0.481587	Mmp24
ENSMUSG00000027615	2.09391	1.0662	0.0028576	0.0109104	up	424	270	303	1918	1091	1044	2.07486	1.36151	1.53037	8.77391	3.85108	4.146	22.641	15.9223	16.4153	55.8096	29.8256	29.5751	Hps3
ENSMUSG00000027624	7.58262	2.9227	2.48122e-07	8.36941e-06	up	64	50	67	1252	648	771	0.240299	0.191457	0.261084	4.28255	1.7311	2.27447	3.41751	2.94858	3.62978	36.4304	17.7149	21.8414	Epb4.1l1
ENSMUSG00000027635	3.03184	1.60019	0.000166192	0.00112556	up	38	22	44	223	176	215	0.475535	0.278407	0.564062	2.59486	1.62431	2.19129	2.02914	1.29738	2.38374	6.48881	4.81146	6.09066	Dsn1
ENSMUSG00000027639	3.16708	1.66315	1.0963e-07	4.65205e-06	up	884	782	975	4732	5267	6397	4.14676	3.72955	4.68032	20.5216	17.4997	23.8509	47.2043	46.1158	52.8214	137.691	143.988	181.218	Samhd1
ENSMUSG00000027641	4.87729	2.28608	1.07861e-07	4.59984e-06	up	79	60	59	569	568	756	0.560283	0.42494	0.430471	3.72694	2.88525	4.28674	4.21849	3.5383	3.19637	16.5566	15.5279	21.4164	Rbl1
ENSMUSG00000027646	5.85618	2.54996	2.7035e-07	8.92521e-06	up	45	46	41	630	378	506	0.422506	0.466103	0.432822	5.77952	2.62825	3.95366	2.40293	2.71269	2.22121	18.3316	10.3337	14.3343	Src
ENSMUSG00000027654	3.98491	1.99455	0.00134854	0.00592836	up	4	8	8	38	58	63	0.0420668	0.0850804	0.0861877	0.366666	0.43029	0.530894	0.213594	0.471773	0.433407	1.10572	1.5856	1.7847	Fam83d
ENSMUSG00000027656	50.7692	5.66588	1.67021e-05	0.000193774	up	2	8	3	670	197	445	0.0436301	0.176484	0.0893906	13.6905	3.0778	7.88079	0.106797	0.471773	0.162527	19.4955	5.38556	12.6062	Wisp2
ENSMUSG00000027660	3.2054	1.6805	4.89199e-07	1.38583e-05	up	341	231	202	1601	1682	1575	1.49808	1.04207	0.913695	6.49109	5.26562	5.52567	18.2089	13.6224	10.9435	46.5856	45.9823	44.6176	Skil
ENSMUSG00000027661	5.38298	2.42841	0.000697581	0.00352002	up	6	6	4	83	31	56	0.0705415	0.0713352	0.0481758	0.906108	0.281985	0.519313	0.320391	0.35383	0.216703	2.41512	0.847473	1.5864	Slc2a10
ENSMUSG00000027669	4.01078	2.00388	2.86823e-05	0.000290578	up	30	26	33	280	156	261	0.112561	0.100437	0.122092	0.899104	0.378338	0.715499	1.60196	1.53326	1.7878	8.14738	4.26471	7.39377	Gnb4
ENSMUSG00000027674	292.133	8.19048	0.000145325	0.00101437	up	0	0	0	89	29	25	0	0	0	0.702569	0.168805	0.163581	0	0	0	2.5897	0.792798	0.708216	Pex5l
ENSMUSG00000027699	2.44031	1.28706	0.0273694	0.0689805	up	142	53	40	218	394	508	1.14572	0.4406	0.330618	1.64343	2.26531	3.25843	7.58259	3.1255	2.16703	6.34332	10.7711	14.3909	Ect2
ENSMUSG00000027712	4.14647	2.05188	3.00977e-08	1.87164e-06	up	1856	1940	1756	13884	15448	16007	46.8247	49.8305	45.5593	323.912	277.028	320.605	99.1077	114.405	95.1328	403.994	422.315	453.456	Anxa5
ENSMUSG00000027715	3.42506	1.77613	2.37819e-05	0.000251907	up	59	67	50	294	357	539	0.78922	0.894841	0.636991	3.57667	3.40792	5.65918	3.15051	3.9511	2.70879	8.55475	9.75961	15.2691	Ccna2
ENSMUSG00000027737	172.933	7.43407	1.32269e-08	1.08227e-06	up	0	0	2	254	287	223	0	0	0.00764729	0.883546	0.753046	0.677139	0	0	0.108352	7.39084	7.84596	6.31728	Slc7a11
ENSMUSG00000027750	6.42457	2.6836	0.0011139	0.00511517	up	48	35	33	157	638	681	0.289352	0.20591	0.219568	0.924269	2.62329	3.16142	2.56313	2.06401	1.7878	4.56835	17.4416	19.2918	Postn
ENSMUSG00000027777	2.77715	1.47361	0.00525157	0.0178614	up	9	14	29	102	73	108	0.0822661	0.133107	0.252824	0.830273	0.441051	0.726753	0.480587	0.825603	1.5711	2.96797	1.99566	3.05949	Schip1
ENSMUSG00000027797	96.5959	6.59389	5.68841e-07	1.54409e-05	up	0	0	2	149	92	183	0	0	0.00661949	0.450578	0.21424	0.474001	0	0	0.108352	4.33557	2.51508	5.18414	Dclk1
ENSMUSG00000027800	2.71691	1.44197	0.00829391	0.0260533	up	259	182	309	2125	870	944	3.35277	2.42901	4.12668	24.8619	7.78379	9.59142	13.8302	10.7328	16.7403	61.8328	23.7839	26.7422	Tm4sf1
ENSMUSG00000027801	2.04654	1.03319	4.76779e-05	0.00043277	up	2078	2536	2722	10287	9905	9348	59.7037	73.1997	79.7857	270.854	199.698	212.136	110.962	149.552	147.467	299.329	270.781	264.816	Tm4sf4
ENSMUSG00000027827	5.54975	2.47242	3.48927e-05	0.000339419	up	10	21	21	252	132	184	0.0586135	0.108667	0.110082	1.16519	0.454825	0.739717	0.533986	1.2384	1.13769	7.33264	3.6086	5.21247	Kcnab1
ENSMUSG00000027831	10.6205	3.40878	6.50135e-06	9.47014e-05	up	10	14	4	272	136	180	0.0592325	0.0838587	0.0242715	1.49995	0.576625	0.859658	0.533986	0.825603	0.216703	7.9146	3.71795	5.09915	Veph1
ENSMUSG00000027834	5.2582	2.39457	0.000167883	0.0011348	up	4	10	14	108	80	103	0.0248503	0.0628248	0.0890995	0.615606	0.359368	0.509628	0.213594	0.589716	0.758462	3.14256	2.18703	2.91785	Serpini1
ENSMUSG00000027843	3.8548	1.94665	2.16135e-06	4.15476e-05	up	57	37	53	397	392	319	0.794513	0.5264	0.785844	5.15305	3.92331	3.5224	3.04372	2.18195	2.87132	11.5518	10.7164	9.03683	Ptpn22
ENSMUSG00000027848	14.0286	3.8103	1.27924e-07	5.18481e-06	up	81	65	80	2899	1432	1839	0.806603	0.660312	0.806622	25.7435	9.84915	14.1635	4.32528	3.83316	4.33407	84.3545	39.1478	52.0964	Olfml3
ENSMUSG00000027859	3.73047	1.89936	0.000706901	0.00355655	up	126	90	125	1311	524	629	4.80894	3.28971	4.70901	44.6413	13.6693	18.4078	6.72822	5.30745	6.77198	38.1472	14.325	17.8187	Ngf
ENSMUSG00000027861	111.297	6.79827	0.000536546	0.00283719	up	0	0	0	15	24	16	0	0	0	0.225202	0.259723	0.193603	0	0	0	0.436467	0.656108	0.453258	Casq2
ENSMUSG00000027863	2.55017	1.35059	0.00773296	0.0246168	up	16	10	37	114	101	98	0.385729	0.243794	0.938473	2.56583	1.8027	1.90156	0.854377	0.589716	2.00451	3.31715	2.76112	2.77621	Cd2
ENSMUSG00000027864	4.25775	2.09009	8.85817e-06	0.000120321	up	77	137	83	915	648	937	0.540475	0.992433	0.626522	6.042	3.31101	5.39616	4.11169	8.07911	4.49659	26.6245	17.7149	26.5439	Ptgfrn
ENSMUSG00000027870	8.38827	3.06837	0.0246865	0.0635883	up	3	0	0	38	8	6	0.0842392	0	0	0.772897	0.11885	0.0996674	0.160196	0	0	1.10572	0.218703	0.169972	Hao2
ENSMUSG00000027907	8.00848	3.00153	1.52649e-07	5.801e-06	up	169	211	180	3964	2325	2505	14.1276	17.9413	15.4822	300.39	135.7	163.393	9.02436	12.443	9.75165	115.344	63.5605	70.9632	S100a11
ENSMUSG00000027955	5.82981	2.54345	1.85623e-05	0.000208701	up	18	7	20	144	217	154	0.106664	0.0479395	0.121409	0.782914	0.911286	0.72915	0.961174	0.412801	1.08352	4.19008	5.93231	4.36261	Fam198b
ENSMUSG00000027959	2.39669	1.26104	0.000239961	0.0015037	up	46	56	58	233	236	286	0.475045	0.620504	0.608303	2.19743	1.74537	2.35748	2.45633	3.30241	3.1422	6.77979	6.45173	8.10199	Sass6
ENSMUSG00000027962	6.35671	2.66828	3.99893e-10	1.103e-07	up	270	299	309	3150	3678	4162	3.38445	3.77229	4.04915	36.4923	32.7453	41.524	14.4176	17.6325	16.7403	91.658	100.549	117.904	Vcam1
ENSMUSG00000027994	25.3411	4.66341	2.55428e-07	8.58167e-06	up	2	2	2	92	114	105	0.0636907	0.0644074	0.0652456	2.68807	2.6059	2.76304	0.106797	0.117943	0.108352	2.677	3.11652	2.97451	Ccdc109b
ENSMUSG00000027995	5.81503	2.53979	3.26425e-07	1.02639e-05	up	56	105	98	876	921	1181	0.7801	1.49323	1.45559	11.273	9.25693	13.1634	2.99032	6.19202	5.30923	25.4897	25.1782	33.4561	Tlr2
ENSMUSG00000028003	2.00869	1.00626	6.26331e-05	0.000531557	up	439	291	472	1308	1669	1741	3.46696	2.31616	3.85694	9.51405	9.35119	10.9385	23.442	17.1607	25.571	38.0599	45.6269	49.3201	Lrat
ENSMUSG00000028005	2.58551	1.37045	0.000563437	0.00295291	up	140	52	120	418	541	609	1.88494	0.678903	1.58709	5.02247	4.95447	6.33407	7.4758	3.06652	6.5011	12.1629	14.7898	17.2521	Gucy1b3
ENSMUSG00000028019	3.25209	1.70137	0.00079964	0.00391375	up	100	191	100	1101	626	787	0.841258	1.63473	0.844898	8.50556	3.73523	5.23037	5.33986	11.2636	5.41758	32.0367	17.1135	22.2946	Pdgfc
ENSMUSG00000028028	2.92222	1.54706	0.0012427	0.00555591	up	138	283	196	1541	900	1120	0.913391	1.83468	1.29458	9.2299	4.17492	5.78334	7.369	16.689	10.6185	44.8397	24.6041	31.7281	Alpk1
ENSMUSG00000028033	5.1239	2.35724	0.00160316	0.00681304	up	3	2	4	36	26	30	0.0218349	0.0220806	0.022368	0.190319	0.10012	0.137781	0.160196	0.117943	0.216703	1.04752	0.710784	0.849859	Kcnq5
ENSMUSG00000028036	5.55264	2.47318	0.0154029	0.043316	up	0	2	2	14	13	19	0	0.019461	0.0197143	0.123598	0.0950293	0.151794	0	0.117943	0.108352	0.407369	0.355392	0.538244	Ptgfr
ENSMUSG00000028037	8.94629	3.16129	6.39303e-07	1.66709e-05	up	148	209	197	2993	2343	4416	1.04313	1.45738	1.43417	19.0659	11.4929	24.2829	7.90299	12.3251	10.6726	87.0897	64.0526	125.099	Ifi44
ENSMUSG00000028040	5.05158	2.33673	0.00374579	0.0136262	up	3	8	2	71	26	34	0.104996	0.212355	0.0537797	1.73402	0.518471	0.703947	0.160196	0.471773	0.108352	2.06594	0.710784	0.963173	Efna4
ENSMUSG00000028041	4.79851	2.26259	2.06924e-05	0.000227271	up	16	15	34	207	193	211	0.122945	0.124329	0.251894	1.55417	1.10821	1.3361	0.854377	0.884574	1.84198	6.02324	5.27621	5.97734	Adam15
ENSMUSG00000028047	2.96752	1.56926	0.000747668	0.00371001	up	21	17	25	162	98	105	0.191455	0.158408	0.231789	1.37335	0.638456	0.755066	1.12137	1.00252	1.3544	4.71384	2.67911	2.97451	Thbs3
ENSMUSG00000028059	7.95991	2.99275	4.31956e-11	3.57e-08	up	182	175	219	2801	3253	2952	0.839797	0.80455	1.01425	11.7848	10.5014	10.71	9.71854	10.32	11.8645	81.5029	88.93	83.6261	Arhgef2
ENSMUSG00000028068	4.2035	2.07159	0.00146934	0.00635648	up	37	6	30	128	211	258	0.295787	0.0448673	0.242407	0.949849	1.15805	1.53982	1.97575	0.35383	1.62527	3.72452	5.76829	7.30879	Iqgap3
ENSMUSG00000028071	4.05778	2.02069	0.000185331	0.00123081	up	12	10	18	135	98	85	0.123499	0.0892065	0.162662	1.11692	0.647179	0.626221	0.640783	0.589716	0.975165	3.9282	2.67911	2.40793	Sh2d2a
ENSMUSG00000028111	11.2773	3.49535	1.3973e-08	1.13248e-06	up	21	13	24	431	379	471	0.623069	0.40096	0.696306	11.2774	7.79169	10.8567	1.12137	0.766631	1.30022	12.5411	10.361	13.3428	Ctsk
ENSMUSG00000028139	7.11295	2.83045	0.00402086	0.0144032	up	2	0	3	33	20	19	0.103253	0	0.211547	1.79996	0.801212	0.895863	0.106797	0	0.162527	0.960227	0.546757	0.538244	Riiad1
ENSMUSG00000028152	2.98966	1.57998	0.00148261	0.0064058	up	12	9	16	74	67	76	0.128585	0.10836	0.175632	0.747186	0.514009	0.65925	0.640783	0.530745	0.866813	2.15324	1.83164	2.15298	Tspan5
ENSMUSG00000028159	5.18107	2.37325	4.28931e-07	1.25867e-05	up	40	34	44	477	329	389	0.536794	0.465287	0.576085	5.79285	3.0474	4.09291	2.13594	2.00504	2.38374	13.8796	8.99415	11.0198	Dapp1
ENSMUSG00000028173	2.97587	1.57331	0.000481478	0.00260757	up	26	14	23	136	116	114	0.355696	0.231235	0.338353	1.72501	1.09329	1.28256	1.38836	0.825603	1.24604	3.9573	3.17119	3.22946	Wls
ENSMUSG00000028175	3.56937	1.83567	0.00070751	0.00355857	up	18	14	10	59	119	119	0.227355	0.178821	0.129392	0.695328	1.06922	1.19553	0.961174	0.825603	0.541758	1.71677	3.2532	3.37111	Depdc1a
ENSMUSG00000028214	2.365	1.24184	0.000577054	0.00301135	up	108	122	92	699	378	415	2.19436	2.50148	1.92096	13.2148	5.43196	6.73453	5.76704	7.19454	4.98418	20.3394	10.3337	11.7564	Gem
ENSMUSG00000028238	10.8312	3.43712	4.61935e-12	8.30554e-09	up	152	131	153	3036	3205	3022	2.34896	2.06284	2.43797	43.4722	35.4734	37.3481	8.11658	7.72528	8.2889	88.3409	87.6178	85.6091	Atp6v0d2
ENSMUSG00000028246	4.79605	2.26185	0.0497746	0.111896	up	0	4	0	16	12	12	0	0.0203035	0	0.0736849	0.04249	0.0475095	0	0.235886	0	0.465565	0.328054	0.339944	Faxc
ENSMUSG00000028249	2.47203	1.30569	9.54382e-07	2.23574e-05	up	1994	1667	1928	8621	9040	9407	12.2804	10.3529	12.1941	48.6278	39.2921	45.7752	106.477	98.3057	104.451	250.852	247.134	266.487	Sdcbp
ENSMUSG00000028262	7.95534	2.99192	0.0038234	0.013835	up	4	2	0	52	14	30	0.0434607	0.0219749	0	0.538317	0.107305	0.239962	0.213594	0.117943	0	1.51309	0.38273	0.849859	Clca2
ENSMUSG00000028268	4.85911	2.28069	1.4804e-07	5.66362e-06	up	428	366	413	3512	2857	5099	5.64985	4.92718	5.60194	42.6827	26.7655	53.7017	22.8546	21.5836	22.3746	102.191	78.1042	144.448	Gbp3
ENSMUSG00000028270	5.30475	2.40729	2.86129e-06	5.12903e-05	up	97	117	122	778	1073	1664	1.63485	1.99064	2.15326	12.2141	12.9449	22.6585	5.17966	6.89968	6.60945	22.6381	29.3335	47.1388	Gbp2
ENSMUSG00000028278	10.0148	3.32406	1.46888e-07	5.63214e-06	up	22	15	27	278	431	552	0.194729	0.13128	0.23273	2.12908	2.55275	3.69909	1.17477	0.884574	1.46275	8.08919	11.7826	15.6374	Rragd
ENSMUSG00000028289	2.62022	1.38969	0.00011604	0.000850942	up	74	69	85	466	274	426	0.322732	0.309187	0.382813	1.87015	0.844757	1.46707	3.95149	4.06904	4.60495	13.5596	7.49057	12.068	Epha7
ENSMUSG00000028312	2.53381	1.34131	0.00011642	0.000851901	up	87	73	113	326	461	570	0.674252	0.573364	0.894787	2.33391	2.51872	3.50522	4.64567	4.30493	6.12187	9.48588	12.6028	16.1473	Smc2
ENSMUSG00000028337	7.07047	2.82181	0.00070777	0.00355883	up	2	2	2	34	24	28	0.0129965	0.0131427	0.0133138	0.226562	0.128354	0.184521	0.106797	0.117943	0.108352	0.989325	0.656108	0.793202	Coro2a
ENSMUSG00000028339	2.61382	1.38616	0.0159601	0.0445607	up	142	408	198	1133	1087	1687	0.978403	2.80779	1.35445	7.10872	5.18579	9.06262	7.58259	24.0604	10.7268	32.9678	29.7162	47.7904	Col15a1
ENSMUSG00000028341	11.715	3.55029	7.28e-05	0.000596242	up	8	6	0	121	98	108	0.0560844	0.0425366	0	0.784729	0.484654	0.597205	0.427188	0.35383	0	3.52083	2.67911	3.05949	Nr4a3
ENSMUSG00000028347	7.32073	2.87199	0.000244538	0.00152511	up	12	1	4	78	91	76	0.197594	0.0333028	0.0674726	1.23883	1.09188	1.01306	0.640783	0.0589716	0.216703	2.26963	2.48774	2.15298	Tmeff1
ENSMUSG00000028357	11.5654	3.53175	0.00468588	0.0162972	up	19	22	31	1105	186	321	0.271985	0.300049	0.405273	13.0899	1.67447	3.31549	1.01457	1.29738	1.67945	32.1531	5.08484	9.09349	Kif12
ENSMUSG00000028358	2.3543	1.2353	0.0155515	0.0436694	up	31	25	28	223	76	85	0.143617	0.127079	0.128733	0.980034	0.259612	0.325681	1.65536	1.47429	1.51692	6.48881	2.07768	2.40793	Zfp618
ENSMUSG00000028362	6.55357	2.71228	0.000163267	0.00111148	up	4	7	5	91	42	75	0.0441	0.0891925	0.067765	0.930623	0.326649	0.678299	0.213594	0.412801	0.270879	2.6479	1.14819	2.12465	Tnfsf8
ENSMUSG00000028364	22.888	4.51652	6.38306e-11	4.5482e-08	up	22	22	21	761	1037	1141	0.11881	0.120146	0.12171	3.87474	4.03059	4.98382	1.17477	1.29738	1.13769	22.1434	28.3494	32.323	Tnc
ENSMUSG00000028369	25.4478	4.66947	1.36753e-10	6.37854e-08	up	19	17	20	1029	713	1054	0.0468759	0.0474034	0.0586915	2.5184	1.3374	2.21434	1.01457	1.00252	1.08352	29.9416	19.4919	29.8584	Svep1
ENSMUSG00000028370	3.89742	1.96252	0.00753664	0.024086	up	4	6	4	61	24	23	0.0152252	0.0230948	0.0155969	0.223507	0.064442	0.0720548	0.213594	0.35383	0.216703	1.77497	0.656108	0.651558	Pappa
ENSMUSG00000028373	3.69611	1.88601	9.0293e-05	0.000706359	up	18	19	30	183	131	171	0.152349	0.171182	0.260114	1.4444	0.800066	1.16162	0.961174	1.12046	1.62527	5.3249	3.58126	4.8442	Astn2
ENSMUSG00000028378	3.05136	1.60945	4.73401e-06	7.49595e-05	up	68	84	102	535	496	492	1.27964	1.62679	1.98505	9.19131	6.42204	7.23837	3.6311	4.95362	5.52593	15.5673	13.5596	13.9377	Ptgr1
ENSMUSG00000028389	2.44186	1.28798	0.0241092	0.0623174	up	6	27	12	64	67	89	0.0682105	0.321897	0.139752	0.688416	0.545334	0.807031	0.320391	1.59223	0.65011	1.86226	1.83164	2.52125	Zfp37
ENSMUSG00000028391	5.0399	2.3334	0.000889008	0.0042633	up	7	8	4	100	42	47	0.070869	0.0716665	0.0362996	0.861548	0.262464	0.335394	0.37379	0.471773	0.216703	2.90978	1.14819	1.33145	Wdr31
ENSMUSG00000028392	12.9735	3.6975	3.59545e-05	0.000348165	up	4	5	2	141	44	99	0.0713813	0.108277	0.036562	2.35773	0.553899	1.40758	0.213594	0.294858	0.108352	4.10279	1.20287	2.80453	Bspry
ENSMUSG00000028427	19.574	4.29087	6.32226e-08	3.23124e-06	up	7	4	4	221	183	179	0.118733	0.0600346	0.060816	3.18644	2.01019	2.20084	0.37379	0.235886	0.216703	6.43061	5.00283	5.07082	Aqp7
ENSMUSG00000028459	9.56324	3.2575	2.73642e-10	8.85033e-08	up	64	75	69	1427	1155	1327	0.883108	1.06669	1.00519	18.5908	11.3173	14.5892	3.41751	4.42287	3.73813	41.5225	31.5752	37.5921	Cd72
ENSMUSG00000028463	3.72772	1.89829	0.00145078	0.0063033	up	8	6	5	48	41	51	0.145737	0.147377	0.111971	0.902568	0.565439	0.890878	0.427188	0.35383	0.270879	1.39669	1.12085	1.44476	Car9
ENSMUSG00000028480	5.04752	2.33558	1.19146e-05	0.000150253	up	50	23	24	407	251	294	0.904573	0.475671	0.444795	6.87197	3.26714	4.30951	2.66993	1.35635	1.30022	11.8428	6.8618	8.32862	Glipr2
ENSMUSG00000028488	3.48814	1.80246	0.0248651	0.0639138	up	2	4	2	24	12	20	0.012814	0.0259163	0.0131268	0.141082	0.0542362	0.101072	0.106797	0.235886	0.108352	0.698347	0.328054	0.566573	Sh3gl2
ENSMUSG00000028497	3.99229	1.99722	1.83676e-07	6.66889e-06	up	82	59	76	548	543	604	0.521857	0.402079	0.496412	3.37443	2.49805	3.16557	4.37868	3.47933	4.11736	15.9456	14.8445	17.1105	Ptplad2
ENSMUSG00000028528	37.085	5.21276	0.0172391	0.0475263	up	0	0	0	4	8	6	0	0	0	0.0260684	0.0400859	0.033616	0	0	0	0.116391	0.218703	0.169972	Dnajc6
ENSMUSG00000028532	2.84346	1.50765	0.00113887	0.00521023	up	32	17	36	208	118	143	0.223108	0.141012	0.271409	1.36895	0.600038	0.813906	1.70875	1.00252	1.95033	6.05234	3.22587	4.05099	Cachd1
ENSMUSG00000028539	6.29262	2.65366	0.0480596	0.108727	up	2	0	0	11	4	12	0.0349041	0	0	0.192148	0.0492448	0.165187	0.106797	0	0	0.320076	0.109351	0.339944	Artn
ENSMUSG00000028541	31.1166	4.95961	0.0412823	0.0966021	up	0	0	0	1	4	10	0	0	0	0.0153089	0.0235408	0.0789653	0	0	0	0.0290978	0.109351	0.283286	B4galt2
ENSMUSG00000028542	2.15937	1.11061	0.000288664	0.00174125	up	175	115	123	428	597	723	1.5512	1.0898	1.12071	3.58055	3.80112	5.15171	9.34475	6.78174	6.66363	12.4539	16.3207	20.4816	Slc6a9
ENSMUSG00000028544	33.2106	5.05357	0.0216782	0.0572944	up	0	0	0	6	6	4	0	0	0	0.0445713	0.034269	0.0255449	0	0	0	0.174587	0.164027	0.113315	Slc5a9
ENSMUSG00000028551	2.73604	1.45209	1.20139e-05	0.000150955	up	110	69	89	496	513	424	1.81265	1.20096	1.47272	7.45532	6.12892	5.66971	5.87384	4.06904	4.82165	14.4325	14.0243	12.0113	Cdkn2c
ENSMUSG00000028555	6.92402	2.79161	0.000694887	0.00350849	up	23	84	22	554	633	606	0.222528	0.778956	0.210425	4.58597	3.98482	4.25304	1.22817	4.95362	1.19187	16.1202	17.3049	17.1671	Ttc39a
ENSMUSG00000028558	6.33557	2.66347	0.0180379	0.0493151	up	0	0	4	21	16	15	0	0	0.0681949	0.366467	0.211321	0.210031	0	0	0.216703	0.611054	0.437406	0.424929	Calr4
ENSMUSG00000028581	6.08644	2.6056	0.00010117	0.000767575	up	9	11	3	80	91	108	0.110803	0.13446	0.0454033	0.996288	0.79727	1.13617	0.480587	0.648688	0.162527	2.32782	2.48774	3.05949	Laptm5
ENSMUSG00000028583	2.42548	1.27827	0.0226339	0.0593382	up	16	5	13	72	38	50	0.369595	0.140158	0.331291	1.52597	0.619218	0.947453	0.854377	0.294858	0.704286	2.09504	1.03884	1.41643	Pdpn
ENSMUSG00000028587	2.54129	1.34556	0.0207539	0.0552306	up	12	5	5	35	41	34	0.144773	0.0732012	0.0741539	0.464904	0.425531	0.399672	0.640783	0.294858	0.270879	1.01842	1.12085	0.963173	Orc1
ENSMUSG00000028597	3.79664	1.92472	2.41667e-06	4.52657e-05	up	51	42	63	392	333	433	1.69321	1.44884	2.13483	12.01	7.71794	11.2494	2.72333	2.47681	3.41308	11.4063	9.10351	12.2663	Gpx7
ENSMUSG00000028599	2.07576	1.05364	8.39895e-06	0.000115831	up	686	611	532	2140	2607	2722	7.78321	6.9592	6.12632	22.1092	20.8453	24.3137	36.6314	36.0317	28.8215	62.2693	71.2698	77.1105	Tnfrsf1b
ENSMUSG00000028602	11.039	3.46453	0.00678949	0.0220694	up	2	0	0	22	18	8	0.0242684	0	0	0.244929	0.154077	0.0765682	0.106797	0	0	0.640151	0.492081	0.226629	Tnfrsf8
ENSMUSG00000028613	12.2378	3.61327	0.000226834	0.00144634	up	2	0	4	68	40	40	0.00798406	0	0.016358	0.256389	0.112644	0.144844	0.106797	0	0.216703	1.97865	1.09351	1.13315	Lrp8
ENSMUSG00000028633	2.21434	1.14688	4.5333e-05	0.000418596	up	132	108	103	438	553	502	1.72142	1.43359	1.37445	5.15629	5.07165	5.13166	7.04861	6.36893	5.58011	12.7448	15.1178	14.221	Ctps
ENSMUSG00000028634	5.03299	2.33142	0.000191063	0.0012625	up	14	12	16	214	72	126	0.0404663	0.0350757	0.0473762	0.594046	0.154965	0.291825	0.74758	0.707659	0.866813	6.22693	1.96833	3.56941	Hivep3
ENSMUSG00000028644	5.30288	2.40678	0.0132847	0.0383948	up	2	4	0	18	16	31	0.0158475	0.0320517	0	0.145401	0.0894345	0.2	0.106797	0.235886	0	0.52376	0.437406	0.878188	Ermap
ENSMUSG00000028656	2.01127	1.00811	6.01846e-05	0.000515714	up	1591	1772	1740	5242	7316	7698	19.5085	21.9633	21.8553	58.8996	63.1319	74.38	84.9571	104.498	94.2659	152.531	200.004	218.074	Cap1
ENSMUSG00000028664	13.3351	3.73716	1.38656e-07	5.458e-06	up	11	5	15	258	248	306	0.0399481	0.0201988	0.0545646	0.818573	0.615276	0.840259	0.587384	0.294858	0.812637	7.50723	6.77979	8.66856	Ephb2
ENSMUSG00000028678	4.66933	2.22321	6.25664e-05	0.000531519	up	28	13	17	109	221	203	0.269361	0.136196	0.177388	1.00621	1.56084	1.59347	1.49516	0.766631	0.920989	3.17166	6.04167	5.75071	Kif2c
ENSMUSG00000028702	3.28368	1.71531	0.000217088	0.00139723	up	26	21	15	145	121	134	0.152507	0.121175	0.0892746	0.799576	0.507178	0.635831	1.38836	1.2384	0.812637	4.21918	3.30788	3.79604	Rad54l
ENSMUSG00000028718	4.22821	2.08005	3.33909e-05	0.000327231	up	18	13	14	125	121	128	0.130371	0.102541	0.103875	0.837309	0.643772	0.776953	0.961174	0.766631	0.758462	3.63722	3.30788	3.62606	Stil
ENSMUSG00000028751	39.3208	5.29722	0.0169543	0.0468925	up	0	0	0	5	4	10	0	0	0	0.251971	0.129153	0.361027	0	0	0	0.145489	0.109351	0.283286	Pla2g2e
ENSMUSG00000028763	2.68768	1.42636	0.000558188	0.00292989	up	322	173	425	1791	1311	1686	0.985717	0.522138	1.32233	4.95804	2.80211	4.03559	17.1943	10.2021	23.0247	52.1141	35.8399	47.7621	Hspg2
ENSMUSG00000028773	9.87565	3.30388	0.00757439	0.0241795	up	0	0	2	14	13	16	0	0	0.104488	0.655084	0.575619	0.724072	0	0	0.108352	0.407369	0.355392	0.453258	Fabp3
ENSMUSG00000028777	55.2689	5.7884	0.00579649	0.0193926	up	0	0	0	9	11	7	0	0	0	0.298756	0.367521	0.256836	0	0	0	0.26188	0.300716	0.1983	Gnat3
ENSMUSG00000028780	5.4183	2.43784	0.000325006	0.00191191	up	38	17	23	454	151	212	0.235138	0.107003	0.144527	2.48101	0.646907	0.992258	2.02914	1.00252	1.24604	13.2104	4.12802	6.00567	Sema3c
ENSMUSG00000028785	25.5297	4.6741	4.82827e-05	0.000436638	up	6	10	4	602	172	232	0.0863329	0.145507	0.0589604	8.36993	1.84735	2.72386	0.320391	0.589716	0.216703	17.5169	4.70211	6.57224	Hpca
ENSMUSG00000028807	2.43779	1.28557	0.00366681	0.0133838	up	30	46	18	140	169	147	0.614844	0.950932	0.370503	2.58832	2.39827	2.25367	1.60196	2.71269	0.975165	4.07369	4.6201	4.16431	Zbtb8a
ENSMUSG00000028832	2.83225	1.50195	4.8696e-06	7.64693e-05	up	222	200	176	811	1126	1398	4.89166	4.59337	4.16099	16.8705	17.9314	25.2861	11.8545	11.7943	9.53495	23.5983	30.7824	39.6034	Stmn1
ENSMUSG00000028841	6.60561	2.72369	0.000762743	0.00376441	up	14	8	7	236	71	66	0.209562	0.121097	0.122673	3.37852	0.760273	0.826474	0.74758	0.471773	0.379231	6.86708	1.94099	1.86969	Cnksr1
ENSMUSG00000028843	5.7937	2.53448	1.86867e-08	1.37697e-06	up	119	93	136	1634	1199	1099	6.95276	6.41061	8.16993	88.3704	49.4075	50.9698	6.35443	5.48436	7.36791	47.5458	32.7781	31.1332	Sh3bgrl3
ENSMUSG00000028862	3.42446	1.77587	9.35689e-05	0.00072371	up	36	34	19	213	180	207	0.328193	0.331886	0.186781	1.84016	1.22189	1.53882	1.92235	2.00504	1.02934	6.19783	4.92081	5.86403	Map3k6
ENSMUSG00000028864	3.77388	1.91605	1.22914e-06	2.69137e-05	up	72	46	67	388	485	494	1.12738	0.770317	1.12369	5.70305	5.54553	6.22469	3.8447	2.71269	3.62978	11.2899	13.2589	13.9943	Hgf
ENSMUSG00000028874	3.1361	1.64897	1.43781e-06	3.01647e-05	up	122	173	178	840	985	1103	1.4342	2.04366	2.09252	8.91213	8.09384	9.97556	6.51462	10.2021	9.6433	24.4421	26.9278	31.2465	Fgr
ENSMUSG00000028883	2.89781	1.53496	0.00854922	0.0266852	up	10	4	12	57	36	54	0.064872	0.0262408	0.0797469	0.357121	0.164745	0.276311	0.533986	0.235886	0.65011	1.65857	0.984163	1.52975	Sema3a
ENSMUSG00000028885	3.06878	1.61766	0.00280384	0.0107411	up	8	10	8	48	47	63	0.167387	0.211588	0.171473	0.921466	0.708477	1.08924	0.427188	0.589716	0.433407	1.39669	1.28488	1.7847	Smpdl3b
ENSMUSG00000028893	2.6372	1.39901	0.011896	0.0350626	up	29	8	13	50	99	109	0.36235	0.122142	0.173225	0.620586	0.954286	1.18134	1.54856	0.471773	0.704286	1.45489	2.70645	3.08782	Sesn2
ENSMUSG00000028926	5.66935	2.50318	1.29834e-07	5.19848e-06	up	49	32	35	411	405	472	0.136771	0.0885182	0.100879	1.06413	0.80659	1.04428	2.61653	1.88709	1.89615	11.9592	11.0718	13.3711	Cdk14
ENSMUSG00000028927	6.76297	2.75766	9.15007e-05	0.000712223	up	14	2	13	148	103	131	0.117217	0.0169338	0.120079	1.15229	0.626071	0.898153	0.74758	0.117943	0.704286	4.30647	2.8158	3.71105	Padi2
ENSMUSG00000028931	10.4728	3.38858	5.24666e-08	2.81264e-06	up	12	11	18	280	294	272	0.105344	0.0913112	0.138749	1.96069	1.59242	1.66184	0.640783	0.648688	0.975165	8.14738	8.03733	7.70539	Kcnab2
ENSMUSG00000028961	2.85863	1.51533	4.41524e-07	1.27975e-05	up	696	864	681	3721	4540	4408	4.5963	5.79357	4.60181	22.6506	21.181	23.0876	37.1654	50.9515	36.8937	108.273	124.114	124.873	Pgd
ENSMUSG00000028965	23.5127	4.55537	0.000196013	0.00128578	up	0	0	2	33	27	43	0	0	0.0315921	0.481016	0.304569	0.535148	0	0	0.108352	0.960227	0.738122	1.21813	Tnfrsf9
ENSMUSG00000028977	2.75645	1.46281	0.00156873	0.00669331	up	32	26	18	163	92	155	0.116742	0.0902778	0.0633135	0.548157	0.227683	0.433327	1.70875	1.53326	0.975165	4.74294	2.51508	4.39094	Casz1
ENSMUSG00000029007	2.30129	1.20244	1.49563e-05	0.000178609	up	163	114	138	604	599	664	1.6448	1.18235	1.42105	5.61825	4.29168	5.22071	8.70396	6.72276	7.47626	17.5751	16.3754	18.8102	Agtrap
ENSMUSG00000029009	2.37336	1.24693	0.00275183	0.010568	up	33	46	42	263	132	168	0.195086	0.290119	0.293895	1.55828	0.607145	0.896107	1.76215	2.71269	2.27538	7.65272	3.6086	4.75921	Mthfr
ENSMUSG00000029032	2.77993	1.47505	2.23149e-05	0.000240161	up	57	67	74	351	328	403	0.505412	0.573051	0.596198	2.68394	1.91231	2.58519	3.04372	3.9511	4.00901	10.2133	8.96682	11.4164	Arhgef16
ENSMUSG00000029061	3.90552	1.96551	2.49773e-05	0.000260608	up	59	48	42	542	275	318	1.07621	0.94321	0.734989	8.98557	3.51758	4.52734	3.15051	2.83064	2.27538	15.771	7.51791	9.0085	Mmp23
ENSMUSG00000029070	4.14592	2.05169	3.36074e-07	1.04876e-05	up	106	73	134	894	737	897	1.55346	1.10548	2.00397	11.9303	7.6507	10.3698	5.66025	4.30493	7.25956	26.0134	20.148	25.4108	Mxra8
ENSMUSG00000029074	9.60104	3.26319	0.000211348	0.00136904	up	10	4	10	276	76	96	0.105325	0.0426042	0.107897	2.89909	0.609257	0.864001	0.533986	0.235886	0.541758	8.03099	2.07768	2.71955	Ttll10
ENSMUSG00000029082	7.04969	2.81756	2.65727e-05	0.000273417	up	6	6	5	75	65	98	0.104106	0.105278	0.106648	1.27357	0.856796	1.42333	0.320391	0.35383	0.270879	2.18233	1.77696	2.77621	Bst1
ENSMUSG00000029086	13.0941	3.71084	4.74888e-05	0.000431283	up	20	15	12	622	169	408	0.185841	0.169139	0.114227	5.37105	1.14055	3.06362	1.06797	0.884574	0.65011	18.0988	4.6201	11.5581	Prom1
ENSMUSG00000029094	4.81799	2.26843	3.3184e-06	5.6748e-05	up	60	42	72	753	419	457	0.304609	0.218607	0.362376	3.45293	1.46257	1.82136	3.20391	2.47681	3.90066	21.9106	11.4546	12.9462	Afap1
ENSMUSG00000029096	2.84415	1.508	0.000606127	0.00313722	up	51	44	58	423	180	243	0.587176	0.505815	0.690624	4.36974	1.44207	2.12703	2.72333	2.59475	3.1422	12.3084	4.92081	6.88386	Htra3
ENSMUSG00000029108	15.3944	3.94434	9.76691e-07	2.24967e-05	up	3	8	8	197	132	252	0.0270614	0.0547317	0.0554441	1.22903	0.639511	1.40877	0.160196	0.471773	0.433407	5.73227	3.6086	7.13881	Pcdh7
ENSMUSG00000029122	4.49184	2.16731	2.59739e-05	0.000268251	up	32	54	46	481	238	446	0.185308	0.308647	0.256831	2.4803	0.953498	1.96032	1.70875	3.18447	2.49209	13.996	6.50641	12.6346	Evc
ENSMUSG00000029135	2.22881	1.15628	1.21701e-05	0.000152469	up	338	298	243	1421	1173	1247	2.466	2.18928	1.80653	9.48434	6.04811	7.19233	18.0487	17.5735	13.1647	41.348	32.0673	35.3258	Fosl2
ENSMUSG00000029156	2.52702	1.33744	0.000647512	0.00330738	up	44	88	103	380	342	449	0.497917	1.02993	1.20563	4.00774	2.7461	4.12377	2.34954	5.1895	5.58011	11.0572	9.34955	12.7196	Sgcb
ENSMUSG00000029161	4.54441	2.18409	2.45667e-07	8.3191e-06	up	49	65	53	480	547	473	1.58028	2.10944	1.74837	13.9771	12.4855	12.1157	2.61653	3.83316	2.87132	13.9669	14.9538	13.3994	Cgref1
ENSMUSG00000029163	4.64125	2.21451	1.0323e-08	9.14684e-07	up	234	219	245	2127	1719	2496	2.03996	1.9082	2.19425	16.9386	10.4931	17.123	12.4953	12.9148	13.2731	61.891	46.9938	70.7083	Emilin1
ENSMUSG00000029168	49.7432	5.63643	0.0128469	0.0374203	up	0	0	0	15	5	4	0	0	0	0.0785109	0.0258702	0.0192842	0	0	0	0.436467	0.136689	0.113315	Dpysl5
ENSMUSG00000029171	3.20123	1.67863	8.95876e-07	2.13972e-05	up	120	159	118	748	886	880	1.96342	2.60396	2.01136	11.2812	10.1949	11.3231	6.40783	9.37649	6.39275	21.7651	24.2213	24.9292	Pgm1
ENSMUSG00000029174	2.97622	1.57348	7.17834e-07	1.79995e-05	up	178	123	196	905	960	1024	1.05812	0.737131	1.21644	5.01595	4.08049	4.86856	9.50494	7.25351	10.6185	26.3335	26.2443	29.0085	Tbc1d1
ENSMUSG00000029204	4.82	2.26903	2.78295e-06	5.02075e-05	up	24	18	24	217	205	202	0.203091	0.154032	0.208049	1.73914	1.25358	1.40167	1.28157	1.06149	1.30022	6.31422	5.60426	5.72238	Rhoh
ENSMUSG00000029223	135.969	7.08713	0.000352103	0.00204181	up	0	0	0	28	26	13	0	0	0	0.762566	0.549661	0.286811	0	0	0	0.814738	0.710784	0.368272	Uchl1
ENSMUSG00000029231	8.97879	3.16652	7.03548e-06	0.000100345	up	180	120	160	3907	1825	2276	1.12142	0.768625	1.02115	22.6702	8.16572	11.4302	9.61174	7.07659	8.66813	113.685	49.8916	64.476	Pdgfra
ENSMUSG00000029234	2.40664	1.26702	1.2427e-06	2.7141e-05	up	312	293	327	1608	1301	1482	5.25463	4.92015	5.64874	24.6116	15.3305	19.8535	16.6603	17.2787	17.7155	46.7892	35.5665	41.983	Tmem165
ENSMUSG00000029254	4.64024	2.2142	1.16379e-07	4.85413e-06	up	140	81	111	1061	1154	795	1.56252	0.852424	1.26369	10.5446	9.06454	7.07044	7.4758	4.7767	6.01352	30.8728	31.5479	22.5213	Stap1
ENSMUSG00000029272	17.4149	4.12225	0.000112022	0.000827476	up	11	26	10	449	927	268	0.399735	0.875838	0.341245	14.3647	22.0888	7.19928	0.587384	1.53326	0.541758	13.0649	25.3422	7.59207	Sult1e1
ENSMUSG00000029283	2.64374	1.40258	0.00633338	0.0209047	up	20	8	32	122	93	93	0.203354	0.0822567	0.333309	1.15678	0.674223	0.769911	1.06797	0.471773	1.73363	3.54993	2.54242	2.63456	Cdc7
ENSMUSG00000029298	5.32533	2.41287	1.55516e-08	1.19797e-06	up	174	161	202	1720	1511	2367	2.15941	1.8619	2.44499	18.5405	12.5874	22.1067	9.29135	9.49443	10.9435	50.0482	41.3075	67.0539	Gbp9
ENSMUSG00000029304	9.15711	3.19489	0.00140538	0.00613882	up	1817	4311	1939	85635	26357	34080	46.7093	112.241	50.7718	2022.73	478.334	693.864	97.0252	254.227	105.047	2491.79	720.544	965.44	Spp1
ENSMUSG00000029309	8.31146	3.0551	7.55985e-05	0.000615753	up	127	53	139	2297	1169	1651	1.72525	0.736031	1.93306	28.6905	11.2386	17.8608	6.78162	3.1255	7.53044	66.8376	31.958	46.7706	Sparcl1
ENSMUSG00000029314	2.38467	1.25379	3.55232e-05	0.000344378	up	254	359	329	1112	1827	1516	3.14012	4.46018	4.07623	12.36	15.878	14.7853	13.5632	21.1708	17.8238	32.3567	49.9463	42.9462	Agpat9
ENSMUSG00000029322	5.52855	2.4669	1.6704e-07	6.19641e-06	up	192	243	177	2626	1680	2345	5.22016	6.55863	4.75342	64.3439	31.6542	49.6593	10.2525	14.3301	9.58912	76.4108	45.9276	66.4306	Plac8
ENSMUSG00000029330	7.37212	2.88208	8.43745e-05	0.000670262	up	4	2	8	60	76	69	0.0426222	0.0215509	0.0873255	0.645248	0.586305	0.621949	0.213594	0.117943	0.433407	1.74587	2.07768	1.95468	Cds1
ENSMUSG00000029333	2.74589	1.45728	0.000320364	0.00189046	up	82	54	46	208	393	383	1.15839	0.806979	0.659259	2.62163	3.79525	4.26391	4.37868	3.18447	2.49209	6.05234	10.7438	10.8499	Rasgef1b
ENSMUSG00000029366	2.55856	1.35533	9.99341e-06	0.000131703	up	203	185	150	693	968	1052	2.83633	2.59245	2.1233	8.78289	9.44622	11.4871	10.8399	10.9097	8.12637	20.1648	26.463	29.8017	Dck
ENSMUSG00000029371	32.7726	5.03442	3.0681e-08	1.89414e-06	up	6	2	4	303	189	289	0.152165	0.0512924	0.10392	7.21328	3.43493	5.92111	0.320391	0.117943	0.216703	8.81663	5.16685	8.18697	Cxcl5
ENSMUSG00000029373	4.54819	2.18529	0.000151969	0.00105301	up	8	24	13	137	134	137	0.572999	1.73834	1.02723	9.06881	6.97263	7.79634	0.427188	1.41532	0.704286	3.9864	3.66327	3.88102	Pf4
ENSMUSG00000029376	2.10277	1.07229	0.0116523	0.0345028	up	31	17	36	149	94	100	0.600944	0.341835	0.692567	2.619	1.27177	1.51089	1.65536	1.00252	1.95033	4.33557	2.56976	2.83286	Mthfd2l
ENSMUSG00000029377	14.2416	3.83204	2.62398e-05	0.000270643	up	6	0	4	91	105	88	0.0608881	0	0.0415831	0.856596	0.773141	0.704387	0.320391	0	0.216703	2.6479	2.87047	2.49292	Ereg
ENSMUSG00000029378	57.0571	5.83434	2.72344e-06	4.95171e-05	up	2	0	0	92	91	68	0.070012	0	0	3.08334	2.46943	1.98803	0.106797	0	0	2.677	2.48774	1.92635	Areg
ENSMUSG00000029379	31.0528	4.95665	0.0268094	0.0678207	up	0	0	0	3	7	5	0	0	0	0.152664	0.234755	0.196865	0	0	0	0.0872934	0.191365	0.141643	Cxcl3
ENSMUSG00000029413	2.32692	1.21842	2.40195e-05	0.000253868	up	146	115	175	697	588	695	1.69197	1.36881	2.03371	7.41007	4.83792	6.33475	7.79619	6.78174	9.48077	20.2812	16.0747	19.6884	Naaa
ENSMUSG00000029414	5.14635	2.36355	7.88356e-05	0.000636228	up	20	7	12	91	140	163	0.120592	0.0487797	0.0741219	0.508962	0.603993	0.799	1.06797	0.412801	0.65011	2.6479	3.8273	4.61757	Kntc1
ENSMUSG00000029417	2.665	1.41414	6.62703e-07	1.71451e-05	up	328	296	363	1513	1596	2047	4.79682	4.38325	5.41716	20.1761	16.3891	23.6587	17.5147	17.4556	19.6658	44.025	43.6312	57.9887	Cxcl9
ENSMUSG00000029436	3.23172	1.6923	0.00447835	0.0157245	up	6	10	6	50	34	57	0.0572999	0.0965744	0.0586988	0.455631	0.229053	0.436896	0.320391	0.589716	0.325055	1.45489	0.929487	1.61473	Mmp17
ENSMUSG00000029442	2.72931	1.44854	0.00226002	0.00901951	up	94	40	50	476	271	225	0.531363	0.235087	0.306189	2.54936	1.09328	1.03034	5.01946	2.35886	2.70879	13.8505	7.40856	6.37394	Wdr66
ENSMUSG00000029449	3.45941	1.79053	0.00114426	0.00523335	up	6	11	12	65	72	62	0.0547225	0.110677	0.130803	0.552289	0.476102	0.489183	0.320391	0.648688	0.65011	1.89136	1.96833	1.75638	Rhof
ENSMUSG00000029468	3.17149	1.66516	6.24729e-07	1.65635e-05	up	168	138	126	860	786	1039	1.35044	1.16157	1.03358	6.40877	4.47849	6.66042	8.97096	8.13808	6.82615	25.0241	21.4876	29.4334	P2rx7
ENSMUSG00000029477	31.2692	4.96667	0.0270912	0.0684215	up	0	0	0	7	5	3	0	0	0	0.227699	0.131301	0.0978749	0	0	0	0.203685	0.136689	0.0849859	Morn3
ENSMUSG00000029484	6.52192	2.7053	4.52411e-10	1.15473e-07	up	161	118	175	1977	1896	1912	4.36279	3.29563	4.79239	48.999	36.4497	41.2117	8.59717	6.95865	9.48077	57.5263	51.8326	54.1643	Anxa3
ENSMUSG00000029503	24.9711	4.64219	0.000948502	0.00448943	up	2	0	0	68	12	28	0.0437438	0	0	1.40473	0.185149	0.48305	0.106797	0	0	1.97865	0.328054	0.793202	P2rx2
ENSMUSG00000029510	6.3513	2.66705	8.20469e-05	0.000655643	up	12	6	8	165	84	74	0.0606169	0.0306495	0.0413979	0.787896	0.306454	0.310781	0.640783	0.35383	0.433407	4.80114	2.29638	2.09632	Gpc2
ENSMUSG00000029521	2.24388	1.16599	0.000516262	0.00275034	up	49	60	81	247	294	298	0.93396	1.13336	1.60736	4.45594	4.00577	4.62632	2.61653	3.5383	4.38824	7.18715	8.03733	8.44193	Chek2
ENSMUSG00000029530	2.88174	1.52694	0.0230439	0.0600907	up	15	4	13	96	25	57	0.142429	0.036008	0.127668	0.784076	0.16327	0.407245	0.800978	0.235886	0.704286	2.79339	0.683446	1.61473	Ccr9
ENSMUSG00000029544	94.3978	6.56068	0.00316837	0.0118795	up	0	0	0	29	12	5	0	0	0	0.478776	0.147245	0.0823196	0	0	0	0.843836	0.328054	0.141643	Cabp1
ENSMUSG00000029552	4.84666	2.27699	8.03073e-07	1.97022e-05	up	48	74	47	619	495	504	0.65602	1.00837	0.645155	7.65617	4.72032	5.38144	2.56313	4.3639	2.54626	18.0115	13.5322	14.2776	Tes
ENSMUSG00000029561	10.6288	3.40991	6.51207e-09	6.62875e-07	up	244	290	241	5496	3933	6756	2.77001	3.26075	2.72679	56.2107	31.2648	59.965	13.0292	17.1018	13.0564	159.921	107.52	191.388	Oasl2
ENSMUSG00000029570	3.10393	1.6341	0.000119052	0.00086856	up	40	26	51	231	194	283	0.772494	0.483592	1.05514	4.08384	2.64685	4.26521	2.13594	1.53326	2.76297	6.72159	5.30354	8.017	Lfng
ENSMUSG00000029581	4.43882	2.15018	0.000949431	0.00449152	up	39	16	84	443	344	408	0.557399	0.225469	1.22767	5.80457	3.53885	4.66037	2.08254	0.943546	4.55077	12.8903	9.40422	11.5581	Fscn1
ENSMUSG00000029602	23.2683	4.54029	1.09098e-06	2.45484e-05	up	6	10	12	648	236	395	0.0711594	0.119934	0.145793	7.2906	2.09158	3.89154	0.320391	0.589716	0.65011	18.8554	6.45173	11.1898	Rasal1
ENSMUSG00000029622	2.76174	1.46558	1.25193e-07	5.14186e-06	up	760	834	801	4010	4387	4628	6.4155	7.15309	6.84175	30.9707	26.1097	30.7252	40.5829	49.1823	43.3948	116.682	119.931	131.105	Arpc1b
ENSMUSG00000029641	8.02984	3.00537	0.000169699	0.00114298	up	20	7	4	250	110	125	0.745509	0.301559	0.152742	8.68689	2.99766	3.7046	1.06797	0.412801	0.216703	7.27445	3.00716	3.54108	Rasl11a
ENSMUSG00000029651	6.42888	2.68457	7.40793e-07	1.84499e-05	up	16	18	18	244	222	193	0.0677996	0.0771328	0.0781367	0.971973	0.681547	0.675159	0.854377	1.06149	0.975165	7.09986	6.069	5.46743	Mtus2
ENSMUSG00000029659	18.3553	4.19813	4.0508e-06	6.59741e-05	up	2	2	2	98	71	55	0.0212195	0.0214583	0.0217376	1.01239	0.553848	0.502116	0.106797	0.117943	0.108352	2.85158	1.94099	1.55807	Medag
ENSMUSG00000029661	20.879	4.38398	1.10726e-10	5.69996e-08	up	315	260	292	14076	8655	12562	1.0998	0.937304	1.0487	45.37	21.533	34.8575	16.8205	15.3326	15.8193	409.581	236.609	355.864	Col1a2
ENSMUSG00000029673	6.85969	2.77814	4.82618e-05	0.000436638	up	10	10	22	295	135	132	0.02592	0.0262116	0.0584161	0.722961	0.255986	0.282138	0.533986	0.589716	1.19187	8.58385	3.69061	3.73938	Auts2
ENSMUSG00000029674	3.24137	1.6966	1.67878e-05	0.000194373	up	49	43	73	371	307	367	0.316815	0.272917	0.468795	2.16394	1.40717	1.89734	2.61653	2.53578	3.95484	10.7953	8.39272	10.3966	Limk1
ENSMUSG00000029675	6.45926	2.69137	1.83566e-06	3.64595e-05	up	25	29	44	454	267	517	0.487482	0.624425	0.832305	8.0806	3.6681	7.89524	1.33496	1.71018	2.38374	13.2104	7.29921	14.6459	Eln
ENSMUSG00000029718	3.39142	1.76189	7.31268e-07	1.82561e-05	up	176	178	166	1444	932	1076	1.97619	2.08725	1.88948	14.8277	7.34208	9.56035	9.39815	10.4969	8.99319	42.0172	25.4789	30.4816	Pcolce
ENSMUSG00000029752	3.41668	1.77259	0.000432917	0.00239202	up	61	113	74	400	864	431	0.951472	1.76917	1.16335	5.74476	9.52666	5.30183	3.25731	6.66379	4.00901	11.6391	23.6199	12.2096	Asns
ENSMUSG00000029762	5.50829	2.46161	1.19855e-08	1.01134e-06	up	78	56	72	695	704	822	2.18401	1.69891	2.06523	18.2914	14.103	18.5518	4.16509	3.30241	3.90066	20.223	19.2458	23.2861	Akr1b8
ENSMUSG00000029765	2.89795	1.53503	0.000462254	0.00252798	up	28	18	39	150	147	184	0.104753	0.0680988	0.1533	0.549205	0.401148	0.560672	1.49516	1.06149	2.11286	4.36467	4.01866	5.21247	Plxna4
ENSMUSG00000029769	6.1008	2.609	0.00130933	0.00578953	up	2	2	6	57	24	40	0.019531	0.0395016	0.0600236	0.537593	0.165333	0.338919	0.106797	0.117943	0.325055	1.65857	0.656108	1.13315	Ccdc136
ENSMUSG00000029771	2.10068	1.07086	2.20948e-05	0.000238236	up	455	380	303	1559	1471	1660	6.73753	5.64367	4.65071	21.2778	15.5641	19.6835	24.2963	22.4092	16.4153	45.3635	40.214	47.0255	Irf5
ENSMUSG00000029778	2.80389	1.48743	0.000332258	0.00194387	up	25	45	42	216	185	219	0.16532	0.29578	0.273575	1.28346	0.843264	1.12343	1.33496	2.65372	2.27538	6.28512	5.0575	6.20397	Adcyap1r1
ENSMUSG00000029811	28.4206	4.82887	1.75148e-05	0.000199948	up	2	2	0	118	46	71	0.0268022	0.0271037	0	1.47546	0.434862	0.761062	0.106797	0.117943	0	3.43354	1.25754	2.01133	Aoc1
ENSMUSG00000029816	122.554	6.93728	3.5608e-12	7.61165e-09	up	83	63	52	11696	18317	17812	0.950397	0.737582	0.61133	121.835	145.142	158.61	4.43208	3.71521	2.81714	340.328	500.747	504.59	Gpnmb
ENSMUSG00000029819	28.1788	4.81654	0.000138896	0.000976241	up	0	2	0	61	32	31	0	0.14998	0	4.21836	1.67397	1.87173	0	0.117943	0	1.77497	0.874811	0.878188	Npy
ENSMUSG00000029822	10.9157	3.44833	0.000220021	0.00141291	up	157	42	198	2842	2804	2735	0.74427	0.206977	0.953051	12.5051	9.52273	10.4422	8.38357	2.47681	10.7268	82.6959	76.6553	77.4788	Osbpl3
ENSMUSG00000029838	9.02656	3.17418	0.0151223	0.0427165	up	2	0	0	14	6	19	0.0415361	0	0	0.228657	0.0879023	0.262098	0.106797	0	0	0.407369	0.164027	0.538244	Ptn
ENSMUSG00000029851	2.81747	1.4944	0.00280614	0.0107451	up	20	10	12	92	63	76	0.19338	0.0888889	0.108055	0.758094	0.396846	0.540792	1.06797	0.589716	0.65011	2.677	1.72228	2.15298	Fam115c
ENSMUSG00000029863	2.41327	1.27099	9.07878e-05	0.000708609	up	70	104	103	432	411	475	0.444595	0.65617	0.6524	2.4475	1.81397	2.3126	3.7379	6.13305	5.58011	12.5702	11.2359	13.4561	Casp2
ENSMUSG00000029869	3.80186	1.9267	0.0138259	0.0396572	up	4	14	4	100	30	36	0.0444974	0.157493	0.0455838	1.04108	0.251118	0.333431	0.213594	0.825603	0.216703	2.90978	0.820136	1.01983	Ephb6
ENSMUSG00000029910	2.32623	1.218	1.60661e-05	0.000188441	up	149	128	117	545	590	665	2.89595	2.5432	2.30306	9.85901	8.38659	10.3391	7.95638	7.54837	6.33857	15.8583	16.1293	18.8385	Mad2l1
ENSMUSG00000029913	6.27717	2.65011	0.000135146	0.000958975	up	13	7	9	197	77	81	0.158343	0.0914998	0.115863	2.09618	0.654242	0.749372	0.694181	0.412801	0.487582	5.73227	2.10501	2.29462	Prdm5
ENSMUSG00000029915	11.4188	3.51333	1.24806e-06	2.72226e-05	up	6	10	6	210	128	160	0.0655815	0.110532	0.0671826	2.16616	1.00237	1.4484	0.320391	0.589716	0.325055	6.11054	3.49925	4.53258	Clec5a
ENSMUSG00000029919	9.38198	3.22989	1.4559e-06	3.04741e-05	up	7	5	8	132	119	120	0.117045	0.071017	0.119902	1.5464	1.13942	1.2371	0.37379	0.294858	0.433407	3.84091	3.2532	3.39944	Hpgds
ENSMUSG00000029923	8.17393	3.03103	1.464e-05	0.000175444	up	5	5	15	149	115	138	0.159894	0.161693	0.436794	3.71648	2.29348	2.98481	0.266993	0.294858	0.812637	4.33557	3.14385	3.90935	Rab19
ENSMUSG00000029925	5.18049	2.37309	1.17412e-07	4.87347e-06	up	67	101	82	667	1009	893	0.313845	0.4854	0.397156	2.87954	3.35349	3.3128	3.5777	5.95613	4.44242	19.4082	27.5839	25.2975	Tbxas1
ENSMUSG00000029994	2.355	1.23573	3.32673e-06	5.68046e-05	up	1757	1576	1448	8058	6958	7056	16.5303	14.9233	13.9633	69.241	46.0315	52.4163	93.8213	92.9393	78.4466	234.47	190.217	199.887	Anxa4
ENSMUSG00000030022	5.72567	2.51744	7.83659e-08	3.6716e-06	up	88	58	70	1001	649	759	0.31495	0.203294	0.247128	3.1848	1.56941	2.0508	4.69907	3.42035	3.79231	29.1269	17.7423	21.5014	Adamts9
ENSMUSG00000030041	11.155	3.47961	0.000453934	0.00248965	up	2	0	3	42	48	24	0.0402418	0	0.0824485	0.959971	0.851632	0.444378	0.106797	0	0.162527	1.22211	1.31222	0.679887	M1ap
ENSMUSG00000030047	10.3998	3.37848	1.41737e-10	6.37854e-08	up	109	70	115	1795	2215	1974	1.08634	0.739033	1.1938	16.618	15.689	15.7975	5.82044	4.12801	6.23022	52.2305	60.5533	55.9207	Arhgap25
ENSMUSG00000030074	41.5417	5.37649	0.0191021	0.0515733	up	0	0	0	8	2	10	0	0	0	0.11504	0.0221123	0.123623	0	0	0	0.232782	0.0546757	0.283286	Gxylt2
ENSMUSG00000030077	17.9629	4.16695	0.00119604	0.00539245	up	2	0	0	33	12	33	0.0108301	0	0	0.168923	0.0458394	0.145221	0.106797	0	0	0.960227	0.328054	0.934845	Chl1
ENSMUSG00000030084	2.90157	1.53684	9.41201e-07	2.21092e-05	up	220	136	177	931	990	1099	1.06965	0.686636	0.886141	4.15605	3.45787	4.37259	11.7477	8.02014	9.58912	27.09	27.0645	31.1332	Plxna1
ENSMUSG00000030086	2.2227	1.15231	0.00797333	0.0252503	up	30	14	21	73	109	101	1.19282	0.603119	0.840081	2.59923	2.94506	3.05777	1.60196	0.825603	1.13769	2.12414	2.97983	2.86119	Chchd6
ENSMUSG00000030089	2.74299	1.45575	0.000735894	0.00366575	up	40	45	51	133	289	316	0.597044	0.694326	0.856268	1.88987	3.15879	3.9087	2.13594	2.65372	2.76297	3.87001	7.90064	8.95185	Slc41a3
ENSMUSG00000030095	3.08323	1.62444	1.43774e-07	5.56263e-06	up	243	284	329	1665	1675	1848	2.76	3.26758	3.8388	17.4379	13.6447	16.9558	12.9758	16.7479	17.8238	48.4478	45.7909	52.3513	Tmem43
ENSMUSG00000030107	3.44652	1.78514	1.29755e-06	2.79816e-05	up	472	406	447	2133	2854	3982	11.904	10.3593	11.7088	48.1696	49.2135	76.537	25.2041	23.9425	24.2166	62.0656	78.0222	112.805	Usp18
ENSMUSG00000030110	45.3166	5.50197	0.0104791	0.0316389	up	0	0	0	6	6	10	0	0	0	0.0314749	0.0241998	0.0450977	0	0	0	0.174587	0.164027	0.283286	Ret
ENSMUSG00000030114	7.46117	2.8994	0.0430391	0.0997441	up	0	2	0	11	20	2	0	0.0600346	0	0.326814	0.41879	0.0468263	0	0.117943	0	0.320076	0.546757	0.0566573	Klrg1
ENSMUSG00000030117	1142.25	10.1577	6.18617e-08	3.20108e-06	up	0	0	0	211	156	198	0	0	0	3.87814	2.17361	3.11588	0	0	0	6.13963	4.26471	5.60907	Gdf3
ENSMUSG00000030134	4.77488	2.25546	0.0461149	0.105106	up	0	1	2	8	8	14	0	0.0262327	0.0265741	0.0952029	0.0731976	0.143228	0	0.0589716	0.108352	0.232782	0.218703	0.396601	Rasgef1a
ENSMUSG00000030137	2.9917	1.58097	0.000222382	0.00142433	up	27	59	47	234	303	254	0.528189	1.18272	1.00487	4.2923	4.44459	4.31496	1.44176	3.47933	2.54626	6.80888	8.28337	7.19547	Tuba8
ENSMUSG00000030142	16.6612	4.05842	8.89273e-08	4.00105e-06	up	4	12	10	247	311	306	0.0338144	0.102585	0.0866	1.95457	1.88444	2.06705	0.213594	0.707659	0.541758	7.18715	8.50207	8.66856	Clec4e
ENSMUSG00000030145	4.29446	2.10248	0.000306155	0.00182233	up	7	17	11	120	80	98	0.0726791	0.165368	0.11168	1.05026	0.551152	0.745248	0.37379	1.00252	0.595934	3.49174	2.18703	2.77621	Zfp248
ENSMUSG00000030147	7.91944	2.9854	1.14579e-05	0.000145899	up	6	8	4	103	93	88	0.321216	0.433107	0.219372	5.20665	3.54999	3.96936	0.320391	0.471773	0.216703	2.99707	2.54242	2.49292	Clec4b1
ENSMUSG00000030148	6.20248	2.63284	2.35808e-07	8.04901e-06	up	29	54	42	507	479	548	0.440268	0.801399	0.631423	7.02867	5.09348	6.50548	1.54856	3.18447	2.27538	14.7526	13.0948	15.5241	Clec4a2
ENSMUSG00000030149	2.74516	1.45689	5.26015e-05	0.000466808	up	66	60	104	384	375	476	0.68042	0.58978	1.13517	3.54952	2.61936	3.77217	3.5243	3.5383	5.63429	11.1736	10.2517	13.4844	Klrk1
ENSMUSG00000030156	5.33789	2.41627	0.00909542	0.0281216	up	6	0	20	109	72	89	0.155357	0	0.530498	2.61324	1.38818	1.87894	0.320391	0	1.08352	3.17166	1.96833	2.52125	Cd69
ENSMUSG00000030162	30.5417	4.93271	5.12884e-07	1.42917e-05	up	1	4	1	136	132	108	0.0235138	0.0475568	0.0240879	1.51018	1.11135	1.03863	0.0533986	0.235886	0.0541758	3.9573	3.6086	3.05949	Olr1
ENSMUSG00000030165	4.8167	2.26805	0.00402239	0.0144056	up	3	1	4	26	24	27	0.131061	0.0662677	0.201391	1.14236	0.78586	1.03376	0.160196	0.0589716	0.216703	0.756543	0.656108	0.764873	Klrd1
ENSMUSG00000030167	4.0304	2.01092	9.48499e-05	0.000731302	up	12	12	12	87	109	91	0.253864	0.256721	0.260062	1.66927	1.6416	1.56854	0.640783	0.707659	0.65011	2.53151	2.97983	2.57791	Klrc1
ENSMUSG00000030173	25.2224	4.65664	0.044447	0.102162	up	0	0	0	6	4	2	0	0	0	0.179114	0.091809	0.0513274	0	0	0	0.174587	0.109351	0.0566573	Klra5
ENSMUSG00000030187	2.74413	1.45635	3.58542e-06	5.97049e-05	up	105	89	109	478	545	608	2.3883	2.05737	2.53722	9.98246	8.82949	11.0935	5.60685	5.24847	5.90517	13.9087	14.8991	17.2238	Klra2
ENSMUSG00000030208	30.9395	4.95138	2.46352e-10	8.42575e-08	up	70	50	87	4947	3168	4356	0.964561	0.724594	1.27043	63.1881	31.1054	48.0181	3.7379	2.94858	4.7133	143.947	86.6063	123.4	Emp1
ENSMUSG00000030217	4.94592	2.30624	1.10741e-06	2.47554e-05	up	74	53	97	944	586	624	1.23399	0.910608	1.67409	14.5348	6.96392	8.28641	3.95149	3.1255	5.25506	27.4683	16.02	17.6771	Art4
ENSMUSG00000030218	6.72833	2.75025	0.0086669	0.0269772	up	25	7	34	520	93	239	1.82488	0.567819	2.44464	34.0018	4.65417	13.5082	1.33496	0.412801	1.84198	15.1309	2.54242	6.77054	Mgp
ENSMUSG00000030220	4.78641	2.25894	1.25342e-05	0.000155888	up	97	125	124	659	1092	1523	2.23669	2.95426	3.03948	14.0301	18.0967	28.1556	5.17966	7.37145	6.7178	19.1754	29.8529	43.1445	Arhgdib
ENSMUSG00000030222	4.14633	2.05184	2.55265e-07	8.58167e-06	up	71	62	63	608	491	493	1.17909	1.05987	1.07366	9.22547	5.75302	6.43265	3.7913	3.65624	3.41308	17.6915	13.4229	13.966	Rerg
ENSMUSG00000030223	3.81189	1.93051	2.27298e-05	0.000243091	up	24	24	41	234	215	216	0.149367	0.151048	0.267774	1.35903	0.974654	1.08979	1.28157	1.41532	2.22121	6.80888	5.87764	6.11898	Ptpro
ENSMUSG00000030245	2.63592	1.3983	9.11503e-06	0.000122834	up	122	117	89	514	585	604	1.8469	1.83755	1.43425	7.18809	6.32515	7.26034	6.51462	6.89968	4.82165	14.9563	15.9926	17.1105	Golt1b
ENSMUSG00000030246	2.37856	1.25009	0.000438197	0.00241494	up	37	40	48	207	194	183	1.01589	1.13546	1.36933	5.24908	3.77177	4.04866	1.97575	2.35886	2.60044	6.02324	5.30354	5.18414	Ldhb
ENSMUSG00000030255	2.18076	1.12483	0.00519667	0.017717	up	34	29	30	130	93	174	0.285639	0.254871	0.258188	1.00205	0.568937	1.19278	1.81555	1.71018	1.62527	3.78271	2.54242	4.92918	Sspn
ENSMUSG00000030263	2.67012	1.41691	9.38868e-06	0.000125595	up	117	87	143	524	660	630	1.25813	0.959433	1.56352	5.26077	5.03416	5.46618	6.24763	5.13053	7.74714	15.2472	18.043	17.847	Lrmp
ENSMUSG00000030272	2.16195	1.11233	4.27997e-06	6.86602e-05	up	350	328	424	1672	1506	1486	2.50436	2.37863	3.16081	11.0698	7.59365	8.35976	18.6895	19.3427	22.9706	48.6515	41.1708	42.0963	Camk1
ENSMUSG00000030278	3.801	1.92638	6.87012e-08	3.38074e-06	up	201	151	163	1036	1304	1500	5.33698	4.11638	4.26262	22.2841	21.7277	27.6836	10.7331	8.90471	8.83066	30.1453	35.6486	42.4929	Cidec
ENSMUSG00000030283	6.65093	2.73356	0.00472263	0.016405	up	1	8	0	40	35	47	0.00914925	0.0370088	0	0.184678	0.116175	0.180415	0.0533986	0.471773	0	1.16391	0.956825	1.33145	St8sia1
ENSMUSG00000030309	2.84189	1.50685	6.20665e-05	0.00052806	up	102	62	103	640	395	438	0.55919	0.365901	0.584075	3.28961	1.58561	1.96319	5.44665	3.65624	5.58011	18.6226	10.7985	12.4079	Caprin2
ENSMUSG00000030319	5.11226	2.35396	0.000642269	0.0032855	up	9	7	18	178	55	105	0.0872602	0.0705937	0.160903	1.44111	0.344713	0.743341	0.480587	0.412801	0.975165	5.17941	1.50358	2.97451	Cand2
ENSMUSG00000030322	2.17954	1.12403	0.00104541	0.00486067	up	101	55	68	386	267	296	0.86284	0.486614	0.594936	3.07529	1.63873	2.10717	5.39325	3.24344	3.68396	11.2317	7.29921	8.38527	Mbd4
ENSMUSG00000030325	2.55297	1.35218	0.0078728	0.0249968	up	13	11	32	95	75	109	0.19845	0.200683	0.493716	1.30056	0.799957	1.27461	0.694181	0.648688	1.73363	2.76429	2.05034	3.08782	Klrb1c
ENSMUSG00000030329	5.03096	2.33083	0.000395942	0.00223835	up	14	10	3	110	83	75	0.213444	0.154175	0.0624728	1.62263	0.924927	0.913938	0.74758	0.589716	0.162527	3.20076	2.26904	2.12465	Pianp
ENSMUSG00000030336	2.36192	1.23996	0.0164785	0.0457763	up	20	8	25	111	76	56	0.396644	0.145857	0.480206	1.98503	1.01747	0.853252	1.06797	0.471773	1.3544	3.22985	2.07768	1.5864	Cd27
ENSMUSG00000030342	4.74394	2.24608	1.34653e-05	0.000164765	up	427	710	451	6187	4061	4637	9.19938	15.4495	9.6764	121.445	61.8242	79.7529	22.8012	41.8698	24.4333	180.028	111.019	131.36	Cd9
ENSMUSG00000030346	10.3272	3.36838	2.20382e-05	0.000237911	up	2	4	10	98	87	143	0.02115	0.042776	0.108332	0.970259	0.671393	1.2345	0.106797	0.235886	0.541758	2.85158	2.37839	4.05099	Rad51ap1
ENSMUSG00000030353	2.76638	1.468	0.00927935	0.0285921	up	12	6	13	80	41	46	0.140063	0.0708195	0.167396	0.920975	0.411685	0.46032	0.640783	0.35383	0.704286	2.32782	1.12085	1.30312	Tead4
ENSMUSG00000030361	12.02	3.58737	0.00613926	0.0203582	up	0	0	2	28	8	16	0	0	0.067499	0.846365	0.185924	0.467748	0	0	0.108352	0.814738	0.218703	0.453258	Klrb1a
ENSMUSG00000030365	3.70695	1.89023	2.42255e-05	0.00025557	up	38	29	53	207	341	326	0.512843	0.436728	0.77422	2.60033	3.35118	3.55546	2.02914	1.71018	2.87132	6.02324	9.32221	9.23513	Clec2i
ENSMUSG00000030393	2.71694	1.44198	0.00525976	0.0178821	up	10	10	19	48	78	83	0.0999576	0.101082	0.204796	0.440214	0.550002	0.662282	0.533986	0.589716	1.02934	1.39669	2.13235	2.35128	Zik1
ENSMUSG00000030403	2.53476	1.34185	7.41188e-07	1.84499e-05	up	273	260	319	1448	1273	1508	4.85486	4.7354	5.81992	23.5354	15.7636	20.8306	14.5778	15.3326	17.2821	42.1336	34.8011	42.7196	Vasp
ENSMUSG00000030413	5.25777	2.39445	0.0024208	0.00953404	up	3	4	7	86	30	29	0.246533	0.249307	0.505103	4.97628	1.30434	1.45842	0.160196	0.235886	0.379231	2.50241	0.820136	0.82153	Pglyrp1
ENSMUSG00000030443	5.04638	2.33525	0.000619969	0.0031934	up	9	4	3	56	62	42	0.133414	0.0539663	0.0546686	0.709967	0.58351	0.441977	0.480587	0.235886	0.162527	1.62948	1.69495	1.1898	Zfp583
ENSMUSG00000030474	2.06343	1.04505	0.0394127	0.0928369	up	103	88	127	166	485	642	2.31539	2.11189	3.16256	3.54063	8.07066	11.7814	5.50005	5.1895	6.88033	4.83023	13.2589	18.187	Siglece
ENSMUSG00000030491	75.4577	6.2376	0.00276891	0.0106168	up	0	0	0	8	10	19	0	0	0	0.190171	0.182768	0.408718	0	0	0	0.232782	0.273379	0.538244	Tdrd12
ENSMUSG00000030536	7.33481	2.87476	6.74645e-11	4.61484e-08	up	302	311	308	3937	4578	4782	1.7909	1.90334	1.88137	21.4343	19.0952	22.4577	16.1264	18.3402	16.6862	114.558	125.153	135.468	Iqgap1
ENSMUSG00000030554	2.25502	1.17314	0.00662499	0.0216594	up	27	21	58	167	151	148	0.149405	0.118711	0.32797	0.842061	0.579672	0.648151	1.44176	1.2384	3.1422	4.85933	4.12802	4.19264	Synm
ENSMUSG00000030579	6.04724	2.59628	6.30298e-10	1.38273e-07	up	318	239	261	3467	2842	3354	23.9628	18.513	20.5836	240.07	152.452	199.576	16.9807	14.0942	14.1399	100.882	77.6942	95.0142	Tyrobp
ENSMUSG00000030589	2.53933	1.34445	0.0379013	0.0901874	up	5	4	6	35	21	19	0.0396026	0.0266988	0.0405695	0.230125	0.111747	0.114536	0.266993	0.235886	0.325055	1.01842	0.574095	0.538244	Rasgrp4
ENSMUSG00000030592	7.32576	2.87298	0.00203229	0.00827284	up	2	0	6	36	29	52	0.00546122	0	0.0167836	0.0952029	0.0577876	0.116306	0.106797	0	0.325055	1.04752	0.792798	1.47309	Ryr1
ENSMUSG00000030605	9.18187	3.19879	5.76301e-10	1.38273e-07	up	161	174	193	3416	2442	3637	3.23926	3.55535	3.96583	62.8476	34.5826	57.6437	8.59717	10.2611	10.4559	99.3981	66.759	103.031	Mfge8
ENSMUSG00000030606	23.1164	4.53085	0.0464449	0.105746	up	0	0	0	3	4	4	0	0	0	0.107494	0.123971	0.138616	0	0	0	0.0872934	0.109351	0.113315	Hapln3
ENSMUSG00000030616	5.58581	2.48177	2.40631e-07	8.18096e-06	up	42	28	33	420	341	364	0.289736	0.19977	0.229353	2.67042	1.6444	1.99447	2.24274	1.65121	1.7878	12.2211	9.32221	10.3116	Sytl2
ENSMUSG00000030621	2.86569	1.51888	0.0439643	0.101482	up	2	2	6	16	18	23	0.00574018	0.00580477	0.0235213	0.0473997	0.0364436	0.0543318	0.106797	0.117943	0.325055	0.465565	0.492081	0.651558	Me3
ENSMUSG00000030657	10.9094	3.44749	0.000357952	0.00207012	up	0	2	4	56	37	40	0	0.0222106	0.0449994	0.624698	0.325367	0.363804	0	0.117943	0.216703	1.62948	1.0115	1.13315	Xylt1
ENSMUSG00000030659	2.93905	1.55535	0.000333968	0.00195254	up	129	267	231	1470	1085	1085	2.37131	5.01734	4.33519	24.8028	14.2059	15.7114	6.88841	15.7454	12.5146	42.7738	29.6616	30.7366	Nucb2
ENSMUSG00000030677	3.46976	1.79484	1.79371e-05	0.000203502	up	42	29	40	207	250	298	0.895189	0.617224	0.875361	4.10669	3.70285	4.91056	2.24274	1.71018	2.16703	6.02324	6.83446	8.44193	Kif22
ENSMUSG00000030681	2.4158	1.2725	4.67482e-05	0.000426596	up	848	1372	921	4585	5108	5372	12.583	20.6811	14.0458	62.5283	53.9522	63.3604	45.282	80.9091	49.8959	133.413	139.642	152.181	Mvp
ENSMUSG00000030703	2.54278	1.34641	0.00890919	0.0276107	up	16	10	10	80	49	50	0.787471	0.477799	0.484017	3.54028	1.61096	1.73916	0.854377	0.589716	0.541758	2.32782	1.33955	1.41643	Gdpd3
ENSMUSG00000030707	5.48788	2.45625	5.09488e-09	5.5851e-07	up	190	144	198	2236	1649	1807	2.956	2.2572	3.18267	31.6877	18.0863	22.0073	10.1457	8.49191	10.7268	65.0627	45.0801	51.1898	Coro1a
ENSMUSG00000030708	4.36978	2.12756	0.000205715	0.0013414	up	11	9	6	71	82	72	0.352214	0.296814	0.180407	2.42368	2.02911	2.08361	0.587384	0.530745	0.325055	2.06594	2.2417	2.03966	Dnajb13
ENSMUSG00000030717	12.4506	3.63814	4.00562e-09	4.81727e-07	up	30	43	44	803	1302	783	0.513526	0.761646	0.80663	12.9726	15.9634	10.7744	1.60196	2.53578	2.38374	23.3655	35.5939	22.1813	Nupr1
ENSMUSG00000030729	2.45339	1.29478	0.000347052	0.002018	up	45	58	77	316	243	307	0.274406	0.361948	0.501101	1.79522	1.06887	1.5245	2.40293	3.42035	4.17154	9.1949	6.6431	8.69689	Pgm2l1
ENSMUSG00000030742	2.00587	1.00423	0.0135489	0.0390068	up	31	19	28	130	96	79	1.08403	0.685141	0.971681	4.35137	2.4375	2.24449	1.65536	1.12046	1.51692	3.78271	2.62443	2.23796	Lat
ENSMUSG00000030745	10.0106	3.32345	1.18202e-06	2.6116e-05	up	8	18	15	365	211	234	0.160998	0.293057	0.263886	5.79047	2.56674	3.27633	0.427188	1.06149	0.812637	10.6207	5.76829	6.6289	Il21r
ENSMUSG00000030759	4.54553	2.18445	2.37864e-07	8.103e-06	up	98	90	145	1204	881	869	0.510648	0.484779	0.779335	5.8613	3.2935	3.65792	5.23306	5.30745	7.8555	35.0337	24.0846	24.6176	Far1
ENSMUSG00000030772	8.68155	3.11795	6.79156e-07	1.74127e-05	up	48	33	68	1140	622	751	0.600138	0.429881	0.870953	13.2151	5.57418	7.61334	2.56313	1.94606	3.68396	33.1715	17.0041	21.2748	Dkk3
ENSMUSG00000030774	8.32295	3.0571	2.02189e-08	1.44068e-06	up	52	72	38	824	838	1006	0.712089	1.02476	0.533077	10.6545	8.2691	11.0606	2.77672	4.24596	2.05868	23.9766	22.9091	28.4986	Pak1
ENSMUSG00000030782	4.60894	2.20444	2.03863e-06	3.96166e-05	up	37	30	44	384	262	353	0.443286	0.353901	0.54971	4.15278	2.20541	3.29406	1.97575	1.76915	2.38374	11.1736	7.16252	10	Tgfb1i1
ENSMUSG00000030785	99.3057	6.6338	0.000868847	0.00418304	up	0	0	0	15	22	12	0	0	0	0.936403	1.07994	0.60376	0	0	0	0.436467	0.601433	0.339944	Cox6a2
ENSMUSG00000030786	11.6196	3.53849	7.67715e-07	1.90271e-05	up	42	101	63	1673	1386	1685	0.289599	0.705522	0.43152	10.3505	6.65806	9.05397	2.24274	5.95613	3.41308	48.6806	37.8903	47.7337	Itgam
ENSMUSG00000030787	2.76188	1.46565	0.000281609	0.00170471	up	109	137	239	662	984	989	1.77098	2.24677	3.95829	9.89698	11.2437	12.8513	5.82044	8.07911	12.948	19.2627	26.9004	28.017	Lyve1
ENSMUSG00000030789	23.6613	4.56446	1.93174e-12	5.14551e-09	up	52	59	54	2580	2353	2746	0.560321	0.629584	0.616519	25.0574	17.6406	23.1457	2.77672	3.47933	2.92549	75.0723	64.326	77.7904	Itgax
ENSMUSG00000030790	2.37505	1.24796	0.00206894	0.00838809	up	38	25	22	138	145	113	1.15492	0.799099	0.684961	3.90394	3.1731	2.73288	2.02914	1.47429	1.19187	4.0155	3.96399	3.20114	Adm
ENSMUSG00000030792	47.3369	5.56489	0.010539	0.031786	up	0	0	0	10	9	4	0	0	0	0.426463	0.327889	0.14665	0	0	0	0.290978	0.246041	0.113315	Dkkl1
ENSMUSG00000030793	4.75109	2.24826	4.46497e-05	0.000413851	up	30	12	25	278	168	172	0.95595	0.422934	0.856877	8.60641	4.04613	5.08964	1.60196	0.707659	1.3544	8.08919	4.59276	4.87252	Pycard
ENSMUSG00000030796	3.23431	1.69346	0.00154333	0.00660973	up	23	14	25	187	70	132	0.215795	0.127297	0.239486	1.60044	0.469371	0.964533	1.22817	0.825603	1.3544	5.44129	1.91365	3.73938	Tead2
ENSMUSG00000030798	2.58357	1.36937	5.53347e-05	0.000484277	up	67	63	98	407	349	396	0.901607	0.863765	1.28821	4.78921	3.16336	4.02365	3.5777	3.71521	5.30923	11.8428	9.54091	11.2181	Cd37
ENSMUSG00000030800	3.58025	1.84006	5.41664e-07	1.48088e-05	up	89	71	92	671	570	523	2.08501	1.65011	2.22878	14.3059	9.20867	9.68875	4.75247	4.18698	4.98418	19.5246	15.5826	14.8159	Prss8
ENSMUSG00000030827	3.9653	1.98743	4.38425e-07	1.27509e-05	up	59	60	51	429	469	430	2.61762	2.73835	2.58906	18.054	15.4728	15.6631	3.15051	3.5383	2.76297	12.483	12.8215	12.1813	Fgf21
ENSMUSG00000030830	3.29773	1.72147	3.47746e-07	1.07537e-05	up	318	300	327	1469	2200	2467	2.14466	2.04904	2.25093	9.06605	10.4882	13.1595	16.9807	17.6915	17.7155	42.7447	60.1433	69.8867	Itgal
ENSMUSG00000030844	6.23116	2.6395	2.16779e-07	7.64357e-06	up	47	36	59	738	462	524	1.17748	0.893046	1.55804	16.9253	8.06401	10.3324	2.50973	2.12298	3.19637	21.4742	12.6301	14.8442	Rgs10
ENSMUSG00000030862	11.1409	3.4778	0.00110963	0.00510377	up	8	2	10	243	41	149	0.0754556	0.0190762	0.0966222	2.18077	0.27945	1.13082	0.427188	0.117943	0.541758	7.07076	1.12085	4.22097	Cpxm2
ENSMUSG00000030867	3.88245	1.95697	0.000137401	0.000969748	up	32	19	18	122	161	243	0.647778	0.385333	0.390348	2.34239	2.23105	3.90722	1.70875	1.12046	0.975165	3.54993	4.40139	6.88386	Plk1
ENSMUSG00000030917	2.37808	1.2498	0.00240975	0.00950396	up	33	48	32	223	129	177	0.784527	1.05781	0.714382	4.67873	2.12148	3.26593	1.76215	2.83064	1.73363	6.48881	3.52658	5.01417	Tmem159
ENSMUSG00000030921	4.58509	2.19695	1.7724e-08	1.31782e-06	up	343	282	345	2640	2415	3643	3.30534	2.76624	3.38604	23.6687	16.6702	27.9294	18.3157	16.63	18.6907	76.8182	66.0209	103.201	Trim30a
ENSMUSG00000030930	2.24666	1.16778	5.55491e-05	0.000485657	up	216	150	257	1021	771	931	1.71379	1.19739	2.09079	7.44747	4.35224	5.87408	11.5341	8.84574	13.9232	29.7088	21.0775	26.374	Chst15
ENSMUSG00000030970	3.56533	1.83404	0.000175824	0.00117866	up	30	19	25	240	141	133	0.22943	0.163773	0.193555	1.70879	0.742591	0.809026	1.60196	1.12046	1.3544	6.98347	3.85464	3.76771	Ctbp2
ENSMUSG00000030978	2.41077	1.2695	0.000245021	0.00152757	up	169	196	173	517	1013	1039	1.95317	2.20877	2.08691	5.33758	7.98546	9.1276	9.02436	11.5584	9.37242	15.0436	27.6932	29.4334	Rrm1
ENSMUSG00000031004	5.5151	2.46339	6.93066e-08	3.39602e-06	up	181	188	131	1375	1823	2247	0.758207	0.808867	0.563334	5.27476	5.44266	7.47231	9.66514	11.0867	7.09703	40.0095	49.8369	63.6544	Mki67
ENSMUSG00000031016	3.40741	1.76868	0.0117511	0.0347133	up	13	24	58	97	243	299	0.345984	0.56855	1.41772	2.06337	4.05762	5.69679	0.694181	1.41532	3.1422	2.82249	6.6431	8.47026	Wee1
ENSMUSG00000031066	2.83118	1.5014	0.00194925	0.00800529	up	74	43	66	536	218	248	0.674109	0.394665	0.654221	4.54107	1.40158	1.83301	3.95149	2.53578	3.5756	15.5964	5.95965	7.0255	Usp11
ENSMUSG00000031070	4.60119	2.20201	0.0161778	0.0450948	up	6	0	2	26	19	28	0.113746	0	0.0388409	0.452235	0.267465	0.448593	0.320391	0	0.108352	0.756543	0.519419	0.793202	Mrgprf
ENSMUSG00000031075	3.86501	1.95047	9.5911e-05	0.000736826	up	88	33	68	568	325	519	0.741729	0.277202	0.578137	4.39391	1.92233	3.42127	4.69907	1.94606	3.68396	16.5275	8.8848	14.7026	Ano1
ENSMUSG00000031093	4.69444	2.23095	9.21893e-08	4.08427e-06	up	53	47	50	445	458	480	0.254377	0.229678	0.232667	1.95882	1.49965	1.76996	2.83012	2.77167	2.70879	12.9485	12.5207	13.5977	Dock11
ENSMUSG00000031097	4.30169	2.1049	0.0235014	0.0610508	up	0	4	3	27	18	16	0	0.113412	0.114888	0.720286	0.356013	0.35384	0	0.235886	0.162527	0.78564	0.492081	0.453258	Tnni2
ENSMUSG00000031098	16.1028	4.00924	0.0012456	0.005566	up	2	0	0	32	17	21	0.0443212	0	0	0.691302	0.312655	0.419508	0.106797	0	0	0.931129	0.464744	0.594901	Syt8
ENSMUSG00000031101	4.9606	2.31051	8.06428e-08	3.72722e-06	up	44	48	53	447	492	477	0.689868	0.761051	0.835203	6.53095	5.48591	6.08451	2.34954	2.83064	2.87132	13.0067	13.4502	13.5128	Sash3
ENSMUSG00000031103	4.56567	2.19083	5.78197e-08	3.02377e-06	up	99	63	81	700	691	777	0.682696	0.428035	0.587466	4.48485	3.44822	4.26482	5.28646	3.71521	4.38824	20.3685	18.8905	22.0113	Elf4
ENSMUSG00000031111	6.13044	2.61599	0.00639159	0.0210602	up	2	5	2	70	11	29	0.0145535	0.0441517	0.0149088	0.494055	0.0615987	0.172189	0.106797	0.294858	0.108352	2.03685	0.300716	0.82153	Igsf1
ENSMUSG00000031112	2.97993	1.57528	0.00181112	0.00752476	up	10	14	18	103	69	74	0.0796285	0.112734	0.146831	0.759817	0.393206	0.477342	0.533986	0.825603	0.975165	2.99707	1.88631	2.09632	2610018G03Rik
ENSMUSG00000031133	2.9441	1.55783	1.56897e-05	0.000185296	up	165	79	146	845	702	682	0.834339	0.406975	0.744099	3.88158	2.49968	2.70207	8.81076	4.65876	7.90967	24.5876	19.1912	19.3201	Arhgef6
ENSMUSG00000031137	22.401	4.48549	0.00179516	0.00747613	up	0	0	1	29	9	16	0	0	0.0213968	0.287456	0.0736711	0.148274	0	0	0.0541758	0.843836	0.246041	0.453258	Fgf13
ENSMUSG00000031146	4.40045	2.13765	9.99318e-07	2.28019e-05	up	46	34	41	388	303	350	1.57317	1.2727	1.48265	12.1245	7.01369	9.18238	2.45633	2.00504	2.22121	11.2899	8.28337	9.91502	Plp2
ENSMUSG00000031150	10.2218	3.35358	9.10477e-09	8.28195e-07	up	30	56	35	827	855	770	0.302321	0.591063	0.371642	7.93307	6.34111	6.37483	1.60196	3.30241	1.89615	24.0639	23.3739	21.813	Ccdc120
ENSMUSG00000031165	5.85019	2.54848	1.72138e-07	6.317e-06	up	36	31	54	401	482	506	0.634607	0.570442	0.97515	6.76061	6.24251	7.42491	1.92235	1.82812	2.92549	11.6682	13.1768	14.3343	Was
ENSMUSG00000031207	5.09808	2.34995	2.30683e-09	3.31506e-07	up	789	728	873	6870	8165	8886	5.30706	5.00452	5.99388	42.545	38.7853	47.2392	42.1315	42.9313	47.2955	199.902	223.214	251.728	Msn
ENSMUSG00000031209	7.06121	2.81991	3.94311e-06	6.45907e-05	up	12	14	19	285	162	176	0.0657356	0.0775545	0.112234	1.45755	0.641477	0.786391	0.640783	0.825603	1.02934	8.29287	4.42873	4.98584	Heph
ENSMUSG00000031214	2.90461	1.53835	3.19332e-05	0.00031655	up	52	85	82	399	397	460	0.166607	0.278643	0.269141	1.20526	0.917635	1.19283	2.77672	5.01259	4.44242	11.61	10.8531	13.0312	Ophn1
ENSMUSG00000031239	2.5856	1.3705	0.0172161	0.0474858	up	6	6	8	33	27	42	0.1444	0.146025	0.197233	0.75076	0.475365	0.797282	0.320391	0.35383	0.433407	0.960227	0.738122	1.1898	Itm2a
ENSMUSG00000031253	4.1357	2.04813	4.91773e-06	7.70293e-05	up	27	39	44	299	275	322	0.402197	0.551981	0.676885	4.08555	2.89802	3.76155	1.44176	2.29989	2.38374	8.70024	7.51791	9.12182	Srpx2
ENSMUSG00000031262	5.69559	2.50985	0.000831907	0.00403931	up	5	8	2	44	42	85	0.044329	0.0597704	0.0151371	0.325376	0.250168	0.524478	0.266993	0.471773	0.108352	1.2803	1.14819	2.40793	Cenpi
ENSMUSG00000031264	4.40323	2.13856	2.64519e-06	4.84837e-05	up	34	52	61	339	457	483	0.453177	0.727851	0.873865	4.25574	4.51319	5.25662	1.81555	3.06652	3.30473	9.86415	12.4934	13.6827	Btk
ENSMUSG00000031266	2.79676	1.48376	2.35347e-06	4.43733e-05	up	137	159	140	674	793	938	1.77402	2.15797	1.89634	8.32703	7.50866	9.97749	7.3156	9.37649	7.58462	19.6119	21.6789	26.5723	Gla
ENSMUSG00000031273	23.5513	4.55774	4.57319e-06	7.27499e-05	up	2	4	4	265	85	119	0.0105286	0.0212941	0.0215712	1.29444	0.319368	0.498275	0.106797	0.235886	0.216703	7.71091	2.32372	3.37111	Col4a6
ENSMUSG00000031274	8.82717	3.14195	0.000619614	0.00319254	up	53	75	39	1635	555	696	0.337377	0.467534	0.25601	9.55001	2.50336	3.48901	2.83012	4.42287	2.11286	47.5749	15.1725	19.7167	Col4a5
ENSMUSG00000031278	2.3221	1.21543	0.0100592	0.0305762	up	99	155	106	265	712	691	0.854198	1.35068	0.875052	2.02345	4.30568	4.61833	5.28646	9.1406	5.74264	7.71091	19.4646	19.5751	Acsl4
ENSMUSG00000031284	17.8366	4.15677	0.000153222	0.00105868	up	8	2	0	186	87	81	0.0351526	0.00888703	0	0.782125	0.272774	0.284203	0.427188	0.117943	0	5.41219	2.37839	2.29462	Pak3
ENSMUSG00000031290	5.83924	2.54578	0.0131815	0.0381804	up	4	0	4	56	10	26	0.0261509	0	0.0267893	0.335909	0.046119	0.134075	0.213594	0	0.216703	1.62948	0.273379	0.736544	Lrch2
ENSMUSG00000031297	3.73386	1.90067	0.0148019	0.0419641	up	6	5	2	55	25	16	0.0665521	0.067301	0.0227256	0.569909	0.203441	0.157482	0.320391	0.294858	0.108352	1.60038	0.683446	0.453258	Slc7a3
ENSMUSG00000031298	2.65956	1.41118	0.0342517	0.0827314	up	95	19	44	420	167	218	0.779324	0.160835	0.374736	3.21035	0.987321	1.48031	5.07286	1.12046	2.38374	12.2211	4.56542	6.17564	Gpr64
ENSMUSG00000031304	2.98395	1.57722	8.20848e-05	0.000655643	up	47	43	75	314	259	389	1.01985	0.960202	1.51309	5.93696	3.87006	6.93469	2.50973	2.53578	4.06319	9.13671	7.0805	11.0198	Il2rg
ENSMUSG00000031309	2.75014	1.45951	1.07112e-05	0.000138767	up	80	93	96	396	514	549	0.433743	0.489626	0.526999	1.89725	1.90701	2.28346	4.27188	5.48436	5.20088	11.5227	14.0517	15.5524	Rps6ka3
ENSMUSG00000031328	6.18833	2.62955	9.17736e-10	1.68755e-07	up	555	550	683	6749	6786	8164	2.5094	2.5557	3.1836	28.2021	21.7401	29.3377	29.6362	32.4344	37.0021	196.381	185.515	231.275	Flna
ENSMUSG00000031340	6.08364	2.60494	0.00273085	0.0104992	up	14	4	12	231	68	54	0.124073	0.0358484	0.108945	1.90271	0.450128	0.391458	0.74758	0.235886	0.65011	6.72159	1.85897	1.52975	Gabre
ENSMUSG00000031342	5.73623	2.5201	3.59328e-05	0.000348151	up	19	35	32	442	181	345	0.149901	0.272857	0.245696	3.14953	0.972848	2.08096	1.01457	2.06401	1.73363	12.8612	4.94815	9.77338	Gpm6b
ENSMUSG00000031343	5.6496	2.49815	4.70515e-08	2.63205e-06	up	46	36	52	513	475	494	0.492029	0.411032	0.569785	5.10321	3.63692	4.21842	2.45633	2.12298	2.81714	14.9272	12.9855	13.9943	Gabra3
ENSMUSG00000031351	5.89744	2.56009	0.00023119	0.00146429	up	10	4	12	156	77	66	0.113224	0.0457993	0.139186	1.68291	0.638973	0.607289	0.533986	0.235886	0.65011	4.53926	2.10501	1.86969	Zfp185
ENSMUSG00000031360	3.06397	1.6154	0.00890826	0.0276107	up	8	6	8	69	31	32	0.0711393	0.0719398	0.109314	0.701658	0.225827	0.322645	0.427188	0.35383	0.433407	2.00775	0.847473	0.906516	Ctps2
ENSMUSG00000031362	3.07037	1.61841	0.0097917	0.0298961	up	4	11	7	61	33	40	0.075219	0.228196	0.154111	1.06971	0.451024	0.563636	0.213594	0.648688	0.379231	1.77497	0.902149	1.13315	Xlr4c
ENSMUSG00000031367	4.98141	2.31655	3.74509e-09	4.60754e-07	up	137	107	149	1356	1212	1258	1.18351	0.940361	1.35096	10.7501	7.3708	8.5616	7.3156	6.30996	8.0722	39.4566	33.1335	35.6374	Ap1s2
ENSMUSG00000031375	4.80905	2.26575	1.90913e-08	1.38928e-06	up	1572	1448	1750	14095	13403	17431	10.9696	10.3136	12.5487	90.2282	66.0133	96.2842	83.9425	85.3909	94.8077	410.133	366.409	493.796	Bgn
ENSMUSG00000031383	10.287	3.36274	0.00702514	0.0227001	up	0	0	2	14	20	11	0	0	0.0315921	0.198065	0.217549	0.145949	0	0	0.108352	0.407369	0.546757	0.311615	Dusp9
ENSMUSG00000031385	2.90651	1.53929	0.0254738	0.0651943	up	14	4	2	38	34	42	0.0904991	0.0261478	0.0132441	0.237238	0.155042	0.214148	0.74758	0.235886	0.108352	1.10572	0.929487	1.1898	Plxnb3
ENSMUSG00000031387	4.26068	2.09108	3.70812e-07	1.13847e-05	up	101	59	101	589	828	759	1.81756	1.05516	1.79297	9.41894	10.1861	10.4071	5.39325	3.47933	5.47176	17.1386	22.6357	21.5014	Renbp
ENSMUSG00000031391	3.46154	1.79141	0.00830976	0.0260744	up	3	4	13	53	33	50	0.0228513	0.0231085	0.0819323	0.293526	0.13702	0.234316	0.160196	0.235886	0.704286	1.54218	0.902149	1.41643	L1cam
ENSMUSG00000031398	7.24083	2.85615	2.54524e-06	4.725e-05	up	33	13	19	395	233	287	0.181098	0.075409	0.109129	1.97435	0.901779	1.23518	1.76215	0.766631	1.02934	11.4936	6.36972	8.13032	Plxna3
ENSMUSG00000031400	3.96491	1.98729	1.75596e-08	1.31599e-06	up	144	165	140	1127	1222	1161	1.98959	2.31515	1.98232	14.3036	12.0741	12.834	7.68939	9.73032	7.58462	32.7932	33.4069	32.8895	G6pdx
ENSMUSG00000031434	2.49667	1.32	0.00041589	0.00232159	up	33	35	37	144	191	182	0.235838	0.25252	0.255807	0.929169	0.959056	1.0067	1.76215	2.06401	2.00451	4.19008	5.22153	5.15581	Morc4
ENSMUSG00000031442	4.28276	2.09854	0.000369643	0.00212337	up	10	20	10	157	88	94	0.0328936	0.0665274	0.0336966	0.482879	0.208837	0.254264	0.533986	1.17943	0.541758	4.56835	2.40573	2.66289	Mcf2l
ENSMUSG00000031451	3.38133	1.75759	0.00860379	0.0268273	up	622	1479	784	9410	4140	5773	10.2948	24.717	13.2324	143.227	48.529	75.8136	33.2139	87.219	42.4739	273.81	113.179	163.541	Gas6
ENSMUSG00000031453	2.57519	1.36468	4.38038e-07	1.27509e-05	up	318	254	342	1445	1496	1664	2.65365	2.15014	2.97171	11.1302	8.88311	11.0246	16.9807	14.9788	18.5281	42.0463	40.8974	47.1388	Rasa3
ENSMUSG00000031465	2.15532	1.1079	0.00696926	0.0225594	up	31	17	25	104	122	82	0.386736	0.230051	0.302959	1.16885	1.02707	0.789524	1.65536	1.00252	1.3544	3.02617	3.33522	2.32295	Angpt2
ENSMUSG00000031486	2.54575	1.34809	0.000248007	0.00154292	up	147	66	128	640	440	601	1.11926	0.514478	0.967895	4.36109	2.34817	3.53133	7.84959	3.89213	6.93451	18.6226	12.0287	17.0255	Gpr124
ENSMUSG00000031494	2.8829	1.52752	0.0202042	0.054037	up	3	7	18	42	42	75	0.113133	0.228811	0.579473	1.08989	0.837974	1.69547	0.160196	0.412801	0.975165	1.22211	1.14819	2.12465	Cd209a
ENSMUSG00000031503	4.55959	2.1889	2.59932e-07	8.69884e-06	up	286	383	493	3069	3230	4122	1.83894	2.52653	3.24799	18.1988	14.7617	21.0571	15.272	22.5861	26.7087	89.3011	88.3013	116.771	Col4a2
ENSMUSG00000031506	9.47592	3.24427	1.48181e-05	0.00017733	up	3	4	7	64	90	111	0.0496125	0.0501708	0.101647	0.773833	0.822456	1.17398	0.160196	0.235886	0.379231	1.86226	2.46041	3.14448	Ptpn7
ENSMUSG00000031517	4.16226	2.05737	0.00175454	0.00733476	up	46	22	65	574	212	281	0.578753	0.27991	0.82488	6.7184	1.88159	2.81839	2.45633	1.29738	3.52143	16.7021	5.79562	7.96035	Gpm6a
ENSMUSG00000031520	2.95323	1.56229	0.000329926	0.0019342	up	26	47	46	174	229	293	0.71404	1.17337	1.09721	4.09459	3.9352	5.6673	1.38836	2.77167	2.49209	5.06302	6.26037	8.30029	Vegfc
ENSMUSG00000031530	2.96156	1.56636	0.00115513	0.00526456	up	33	14	35	125	134	214	0.551459	0.21687	0.564923	1.79899	1.51284	2.68233	1.76215	0.825603	1.89615	3.63722	3.66327	6.06233	Dusp4
ENSMUSG00000031538	29.784	4.89647	3.29523e-09	4.20781e-07	up	26	13	22	1526	847	1170	0.431164	0.234778	0.373738	23.5835	10.0605	15.4871	1.38836	0.766631	1.19187	44.4032	23.1552	33.1445	Plat
ENSMUSG00000031539	2.20053	1.13785	0.000250265	0.00155234	up	68	69	89	359	295	320	0.823221	0.856969	1.11616	4.06533	2.54494	3.07476	3.6311	4.06904	4.82165	10.4461	8.06467	9.06516	Ap3m2
ENSMUSG00000031548	4.1968	2.06929	0.0142798	0.0407473	up	6	8	13	75	16	131	0.0576013	0.077666	0.137684	0.669426	0.108357	1.01469	0.320391	0.471773	0.704286	2.18233	0.437406	3.71105	Sfrp1
ENSMUSG00000031557	4.33423	2.11578	3.23111e-07	1.02135e-05	up	91	54	104	672	698	735	0.731033	0.456138	0.892283	5.0233	3.96096	4.69879	4.85927	3.18447	5.63429	19.5537	19.0818	20.8215	Plekha2
ENSMUSG00000031558	103.358	6.6915	1.69759e-05	0.00019545	up	0	2	0	272	96	85	0	0.00562961	0	0.709972	0.188501	0.188814	0	0.117943	0	7.9146	2.62443	2.40793	Slit2
ENSMUSG00000031595	2.72233	1.44484	0.011015	0.032943	up	27	12	37	199	65	135	0.402804	0.162935	0.522675	2.48846	0.644073	1.4615	1.44176	0.707659	2.00451	5.79046	1.77696	3.82437	Pdgfrl
ENSMUSG00000031608	2.11841	1.08298	2.33597e-05	0.000249049	up	143	154	150	609	659	596	1.15058	1.26049	1.22778	4.55986	3.78771	3.84443	7.63599	9.08163	8.12637	17.7206	18.0156	16.8839	Galnt7
ENSMUSG00000031609	2.19076	1.13143	6.20291e-05	0.000528004	up	106	95	115	495	420	440	3.77678	3.45897	4.23399	16.4107	10.8581	12.7591	5.66025	5.6023	6.23022	14.4034	11.4819	12.4646	Sap30
ENSMUSG00000031633	4.71281	2.23659	5.8314e-07	1.5754e-05	up	131	83	136	1364	829	1010	2.35458	1.51523	2.5217	22.5526	10.6203	14.4637	6.99521	4.89464	7.36791	39.6894	22.6631	28.6119	Slc25a4
ENSMUSG00000031635	28.9656	4.85627	0.0358215	0.0859647	up	0	0	0	2	8	4	0	0	0	0.043148	0.132699	0.0741875	0	0	0	0.0581956	0.218703	0.113315	Anxa10
ENSMUSG00000031636	6.96046	2.79918	0.00355359	0.013052	up	2	0	4	38	26	20	0.0531967	0	0.108991	0.927354	0.525371	0.461557	0.106797	0	0.216703	1.10572	0.710784	0.566573	Pdlim3
ENSMUSG00000031639	2.09908	1.06975	1.50991e-05	0.000179561	up	289	334	364	1339	1220	1511	2.78796	3.30209	3.61894	11.9488	8.35178	11.5525	15.4322	19.6965	19.72	38.9619	33.3522	42.8046	Tlr3
ENSMUSG00000031642	2.14346	1.09994	0.00375666	0.0136541	up	29	30	42	147	116	161	0.259238	0.24577	0.381752	1.15952	0.720066	1.08629	1.54856	1.76915	2.27538	4.27738	3.17119	4.56091	Sh3rf1
ENSMUSG00000031647	3.02274	1.59586	0.0120082	0.0353141	up	6	8	4	22	49	38	0.0368339	0.0496644	0.0251554	0.123916	0.216531	0.184004	0.320391	0.471773	0.216703	0.640151	1.33955	1.07649	Mfap3l
ENSMUSG00000031659	5.15714	2.36657	7.2367e-09	7.07714e-07	up	162	150	178	1991	1503	1448	1.167	1.03261	1.31776	13.1772	7.61493	8.26347	8.65057	8.84574	9.6433	57.9337	41.0888	41.0199	Adcy7
ENSMUSG00000031662	8.23287	3.0414	3.95132e-06	6.46617e-05	up	15	5	12	192	141	182	0.526847	0.177592	0.359807	5.69319	3.13841	4.4788	0.800978	0.294858	0.65011	5.58678	3.85464	5.15581	Snx20
ENSMUSG00000031669	2.66905	1.41633	0.00360578	0.0132011	up	24	15	12	111	68	87	0.417634	0.281555	0.249567	1.8201	0.859282	1.23531	1.28157	0.884574	0.65011	3.22985	1.85897	2.46459	Gins3
ENSMUSG00000031673	3.8207	1.93384	0.00587612	0.0196073	up	3	7	9	72	25	46	0.0398218	0.0604048	0.101985	0.694196	0.168549	0.376921	0.160196	0.412801	0.487582	2.09504	0.683446	1.30312	Cdh11
ENSMUSG00000031709	6.53126	2.70736	8.52631e-09	7.89582e-07	up	48	46	54	575	602	722	0.342223	0.360493	0.409007	3.84638	3.08809	4.17272	2.56313	2.71269	2.92549	16.7312	16.4574	20.4533	Tbc1d9
ENSMUSG00000031710	39.6975	5.31098	0.0258061	0.0658869	up	0	0	0	13	2	4	0	0	0	0.327941	0.03602	0.0805503	0	0	0	0.378271	0.0546757	0.113315	Ucp1
ENSMUSG00000031712	3.13941	1.65049	0.00143468	0.00624925	up	24	13	30	201	102	105	0.571948	0.355928	0.721122	4.39994	1.83113	2.04745	1.28157	0.766631	1.62527	5.84866	2.78846	2.97451	Il15
ENSMUSG00000031740	12.8141	3.67966	2.02331e-09	2.98281e-07	up	66	39	46	1335	952	1487	0.939469	0.558848	0.651039	17.2393	9.45364	16.4986	3.5243	2.29989	2.49209	38.8456	26.0256	42.1247	Mmp2
ENSMUSG00000031750	4.26379	2.09214	1.37768e-05	0.000167447	up	17	24	28	176	204	201	0.385656	0.519993	0.614555	3.69566	3.17395	3.5489	0.907775	1.41532	1.51692	5.12121	5.57692	5.69405	Il34
ENSMUSG00000031756	2.10069	1.07086	0.0318173	0.0778074	up	24	7	27	64	77	96	0.569758	0.192056	0.729585	1.48114	1.33975	1.90997	1.28157	0.412801	1.46275	1.86226	2.10501	2.71955	Cenpn
ENSMUSG00000031778	11.3427	3.50369	3.46837e-08	2.07066e-06	up	19	30	26	679	406	588	0.226387	0.343402	0.301488	7.29065	3.36967	5.49984	1.01457	1.76915	1.40857	19.7574	11.0992	16.6572	Cx3cl1
ENSMUSG00000031779	14.6597	3.87379	4.29422e-06	6.88243e-05	up	4	2	8	177	88	140	0.0722102	0.0365114	0.147946	2.94826	1.12066	2.02197	0.213594	0.117943	0.433407	5.15031	2.40573	3.96601	Ccl22
ENSMUSG00000031785	6.02378	2.59067	0.00128908	0.00572037	up	2	7	2	59	29	45	0.0217247	0.0878767	0.0222551	0.777367	0.306505	0.4798	0.106797	0.412801	0.108352	1.71677	0.792798	1.27479	Gpr56
ENSMUSG00000031788	3.67566	1.878	0.030905	0.0760928	up	2	3	1	13	21	11	0.0223375	0.0451777	0.0228829	0.184453	0.267878	0.17619	0.106797	0.176915	0.0541758	0.378271	0.574095	0.311615	Kifc3
ENSMUSG00000031790	2.32756	1.21882	2.89432e-06	5.17731e-05	up	628	525	705	2340	2844	3291	6.19736	5.32996	7.25844	21.6816	20.1294	25.8575	33.5343	30.9601	38.194	68.0888	77.7489	93.2295	Mmp15
ENSMUSG00000031799	4.18069	2.06374	2.41887e-09	3.4471e-07	up	577	454	511	3919	4125	4581	11.3171	9.1324	10.1491	69.5375	56.8783	70.9311	30.811	26.7731	27.6839	114.034	112.769	129.773	Tpm4
ENSMUSG00000031821	4.82395	2.27022	0.000469468	0.00255925	up	11	5	7	45	69	105	0.122935	0.0621593	0.0839578	0.451174	0.534787	0.905026	0.587384	0.294858	0.379231	1.3094	1.88631	2.97451	Gins2
ENSMUSG00000031825	14.4889	3.85687	0.00021455	0.00138558	up	18	24	48	1320	436	779	0.158153	0.213244	0.432039	10.8346	2.77676	5.55813	0.961174	1.41532	2.60044	38.4091	11.9193	22.068	Crispld2
ENSMUSG00000031827	5.55835	2.47466	2.34834e-07	8.03179e-06	up	102	146	202	1388	1708	1831	2.68127	3.91073	5.54628	33.9206	32.5547	38.9221	5.44665	8.60986	10.9435	40.3877	46.6931	51.8697	Cotl1
ENSMUSG00000031832	2.31297	1.20975	0.00267078	0.0103146	up	38	33	31	207	118	136	0.520624	0.401129	0.40635	2.5021	1.06681	1.40794	2.02914	1.94606	1.67945	6.02324	3.22587	3.85269	Taf1c
ENSMUSG00000031838	3.26903	1.70886	5.03193e-06	7.85137e-05	up	137	135	137	565	971	1102	6.8526	7.01633	7.54639	25.935	35.1071	45.065	7.3156	7.96117	7.42209	16.4403	26.5451	31.2182	Ifi30
ENSMUSG00000031861	2.42661	1.27894	0.000808109	0.00394729	up	36	25	30	134	151	148	0.273247	0.189062	0.23572	0.89726	0.771026	0.862111	1.92235	1.47429	1.62527	3.8991	4.12802	4.19264	Lpar2
ENSMUSG00000031875	3.23807	1.69513	4.60152e-07	1.32031e-05	up	266	185	297	1730	1348	1637	7.06462	4.93785	8.03531	42.3224	25.2844	34.4583	14.204	10.9097	16.0902	50.3392	36.8514	46.374	Cmtm3
ENSMUSG00000031880	4.83021	2.27209	0.000813099	0.00396827	up	4	4	6	59	41	34	0.106596	0.107795	0.163798	1.46703	0.75196	0.714673	0.213594	0.235886	0.325055	1.71677	1.12085	0.963173	Rrad
ENSMUSG00000031898	61.7007	5.94721	0.00486621	0.0168081	up	0	0	0	12	6	12	0	0	0	0.320722	0.105681	0.315109	0	0	0	0.349174	0.164027	0.339944	Dpep3
ENSMUSG00000031904	5.46075	2.4491	2.17974e-05	0.000235922	up	17	19	23	312	148	170	0.202547	0.250343	0.29971	3.48961	1.22244	1.66862	0.907775	1.12046	1.24604	9.07851	4.046	4.81587	Slc7a6
ENSMUSG00000031906	4.84408	2.27622	0.00694953	0.0225142	up	77	231	64	955	1082	1581	0.668555	1.94578	0.551242	7.54034	6.46462	10.5338	4.11169	13.6224	3.46725	27.7884	29.5796	44.7876	Smpd3
ENSMUSG00000031907	4.68146	2.22696	0.0157218	0.0440245	up	5	2	0	22	24	20	0.0956813	0.0322526	0	0.380414	0.337482	0.352194	0.266993	0.117943	0	0.640151	0.656108	0.566573	Zfp90
ENSMUSG00000031925	2.90588	1.53898	2.35044e-05	0.00025028	up	91	60	85	552	382	401	0.64278	0.414902	0.602433	3.57616	1.86198	2.18982	4.85927	3.5383	4.60495	16.062	10.4431	11.3598	Maml2
ENSMUSG00000031933	37.6378	5.23411	0.0273022	0.0688714	up	0	0	0	12	2	4	0	0	0	0.199188	0.0255245	0.0570796	0	0	0	0.349174	0.0546757	0.113315	Folr4
ENSMUSG00000031934	6.40288	2.67872	2.07497e-06	4.01858e-05	up	17	12	12	185	159	172	0.252085	0.169948	0.17216	2.41568	1.60046	1.96627	0.907775	0.707659	0.65011	5.38309	4.34672	4.87252	Panx1
ENSMUSG00000031951	3.64984	1.86783	0.00123669	0.00553628	up	8	18	12	125	62	87	0.116307	0.264635	0.178719	1.70739	0.635858	1.05499	0.427188	1.06149	0.65011	3.63722	1.69495	2.46459	Tmem231
ENSMUSG00000031965	8.26822	3.04758	9.15844e-10	1.68755e-07	up	110	78	84	1681	1251	1459	0.670677	0.480922	0.524657	9.54349	5.42792	7.12716	5.87384	4.59979	4.55077	48.9134	34.1997	41.3315	Tbx20
ENSMUSG00000031971	2.76534	1.46746	0.0218689	0.0577218	up	20	3	6	56	50	50	0.303377	0.0613581	0.093235	0.779377	0.556429	0.670021	1.06797	0.176915	0.325055	1.62948	1.36689	1.41643	Ccsap
ENSMUSG00000031990	2.60836	1.38314	0.00453893	0.01587	up	17	8	19	82	73	69	0.297558	0.133736	0.338691	1.33472	0.956239	0.964891	0.907775	0.471773	1.02934	2.38602	1.99566	1.95468	Jam3
ENSMUSG00000031995	16.7896	4.0695	0.000155263	0.00107063	up	3	19	22	681	270	502	0.036681	0.185469	0.206671	5.92326	1.78543	3.71785	0.160196	1.12046	1.19187	19.8156	7.38122	14.221	St14
ENSMUSG00000032006	7.03976	2.81553	3.9253e-05	0.000372926	up	40	34	47	872	304	478	0.538277	0.517118	0.661703	11.0133	2.96179	5.13735	2.13594	2.00504	2.54626	25.3733	8.31071	13.5411	Pdgfd
ENSMUSG00000032011	2.94209	1.55684	0.00161235	0.0068487	up	23	27	61	283	159	194	0.580595	0.684983	1.63562	6.70311	2.96937	3.93076	1.22817	1.59223	3.30473	8.23468	4.34672	5.49575	Thy1
ENSMUSG00000032013	427.259	8.73897	3.48545e-06	5.87544e-05	up	0	0	0	90	65	56	0	0	0	1.2519	0.711439	0.701898	0	0	0	2.6188	1.77696	1.5864	Trim29
ENSMUSG00000032020	4.65787	2.21967	1.26311e-07	5.15522e-06	up	56	54	65	573	465	559	0.343752	0.347621	0.387359	3.11189	1.93186	2.60294	2.99032	3.18447	3.52143	16.673	12.7121	15.8357	Ubash3b
ENSMUSG00000032021	4.19165	2.06752	0.00885818	0.0274825	up	2	2	4	30	19	18	0.0405724	0.041029	0.0831259	0.595605	0.28621	0.288019	0.106797	0.117943	0.216703	0.872934	0.519419	0.509915	Crtam
ENSMUSG00000032024	7.15079	2.8381	3.63336e-05	0.000351239	up	57	69	58	1332	529	709	0.60339	0.739612	0.618121	12.364	3.83084	5.85542	3.04372	4.06904	3.1422	38.7583	14.4617	20.085	Clmp
ENSMUSG00000032060	3.22515	1.68937	0.000165599	0.00112244	up	78	77	107	820	404	421	2.97524	2.86545	3.9187	27.2329	10.3942	12.0691	4.16509	4.54081	5.79681	23.8602	11.0445	11.9264	Cryab
ENSMUSG00000032068	2.48498	1.31323	0.00113264	0.00519282	up	51	77	51	390	203	282	1.63705	2.11533	1.4441	9.72127	4.13812	6.09757	2.72333	4.54081	2.76297	11.3481	5.54958	7.98867	1600029D21Rik
ENSMUSG00000032080	3.16654	1.66291	5.77563e-05	0.000500604	up	1751	2721	1776	8805	15588	15050	60.2642	95.5527	60.4562	274.893	388.482	426.824	93.5009	160.462	96.2163	256.206	426.142	426.346	Apoa4
ENSMUSG00000032089	4.24694	2.08642	7.37927e-09	7.12954e-07	up	177	145	185	1522	1295	1392	2.1838	1.79582	2.28628	17.2622	11.2238	13.5908	9.45154	8.55088	10.0225	44.2868	35.4025	39.4335	Il10ra
ENSMUSG00000032091	4.19515	2.06872	0.000743449	0.00369585	up	11	15	9	89	54	147	0.226964	0.295095	0.166075	1.69567	0.709047	2.07153	0.587384	0.884574	0.487582	2.5897	1.47624	4.16431	Tmprss4
ENSMUSG00000032093	3.62561	1.85823	0.00163115	0.00690793	up	17	4	24	95	112	111	0.526114	0.11823	0.778495	2.57446	2.433	2.72043	0.907775	0.235886	1.30022	2.76429	3.06184	3.14448	Cd3e
ENSMUSG00000032094	3.06126	1.61413	0.00244525	0.00959527	up	10	7	19	71	71	74	0.31725	0.256656	0.649991	2.15398	1.61134	1.90179	0.533986	0.412801	1.02934	2.06594	1.94099	2.09632	Cd3d
ENSMUSG00000032122	11.9152	3.57473	2.26254e-08	1.53538e-06	up	44	46	19	802	850	914	0.380138	0.417843	0.169312	6.21734	5.17666	6.16626	2.34954	2.71269	1.02934	23.3364	23.2372	25.8924	Slc37a2
ENSMUSG00000032178	2.06551	1.0465	1.41551e-05	0.000170941	up	198	195	216	738	837	897	1.88937	1.92848	2.11638	6.33456	5.49319	6.71316	10.5729	11.4995	11.702	21.4742	22.8818	25.4108	Ilf3
ENSMUSG00000032179	2.47687	1.30852	0.0110983	0.0331573	up	34	64	31	116	190	331	0.396259	0.717074	0.363203	1.20552	1.53007	2.8459	1.81555	3.77418	1.67945	3.37534	5.19419	9.37678	Bmp5
ENSMUSG00000032184	5.10658	2.35236	0.000129136	0.000925547	up	8	20	9	124	98	154	0.279815	0.778149	0.358307	4.10769	2.51672	4.41416	0.427188	1.17943	0.487582	3.60813	2.67911	4.36261	Lysmd2
ENSMUSG00000032218	3.84303	1.94225	9.66059e-05	0.000740169	up	47	45	31	203	256	473	1.30737	1.267	0.892862	5.2479	4.99558	10.3551	2.50973	2.65372	1.67945	5.90685	6.99849	13.3994	Ccnb2
ENSMUSG00000032221	6.5289	2.70684	0.000703127	0.00354173	up	6	2	2	37	31	62	0.0992641	0.0334604	0.0338958	0.607167	0.420143	0.861257	0.320391	0.117943	0.108352	1.07662	0.847473	1.75638	Mns1
ENSMUSG00000032231	18.2716	4.19153	1.53217e-11	1.74678e-08	up	260	187	271	7199	9205	9284	2.96989	2.16147	3.20373	75.4297	73.9615	83.8702	13.8836	11.0277	14.6817	209.475	251.645	263.003	Anxa2
ENSMUSG00000032243	6.22781	2.63873	0.000123148	0.000891219	up	4	4	6	71	52	50	0.0327205	0.0330887	0.050279	0.555391	0.311607	0.335514	0.213594	0.235886	0.325055	2.06594	1.42157	1.41643	Itga11
ENSMUSG00000032245	3.65063	1.86814	1.03407e-06	2.33911e-05	up	78	110	104	562	752	794	1.41402	2.02283	1.90783	9.52456	10.0722	11.8878	4.16509	6.48688	5.63429	16.353	20.5581	22.4929	Cln6
ENSMUSG00000032246	3.40154	1.76619	9.88303e-05	0.000752785	up	28	18	27	183	174	129	1.46245	0.985934	1.59803	8.5875	6.05236	5.22932	1.49516	1.06149	1.46275	5.3249	4.75679	3.65439	Calml4
ENSMUSG00000032254	5.74069	2.52122	1.00438e-06	2.28707e-05	up	42	31	34	273	396	539	0.514996	0.396793	0.452202	3.12757	3.59834	5.37746	2.24274	1.82812	1.84198	7.9437	10.8258	15.2691	Kif23
ENSMUSG00000032278	4.76134	2.25137	0.0329114	0.080014	up	0	4	2	24	6	28	0	0.0429383	0.0217485	0.233746	0.0449293	0.251185	0	0.235886	0.108352	0.698347	0.164027	0.793202	Paqr5
ENSMUSG00000032281	5.43803	2.44308	0.000949469	0.00449152	up	7	2	3	55	38	36	0.093168	0.0235541	0.0715819	0.619744	0.328617	0.349066	0.37379	0.117943	0.162527	1.60038	1.03884	1.01983	Acsbg1
ENSMUSG00000032289	4.73894	2.24457	6.78251e-05	0.000566347	up	22	15	21	250	106	179	0.0660223	0.0485565	0.0614856	0.699373	0.228636	0.426077	1.17477	0.884574	1.13769	7.27445	2.89781	5.07082	Thsd4
ENSMUSG00000032294	8.40354	3.071	1.12239e-09	2.02041e-07	up	232	261	291	3124	4837	5040	3.90814	4.44205	4.99617	47.8295	56.665	65.7029	12.3885	15.3916	15.7652	90.9015	132.233	142.776	Pkm
ENSMUSG00000032300	2.02999	1.02147	7.51546e-05	0.000613177	up	270	183	199	714	908	971	2.34786	1.60005	1.79517	5.63517	5.52082	6.56219	14.4176	10.7918	10.781	20.7758	24.8228	27.5071	1700017B05Rik
ENSMUSG00000032322	9.09319	3.18479	1.40163e-07	5.49755e-06	up	21	26	18	502	355	307	0.241093	0.288135	0.224527	5.24857	2.86034	2.76605	1.12137	1.53326	0.975165	14.6071	9.70494	8.69689	Pstpip1
ENSMUSG00000032324	5.10267	2.35125	0.000589637	0.00306579	up	57	68	70	1095	380	463	1.40879	1.76852	1.89107	25.4948	6.88807	9.61766	3.04372	4.01007	3.79231	31.8621	10.3884	13.1162	Tspan3
ENSMUSG00000032334	8.47308	3.08289	3.10275e-06	5.43093e-05	up	59	32	58	1079	493	875	0.754443	0.406897	0.772862	12.7827	4.43505	8.92618	3.15051	1.88709	3.1422	31.3965	13.4776	24.7876	Loxl1
ENSMUSG00000032344	4.17566	2.062	3.60894e-06	5.99772e-05	up	35	26	35	290	234	260	0.366214	0.288038	0.375155	2.78135	1.7079	2.16643	1.86895	1.53326	1.89615	8.43836	6.39706	7.36544	Mb21d1
ENSMUSG00000032352	2.67737	1.42082	0.0040452	0.0144722	up	18	22	13	126	65	88	0.091609	0.113226	0.0625637	0.597699	0.236954	0.369318	0.961174	1.29738	0.704286	3.66632	1.77696	2.49292	Lrrc1
ENSMUSG00000032356	4.49823	2.16936	0.0286926	0.0716566	up	2	3	0	16	11	19	0.0177622	0.0359242	0	0.130375	0.0877101	0.168123	0.106797	0.176915	0	0.465565	0.300716	0.538244	Rasgrf1
ENSMUSG00000032357	23.2731	4.54059	0.00023437	0.00147732	up	0	2	0	40	39	24	0	0.0489273	0	0.932221	0.682615	0.496116	0	0.117943	0	1.16391	1.06618	0.679887	Tinag
ENSMUSG00000032358	79.849	6.3192	0.00212662	0.00858175	up	0	0	0	14	8	17	0	0	0	0.138988	0.061064	0.153625	0	0	0	0.407369	0.218703	0.481587	Fam83b
ENSMUSG00000032366	2.93421	1.55297	1.39418e-06	2.94707e-05	up	111	146	138	757	826	704	0.85433	1.12574	1.00779	4.98813	4.46523	4.24739	5.92724	8.60986	7.47626	22.027	22.5811	19.9434	Tpm1
ENSMUSG00000032369	2.90431	1.5382	8.55894e-06	0.000117563	up	341	559	372	2320	2454	2555	8.58296	14.4994	9.70733	54.0318	44.3776	50.9115	18.2089	32.9651	20.1534	67.5069	67.0871	72.3797	Plscr1
ENSMUSG00000032374	7.84339	2.97148	2.10127e-07	7.45514e-06	up	27	22	41	570	355	452	0.281221	0.223445	0.452707	5.54744	2.63564	3.69167	1.44176	1.29738	2.22121	16.5857	9.70494	12.8045	Plod2
ENSMUSG00000032375	2.25125	1.17072	0.00206616	0.0083788	up	34	62	54	171	240	259	0.2764	0.509695	0.449706	1.28291	1.41074	1.69282	1.81555	3.65624	2.92549	4.97572	6.56108	7.33712	Aph1b
ENSMUSG00000032400	2.38188	1.2521	0.000767614	0.00378081	up	42	37	37	168	151	223	0.431187	0.376579	0.381481	1.65439	1.13373	1.91696	2.24274	2.18195	2.00451	4.88843	4.12802	6.31728	Zwilch
ENSMUSG00000032413	2.87962	1.52588	1.16851e-05	0.000148239	up	84	89	128	657	518	521	0.406259	0.458601	0.629105	2.97328	1.81949	2.04189	4.48548	5.24847	6.93451	19.1172	14.161	14.7592	Rasa2
ENSMUSG00000032431	2.82964	1.50062	3.16244e-06	5.51846e-05	up	163	165	124	946	743	823	3.93193	4.02408	3.00881	20.7326	12.5318	15.6563	8.70396	9.73032	6.7178	27.5265	20.312	23.3145	Crtap
ENSMUSG00000032440	2.43893	1.28625	3.22014e-06	5.59141e-05	up	591	637	626	2436	2808	3658	5.1928	5.71248	5.679	19.8141	17.5361	25.5994	31.5585	37.5649	33.9141	70.8822	76.7647	103.626	Tgfbr2
ENSMUSG00000032446	3.22513	1.68936	0.00542471	0.0183336	up	8	6	4	42	42	31	0.0808129	0.0612917	0.0413929	0.389267	0.299291	0.254969	0.427188	0.35383	0.216703	1.22211	1.14819	0.878188	Eomes
ENSMUSG00000032449	2.96966	1.5703	0.000594963	0.00308785	up	38	42	50	385	174	194	0.24704	0.274802	0.328993	2.32327	0.836494	0.99377	2.02914	2.47681	2.70879	11.2026	4.75679	5.49575	Slc25a36
ENSMUSG00000032477	2.85834	1.51518	5.58936e-06	8.46622e-05	up	70	82	86	453	462	424	0.833654	1.00696	1.04379	4.95047	3.90423	3.94534	3.7379	4.83567	4.65912	13.1813	12.6301	12.0113	Cdc25a
ENSMUSG00000032479	2.18277	1.12616	1.5964e-06	3.2617e-05	up	781	640	760	2791	3098	3439	2.42417	2.01413	2.42719	7.92992	6.78016	8.40746	41.7043	37.7418	41.1736	81.2119	84.6927	97.4222	Map4
ENSMUSG00000032487	14.0943	3.81704	1.01515e-05	0.000133129	up	2	2	2	64	49	59	0.0202617	0.0204897	0.0207564	0.613476	0.371624	0.479452	0.106797	0.117943	0.108352	1.86226	1.33955	1.67139	Ptgs2
ENSMUSG00000032491	3.22305	1.68843	0.0066266	0.0216594	up	12	6	13	104	35	55	0.433448	0.292217	0.518035	3.64549	0.968262	1.70944	0.640783	0.35383	0.704286	3.02617	0.956825	1.55807	Nradd
ENSMUSG00000032577	2.76731	1.46848	3.89994e-05	0.000371341	up	175	132	82	675	702	737	1.37837	1.0569	0.651703	4.79459	3.91075	4.63558	9.34475	7.78425	4.44242	19.641	19.1912	20.8782	Mapkapk3
ENSMUSG00000032578	4.62972	2.21093	0.0347238	0.0837242	up	193	91	28	1152	1253	422	1.37314	0.661232	0.200951	7.52314	6.23626	2.41372	10.3059	5.36642	1.51692	33.5207	34.2543	11.9547	Cish
ENSMUSG00000032586	5.91517	2.56442	0.000624384	0.00320937	up	13	6	1	76	80	78	0.217876	0.094426	0.031885	1.11374	0.966089	1.05567	0.694181	0.35383	0.0541758	2.21143	2.18703	2.20963	Traip
ENSMUSG00000032589	2.57419	1.36412	0.0281205	0.0704599	up	15	6	7	66	53	22	0.0421355	0.0159786	0.0215821	0.169135	0.100317	0.0498525	0.800978	0.35383	0.379231	1.92045	1.44891	0.62323	Bsn
ENSMUSG00000032596	2.7207	1.44398	8.24415e-07	1.99976e-05	up	413	414	462	2471	1853	2541	2.78476	2.8161	3.10976	14.9964	8.64538	13.2979	22.0536	24.4143	25.0292	71.9006	50.657	71.983	Uba7
ENSMUSG00000032625	9.88073	3.30462	6.02266e-06	8.91429e-05	up	8	4	6	157	86	107	0.0244433	0.0123592	0.01878	0.454142	0.185362	0.2651	0.427188	0.235886	0.325055	4.56835	2.35106	3.03116	Thsd7a
ENSMUSG00000032640	2.0382	1.0273	0.00211937	0.0085621	up	74	43	55	263	211	209	0.765511	0.468549	0.577832	2.56915	1.60583	1.74787	3.95149	2.53578	2.97967	7.65272	5.76829	5.92068	Chsy1
ENSMUSG00000032643	8.80407	3.13817	7.03163e-07	1.77882e-05	up	15	8	11	228	170	189	0.399022	0.201756	0.306573	5.40004	3.09631	3.81616	0.800978	0.471773	0.595934	6.6343	4.64744	5.35411	Fhl3
ENSMUSG00000032648	3.18655	1.672	0.000141352	0.00099008	up	35	19	32	206	161	167	0.469546	0.263794	0.427564	2.56092	1.54575	1.79008	1.86895	1.12046	1.73363	5.99415	4.40139	4.73088	Pygm
ENSMUSG00000032657	3.15638	1.65827	0.00506417	0.0173656	up	34	5	26	160	110	126	0.391081	0.0697909	0.306363	1.75187	0.908781	1.19759	1.81555	0.294858	1.40857	4.65565	3.00716	3.56941	Fam189b
ENSMUSG00000032661	16.7052	4.06223	6.43955e-10	1.38273e-07	up	33	42	30	967	1008	1487	0.273016	0.34105	0.246778	7.32323	5.85711	9.63987	1.76215	2.47681	1.62527	28.1376	27.5566	42.1247	Oas3
ENSMUSG00000032690	4.44518	2.15224	3.02188e-08	1.87236e-06	up	357	319	311	3507	2304	2763	3.4136	3.12779	3.05258	31.3199	15.9251	21.4361	19.0633	18.8119	16.8487	102.046	62.9864	78.272	Oas2
ENSMUSG00000032691	3.14658	1.65378	0.000302919	0.00180747	up	22	33	34	122	237	197	0.227604	0.355709	0.360339	1.17702	1.76614	1.63205	1.17477	1.94606	1.84198	3.54993	6.47907	5.58074	Nlrp3
ENSMUSG00000032698	2.35724	1.2371	1.79486e-05	0.000203502	up	233	161	209	1056	754	958	4.6119	3.21371	4.20837	19.1659	10.4983	15.0094	12.4419	9.49443	11.3227	30.7273	20.6127	27.1388	Lmo2
ENSMUSG00000032715	2.29149	1.19629	0.00359769	0.0131828	up	182	117	311	706	1145	881	3.6738	2.43681	6.35342	13.0117	16.2742	13.9591	9.71854	6.89968	16.8487	20.543	31.3018	24.9575	Trib3
ENSMUSG00000032717	3.64238	1.86488	0.000514713	0.00274494	up	11	10	10	89	59	74	0.162893	0.137272	0.139058	1.12091	0.593701	0.813736	0.587384	0.589716	0.541758	2.5897	1.61293	2.09632	Mdfi
ENSMUSG00000032718	3.55075	1.82812	0.000505112	0.00270273	up	12	32	38	211	148	215	0.212249	0.572365	0.68853	3.47284	1.87158	3.01346	0.640783	1.88709	2.05868	6.13963	4.046	6.09066	Mansc1
ENSMUSG00000032740	6.31186	2.65807	0.000421581	0.00234454	up	6	5	2	78	46	39	0.023123	0.0233832	0.00789586	0.297016	0.152242	0.151989	0.320391	0.294858	0.108352	2.26963	1.25754	1.10482	Ccdc88a
ENSMUSG00000032744	2.18692	1.1289	0.000611744	0.0031596	up	52	44	54	186	221	237	0.443281	0.365257	0.454104	1.41596	1.29714	1.57988	2.77672	2.59475	2.92549	5.41219	6.04167	6.71389	Heyl
ENSMUSG00000032750	2.73921	1.45376	0.00136256	0.00598387	up	28	14	20	130	96	105	0.302036	0.152717	0.243108	1.32621	0.791384	0.952941	1.49516	0.825603	1.08352	3.78271	2.62443	2.97451	Gab3
ENSMUSG00000032783	4.13208	2.04687	0.000987891	0.00464502	up	19	3	14	85	97	108	0.407857	0.0749902	0.265882	1.46282	1.33395	1.63776	1.01457	0.176915	0.758462	2.47331	2.65177	3.05949	Troap
ENSMUSG00000032802	4.34678	2.11995	8.90105e-09	8.1837e-07	up	920	1041	873	7875	8454	7965	13.961	15.8339	13.448	109.11	89.9382	95.0453	49.1267	61.3895	47.2955	229.145	231.114	225.638	Srxn1
ENSMUSG00000032816	11.8076	3.56165	5.38442e-06	8.2508e-05	up	6	24	11	214	380	377	0.0395591	0.160017	0.0810497	1.35503	1.86971	2.01778	0.320391	1.41532	0.595934	6.22693	10.3884	10.6799	Igdcc4
ENSMUSG00000032841	3.87503	1.95421	3.32356e-05	0.000325896	up	37	36	20	266	203	240	0.321108	0.307631	0.17313	2.07783	1.22797	1.63965	1.97575	2.12298	1.08352	7.74001	5.54958	6.79887	Prr5l
ENSMUSG00000032846	2.04976	1.03546	0.000240372	0.00150461	up	144	104	162	630	480	527	1.12316	0.824618	1.27667	4.54549	2.69167	3.24023	7.68939	6.13305	8.77648	18.3316	13.1222	14.9292	Zswim6
ENSMUSG00000032849	4.24301	2.08509	9.68363e-06	0.000128571	up	41	39	84	353	519	494	0.307703	0.296348	0.630431	2.43332	2.7598	2.94714	2.18934	2.29989	4.55077	10.2715	14.1883	13.9943	Abcc4
ENSMUSG00000032850	2.63757	1.39921	0.0391309	0.092313	up	4	8	6	50	28	16	0.0300176	0.0607108	0.0461257	0.344266	0.148227	0.106546	0.213594	0.471773	0.325055	1.45489	0.76546	0.453258	Rnft2
ENSMUSG00000032854	15.5747	3.96113	3.77237e-05	0.00036222	up	6	4	4	263	71	95	0.0702855	0.0473843	0.048001	2.85893	0.594978	0.88702	0.320391	0.235886	0.216703	7.65272	1.94099	2.69122	Ugt8a
ENSMUSG00000032875	4.01539	2.00554	2.16969e-05	0.000235275	up	96	58	81	873	437	520	0.401295	0.240174	0.352365	3.35879	1.28255	1.73121	5.12626	3.42035	4.38824	25.4024	11.9466	14.7309	Arhgef17
ENSMUSG00000032899	3.69908	1.88717	0.0401891	0.0944835	up	0	8	2	26	19	30	0	0.0779692	0.019746	0.247593	0.135974	0.228056	0	0.471773	0.108352	0.756543	0.519419	0.849859	Styk1
ENSMUSG00000032908	4.20864	2.07335	0.00211541	0.00854811	up	30	17	9	252	83	123	0.335945	0.169863	0.129055	2.50438	0.622088	1.07649	1.60196	1.00252	0.487582	7.33264	2.26904	3.48442	Sgpp2
ENSMUSG00000032925	10.5478	3.39887	3.07551e-06	5.39429e-05	up	10	10	8	281	115	184	0.0992485	0.100365	0.0813372	2.58612	0.840154	1.47173	0.533986	0.589716	0.433407	8.17648	3.14385	5.21247	Itgbl1
ENSMUSG00000032965	5.80363	2.53696	1.48485e-05	0.000177569	up	21	10	20	243	134	199	0.351968	0.207625	0.330514	3.79445	1.61388	2.7068	1.12137	0.589716	1.08352	7.07076	3.66327	5.6374	Ift57
ENSMUSG00000032968	4.64356	2.21523	0.0106196	0.0319929	up	11	2	5	105	22	35	0.341469	0.0575518	0.174903	3.08077	0.521911	0.942685	0.587384	0.117943	0.270879	3.05527	0.601433	0.991502	Inha
ENSMUSG00000032978	94.0428	6.55524	0.00115297	0.00525924	up	0	0	0	18	10	18	0	0	0	0.79675	0.340327	0.684956	0	0	0	0.52376	0.273379	0.509915	Guca2b
ENSMUSG00000032997	2.98341	1.57696	0.000358551	0.00207288	up	22	24	42	157	157	201	0.229698	0.2534	0.449221	1.55188	1.17844	1.69649	1.17477	1.41532	2.27538	4.56835	4.29204	5.69405	Chpf
ENSMUSG00000033024	6.06002	2.59932	0.00338326	0.0125368	up	1	1	5	35	19	31	0.0698954	0.0706819	0.214805	1.15433	0.542369	0.937228	0.0533986	0.0589716	0.270879	1.01842	0.519419	0.878188	Klra9
ENSMUSG00000033031	2.86383	1.51795	5.01221e-05	0.000449705	up	88	65	52	313	374	466	0.664117	0.492499	0.39308	2.1665	1.98847	2.78213	4.69907	3.83316	2.81714	9.10761	10.2244	13.2011	C330027C09Rik
ENSMUSG00000033033	3.0767	1.62138	0.000883872	0.00424343	up	23	13	40	139	142	175	0.250235	0.136258	0.414095	1.28925	1.0184	1.39682	1.22817	0.766631	2.16703	4.04459	3.88198	4.95751	Calhm2
ENSMUSG00000033059	6.01742	2.58915	4.2222e-08	2.43932e-06	up	66	91	89	771	929	1222	0.576037	0.811996	0.804683	6.31016	5.89829	8.66034	3.5243	5.36642	4.82165	22.4344	25.3969	34.6176	Pygb
ENSMUSG00000033066	2.00035	1.00025	0.000142072	0.000994095	up	267	182	197	962	711	846	0.999161	0.703541	0.743025	3.32061	1.90567	2.51026	14.2574	10.7328	10.6726	27.9921	19.4372	23.966	Gas7
ENSMUSG00000033083	2.31687	1.21217	0.00107558	0.00497123	up	90	87	106	621	296	360	0.503054	0.486596	0.604959	3.19074	1.1649	1.57854	4.80587	5.13053	5.74264	18.0697	8.092	10.1983	Tbc1d4
ENSMUSG00000033170	2.79933	1.48508	0.000298678	0.00178721	up	337	227	340	2302	1184	1419	2.96653	2.00566	3.02159	18.446	7.34231	9.78745	17.9953	13.3866	18.4198	66.9831	32.368	40.1983	Card10
ENSMUSG00000033177	3.76757	1.91364	0.0152631	0.0430007	up	9	3	1	39	39	19	0.147946	0.0598442	0.0303115	0.57011	0.459207	0.256728	0.480587	0.176915	0.0541758	1.13481	1.06618	0.538244	Tmprss7
ENSMUSG00000033187	22.3484	4.4821	0.000126966	0.000913439	up	0	2	8	240	115	90	0	0.0387267	0.156923	4.39206	1.59388	1.4197	0	0.117943	0.433407	6.98347	3.14385	2.54958	BC016579
ENSMUSG00000033192	4.34193	2.11834	7.90225e-08	3.67576e-06	up	77	74	89	622	631	792	1.01916	0.95522	1.19683	7.32104	5.73406	7.9996	4.11169	4.3639	4.82165	18.0988	17.2502	22.4363	Lpcat2
ENSMUSG00000033207	5.43908	2.44336	6.87711e-08	3.38074e-06	up	61	54	93	758	675	779	0.779591	0.71207	1.21082	8.90635	6.10263	7.99389	3.25731	3.18447	5.03835	22.0561	18.4531	22.068	Mamdc2
ENSMUSG00000033209	2.33317	1.22229	0.000404362	0.00227149	up	81	44	68	320	255	301	0.279474	0.151649	0.237417	1.01316	0.629915	0.838744	4.32528	2.59475	3.68396	9.31129	6.97115	8.52692	Ttc28
ENSMUSG00000033213	6.1555	2.62188	0.00761719	0.0242889	up	2	0	4	38	19	17	0.0697792	0	0.142966	1.4085	0.590692	0.550394	0.106797	0	0.216703	1.10572	0.519419	0.481587	AA467197
ENSMUSG00000033220	3.95126	1.98231	2.3073e-08	1.54734e-06	up	185	158	209	1219	1412	1645	2.59907	2.26482	3.03074	15.8554	14.102	18.4505	9.87873	9.31752	11.3227	35.4702	38.601	46.6006	Rac2
ENSMUSG00000033287	2.67421	1.41911	0.000112062	0.000827476	up	56	67	58	226	366	366	1.1801	1.47183	1.2895	4.47534	5.60534	6.26753	2.99032	3.9511	3.1422	6.5761	10.0057	10.3683	Kctd17
ENSMUSG00000033327	2.5842	1.36972	2.91845e-06	5.20965e-05	up	417	282	374	2145	1625	1629	1.48513	1.04295	1.38756	6.92662	4.05967	4.56095	22.2672	16.63	20.2618	62.4148	44.424	46.1473	Tnxb
ENSMUSG00000033355	2.94738	1.55944	1.65006e-07	6.16105e-06	up	734	603	654	3556	3422	4511	19.9054	16.7835	18.0953	88.2318	65.3531	96.5194	39.1945	35.5599	35.431	103.472	93.5501	127.79	Rtp4
ENSMUSG00000033361	2.41192	1.27018	0.00507432	0.0173914	up	28	13	15	88	88	88	0.193071	0.0976216	0.11302	0.556735	0.437778	0.478618	1.49516	0.766631	0.812637	2.56061	2.40573	2.49292	Prrg3
ENSMUSG00000033389	6.86322	2.77889	8.20592e-05	0.000655643	up	10	12	7	204	69	118	0.0721295	0.0875294	0.0591124	1.42947	0.356176	0.682719	0.533986	0.707659	0.379231	5.93595	1.88631	3.34278	Arhgap44
ENSMUSG00000033420	7.06025	2.81972	6.8797e-08	3.38074e-06	up	38	29	35	513	362	533	0.318998	0.241941	0.294108	3.8195	2.08153	3.40938	2.02914	1.71018	1.89615	14.9272	9.8963	15.0992	Antxr1
ENSMUSG00000033436	2.55133	1.35125	0.000152977	0.00105828	up	76	61	88	459	277	382	0.703858	0.580661	0.853866	3.99371	1.85543	2.89277	4.05829	3.59727	4.76747	13.3559	7.57259	10.8215	Armcx2
ENSMUSG00000033450	4.48176	2.16406	0.000129082	0.000925547	up	33	8	20	188	162	181	0.491222	0.110389	0.279564	2.47884	1.59785	1.98034	1.76215	0.471773	1.08352	5.47038	4.42873	5.12748	Tagap
ENSMUSG00000033453	3.87472	1.95409	1.08103e-05	0.000139418	up	29	26	37	247	199	252	0.21241	0.18616	0.275621	1.63705	0.998935	1.40735	1.54856	1.53326	2.00451	7.18715	5.44023	7.13881	Adamts15
ENSMUSG00000033460	2.27457	1.18559	0.0010548	0.00489104	up	64	58	109	431	307	286	0.83242	0.762869	1.4923	5.27463	2.86267	2.95463	3.41751	3.42035	5.90517	12.5411	8.39272	8.10199	Armcx1
ENSMUSG00000033470	2.52359	1.33548	0.00849905	0.0265611	up	9	8	12	51	48	45	0.23292	0.188433	0.334049	1.19675	0.821543	0.95534	0.480587	0.471773	0.65011	1.48399	1.31222	1.27479	Cysltr2
ENSMUSG00000033502	2.25548	1.17343	0.000553012	0.00290897	up	56	67	53	308	240	233	0.207361	0.254629	0.204837	1.05999	0.653031	0.695128	2.99032	3.9511	2.87132	8.96212	6.56108	6.60057	Cdc14a
ENSMUSG00000033538	4.83154	2.27248	2.22904e-06	4.25111e-05	up	147	103	111	1543	818	1031	1.71961	1.25846	1.3212	16.8363	6.95918	9.70877	7.84959	6.07408	6.01352	44.8979	22.3624	29.2068	Casp4
ENSMUSG00000033579	19.0556	4.25214	0.000902527	0.00431844	up	0	2	0	25	16	43	0	0.0282211	0	0.384072	0.157492	0.484266	0	0.117943	0	0.727445	0.437406	1.21813	Fa2h
ENSMUSG00000033581	4.56139	2.18947	4.20856e-05	0.00039282	up	41	51	16	310	358	310	0.27075	0.321414	0.0964732	1.6849	1.49475	1.46705	2.18934	3.00755	0.866813	9.02032	9.78695	8.78188	Igf2bp2
ENSMUSG00000033590	10.0952	3.33559	6.58452e-05	0.000554008	up	12	7	10	342	100	128	0.0748056	0.0504316	0.0638599	2.10479	0.466136	0.678547	0.640783	0.412801	0.541758	9.95144	2.73379	3.62606	Myo5c
ENSMUSG00000033644	3.35953	1.74826	0.0175697	0.0482742	up	8	1	4	31	32	23	0.0683447	0.0172784	0.0350066	0.250826	0.204903	0.175201	0.427188	0.0589716	0.216703	0.902032	0.874811	0.651558	Piwil2
ENSMUSG00000033676	2.7253	1.44642	7.88898e-05	0.000636269	up	53	85	85	426	341	430	0.364917	0.601371	0.595352	2.6785	1.64941	2.32399	2.83012	5.01259	4.60495	12.3957	9.32221	12.1813	Gabrb3
ENSMUSG00000033685	4.10026	2.03572	8.32799e-08	3.80794e-06	up	459	711	591	4462	4779	5049	2.78653	4.43332	3.67894	24.8943	20.5636	24.3571	24.5099	41.9288	32.0179	129.834	130.648	143.031	Ucp2
ENSMUSG00000033705	2.19983	1.13739	5.47017e-05	0.000480212	up	228	159	249	1083	810	830	0.501677	0.358624	0.562659	2.23002	1.25085	1.46684	12.1749	9.37649	13.4898	31.5129	22.1437	23.5128	Stard9
ENSMUSG00000033721	4.59934	2.20143	1.35434e-05	0.00016555	up	17	18	24	155	160	219	0.125812	0.127227	0.186165	1.01324	0.808623	1.22391	0.907775	1.06149	1.30022	4.51016	4.37406	6.20397	Vav3
ENSMUSG00000033722	8.81854	3.14054	1.3968e-05	0.0001692	up	8	4	8	164	81	101	0.08883	0.0449148	0.0909987	1.73191	0.689297	0.910858	0.427188	0.235886	0.433407	4.77204	2.21437	2.86119	BC034090
ENSMUSG00000033768	3.17574	1.66709	0.000181183	0.00120796	up	31	22	27	212	140	144	0.10332	0.0737523	0.0996163	0.652421	0.330126	0.3883	1.65536	1.29738	1.46275	6.16873	3.8273	4.07932	Nrxn2
ENSMUSG00000033777	17.2772	4.1108	1.02191e-10	5.46117e-08	up	36	45	60	1326	1666	1808	0.410888	0.498613	0.631379	12.7046	12.3477	14.9407	1.92235	2.65372	3.25055	38.5837	45.5449	51.2182	Tlr13
ENSMUSG00000033792	2.52224	1.3347	0.000736356	0.00366592	up	30	25	30	161	135	124	0.153779	0.126352	0.16738	0.802467	0.481383	0.53825	1.60196	1.47429	1.62527	4.68474	3.69061	3.51275	Atp7a
ENSMUSG00000033805	27.1677	4.76382	0.00087644	0.00421366	up	0	1	0	37	15	14	0	0	0	1.16979	0.323786	0.32181	0	0.0589716	0	1.07662	0.410068	0.396601	Ephx4
ENSMUSG00000033847	5.10513	2.35195	0.0147905	0.0419388	up	2	0	6	30	13	38	0.0224031	0	0.0688501	0.308323	0.110627	0.353415	0.106797	0	0.325055	0.872934	0.355392	1.07649	Pla2g4c
ENSMUSG00000033880	3.1947	1.67568	5.09421e-05	0.000455628	up	1039	1619	1103	5911	7517	10431	15.4208	24.4797	16.8846	80.8336	79.1638	123.517	55.4811	95.4751	59.7559	171.997	205.499	295.496	Lgals3bp
ENSMUSG00000033882	3.78674	1.92096	0.00168537	0.0070989	up	7	4	10	63	42	51	0.134365	0.0679383	0.206468	1.10952	0.521317	0.741875	0.37379	0.235886	0.541758	1.83316	1.14819	1.44476	Rbm46
ENSMUSG00000033906	5.30327	2.40688	0.00519979	0.0177205	up	8	0	6	71	32	42	0.0609507	0	0.0468291	0.531263	0.171986	0.252398	0.427188	0	0.325055	2.06594	0.874811	1.1898	Zdhhc15
ENSMUSG00000033910	4.72943	2.24167	7.81371e-09	7.41089e-07	up	190	162	222	1752	1535	2020	1.78605	1.55073	2.08839	14.8642	10.0795	14.8846	10.1457	9.5534	12.027	50.9793	41.9636	57.2238	Gucy1a3
ENSMUSG00000033949	10.0646	3.33122	1.5717e-05	0.00018549	up	2	12	6	140	121	142	0.0173117	0.105039	0.053203	1.14361	0.744943	0.983149	0.106797	0.707659	0.325055	4.07369	3.30788	4.02267	Trim36
ENSMUSG00000033952	3.74245	1.90398	3.02558e-05	0.000303108	up	28	19	26	151	177	208	0.109578	0.0738743	0.0972865	0.516097	0.468952	0.610783	1.49516	1.12046	1.40857	4.39377	4.8388	5.89236	Aspm
ENSMUSG00000033955	2.04086	1.02918	0.0315583	0.0772846	up	13	12	18	37	62	74	0.0950211	0.109818	0.139058	0.236637	0.344729	0.460403	0.694181	0.707659	0.975165	1.07662	1.69495	2.09632	Tnks1bp1
ENSMUSG00000033960	2.29434	1.19808	1.76844e-05	0.000201345	up	117	107	128	470	553	563	0.735916	0.693743	0.817771	2.73515	2.4637	2.80394	6.24763	6.30996	6.93451	13.676	15.1178	15.949	9430020K01Rik
ENSMUSG00000033998	7.78514	2.96072	0.000629135	0.00322802	up	11	18	5	310	89	122	0.21889	0.33203	0.112117	5.25511	1.15809	1.78408	0.587384	1.06149	0.270879	9.02032	2.43307	3.45609	Kcnk1
ENSMUSG00000034023	3.24853	1.69979	0.00119066	0.00537991	up	17	9	10	92	72	65	0.105763	0.0534767	0.0541727	0.504598	0.290973	0.300321	0.907775	0.530745	0.541758	2.677	1.96833	1.84136	Fancd2
ENSMUSG00000034040	14.0656	3.8141	0.000518319	0.00275872	up	2	2	0	59	18	39	0.00933856	0.00944365	0	0.257045	0.0592893	0.147319	0.106797	0.117943	0	1.71677	0.492081	1.10482	Wbscr17
ENSMUSG00000034059	5.07806	2.34428	1.06098e-05	0.000137976	up	23	11	24	162	208	207	0.38536	0.194848	0.427666	2.59284	2.49191	2.83695	1.22817	0.648688	1.30022	4.71384	5.68627	5.86403	Ypel4
ENSMUSG00000034116	4.1123	2.03995	2.46061e-08	1.61887e-06	up	111	125	115	839	997	1010	1.34293	1.49614	1.37571	9.1053	8.30128	9.40762	5.92724	7.37145	6.23022	24.413	27.2558	28.6119	Vav1
ENSMUSG00000034127	18.9476	4.24395	1.18061e-05	0.000149552	up	23	13	35	1255	496	860	0.661848	0.390422	1.01701	32.4877	10.0381	19.011	1.22817	0.766631	1.89615	36.5177	13.5596	24.3626	Tspan8
ENSMUSG00000034156	4.53068	2.17973	6.36826e-05	0.00053886	up	23	13	24	249	142	138	0.106046	0.0625563	0.108635	1.02973	0.455083	0.494903	1.22817	0.766631	1.30022	7.24535	3.88198	3.90935	Bzrap1
ENSMUSG00000034161	4.5681	2.19159	0.00864357	0.0269095	up	1	4	2	24	24	17	0.0738947	0.149452	0.0756987	0.813583	0.62553	0.52457	0.0533986	0.235886	0.108352	0.698347	0.656108	0.481587	Scx
ENSMUSG00000034206	5.39041	2.4304	8.29186e-05	0.000661574	up	8	6	6	77	62	74	0.0346698	0.026295	0.0266372	0.318097	0.201771	0.25979	0.427188	0.35383	0.325055	2.24053	1.69495	2.09632	Polq
ENSMUSG00000034209	3.63471	1.86184	0.0199596	0.0535083	up	3	2	2	19	13	19	0.118817	0.0600771	0.060859	0.545076	0.29336	0.468594	0.160196	0.117943	0.108352	0.552858	0.355392	0.538244	Rasl10a
ENSMUSG00000034220	2.54192	1.34592	3.26656e-06	5.61578e-05	up	247	210	252	901	1244	1395	2.91879	2.55021	3.06181	9.85503	10.3444	13.0399	13.1894	12.384	13.6523	26.2171	34.0083	39.5184	Gpc1
ENSMUSG00000034226	192.582	7.58933	9.74059e-05	0.000744298	up	0	0	0	26	23	46	0	0	0	0.587933	0.417265	0.894237	0	0	0	0.756543	0.628771	1.30312	Rhov
ENSMUSG00000034227	16.6699	4.05917	2.45648e-06	4.58605e-05	up	4	6	6	263	93	171	0.0640064	0.0970899	0.0983535	3.93464	1.06107	2.19614	0.213594	0.35383	0.325055	7.65272	2.54242	4.8442	Foxj1
ENSMUSG00000034255	4.87074	2.28414	9.17259e-08	4.0743e-06	up	62	58	74	674	517	658	0.41874	0.396986	0.509394	4.14211	2.49237	3.46802	3.31071	3.42035	4.00901	19.6119	14.1337	18.6402	Arhgap27
ENSMUSG00000034266	3.28519	1.71598	0.000387267	0.0021973	up	14	15	12	88	88	90	0.615299	0.711112	0.540275	3.54853	2.72832	3.25862	0.74758	0.884574	0.65011	2.56061	2.40573	2.54958	Batf
ENSMUSG00000034271	2.69605	1.43085	0.000576239	0.00300966	up	22	22	27	106	132	139	0.490903	0.496427	0.640039	2.25202	2.07778	2.49924	1.17477	1.29738	1.46275	3.08437	3.6086	3.93768	Jdp2
ENSMUSG00000034282	4.63679	2.21313	0.000379965	0.00216593	up	8	9	8	108	49	71	0.0525967	0.0664857	0.0538808	0.663542	0.241171	0.38375	0.427188	0.530745	0.433407	3.14256	1.33955	2.01133	Evpl
ENSMUSG00000034311	3.88374	1.95745	4.78433e-05	0.000433812	up	22	16	18	130	128	169	0.182686	0.123161	0.155955	0.935851	0.730277	1.08072	1.17477	0.943546	0.975165	3.78271	3.49925	4.78754	Kif4
ENSMUSG00000034317	3.52288	1.81675	1.24673e-05	0.000155169	up	67	36	41	339	309	342	0.851464	0.455848	0.538744	3.9061	2.77358	3.43704	3.5777	2.12298	2.22121	9.86415	8.4474	9.68839	Trim59
ENSMUSG00000034330	5.22349	2.38501	1.46685e-06	3.06249e-05	up	40	81	58	498	622	737	0.390802	0.82992	0.580498	4.57167	4.32823	5.87219	2.13594	4.7767	3.1422	14.4907	17.0041	20.8782	Plcg2
ENSMUSG00000034342	2.39628	1.2608	0.00454981	0.0159048	up	29	21	38	195	107	108	0.297265	0.233808	0.372194	1.75767	0.745599	0.807627	1.54856	1.2384	2.05868	5.67407	2.92515	3.05949	Cbl
ENSMUSG00000034349	2.33642	1.2243	6.78334e-07	1.74127e-05	up	523	456	534	2149	2199	2579	4.50417	3.9138	4.71667	16.9283	13.2273	17.4215	27.9274	26.8911	28.9299	62.5312	60.1159	73.0595	Smc4
ENSMUSG00000034394	11.9788	3.58242	6.70344e-06	9.64945e-05	up	4	4	4	81	68	138	0.0385951	0.0390294	0.0395374	0.761339	0.476457	1.08071	0.213594	0.235886	0.216703	2.35692	1.85897	3.90935	Lif
ENSMUSG00000034401	5.01103	2.32511	2.48481e-06	4.62885e-05	up	57	30	32	473	342	347	0.433473	0.241849	0.244996	3.38742	1.86634	2.09861	3.04372	1.76915	1.73363	13.7633	9.34955	9.83003	Spata6
ENSMUSG00000034413	2.28054	1.18938	0.00116586	0.00529966	up	56	39	39	183	168	247	0.371259	0.268169	0.271659	1.11922	0.785692	1.34914	2.99032	2.29989	2.11286	5.3249	4.59276	6.99717	Neurl1b
ENSMUSG00000034422	2.64121	1.4012	7.34638e-06	0.000103741	up	1053	1159	1031	4460	5063	7354	4.84398	5.39108	4.86984	18.7872	16.4618	26.6671	56.2287	68.3481	55.8553	129.776	138.412	208.329	Parp14
ENSMUSG00000034427	3.94858	1.98133	0.00242962	0.00955806	up	20	15	18	248	65	93	0.118901	0.0983776	0.099658	1.28927	0.26688	0.417771	1.06797	0.884574	0.975165	7.21625	1.77696	2.63456	Myo15b
ENSMUSG00000034438	3.19753	1.67696	3.33916e-06	5.69321e-05	up	350	234	279	2125	1316	1925	6.11063	4.31522	5.03583	34.2969	16.5441	26.6842	18.6895	13.7994	15.1151	61.8328	35.9766	54.5326	Gbp8
ENSMUSG00000034457	4.90506	2.29427	3.19001e-05	0.000316429	up	29	43	24	175	361	402	0.213744	0.331429	0.17517	1.15052	1.85964	2.31535	1.54856	2.53578	1.30022	5.09211	9.86897	11.3881	Eda2r
ENSMUSG00000034459	4.06722	2.02404	0.00114968	0.00524705	up	580	599	658	3184	3344	8139	9.32364	9.68424	10.814	46.5131	37.5679	102.734	30.9712	35.324	35.6477	92.6474	91.4178	230.567	Ifit1
ENSMUSG00000034460	80.4375	6.3298	0.00450657	0.0157892	up	0	0	0	23	4	12	0	0	0	0.131376	0.0168349	0.0564711	0	0	0	0.669249	0.109351	0.339944	Six4
ENSMUSG00000034463	16.392	4.03492	0.000203868	0.00133117	up	76	82	69	4028	1219	1994	0.961477	1.02216	0.88393	46.121	10.7477	19.6984	4.05829	4.83567	3.73813	117.206	33.3248	56.4873	Scara3
ENSMUSG00000034520	3.35066	1.74444	0.00378313	0.0137357	up	7	6	20	84	53	79	0.0671152	0.0509028	0.171884	0.677362	0.319579	0.542616	0.37379	0.35383	1.08352	2.44421	1.44891	2.23796	Gjc1
ENSMUSG00000034533	178.376	7.47878	8.69782e-05	0.000684498	up	0	0	0	27	25	36	0	0	0	0.168059	0.119984	0.196078	0	0	0	0.78564	0.683446	1.01983	Scn10a
ENSMUSG00000034570	19.4713	4.28328	3.29897e-05	0.000324041	up	2	2	0	53	45	64	0.0164855	0.016671	0.016888	0.423515	0.279105	0.429106	0.106797	0.117943	0	1.54218	1.2302	1.81303	Inpp5j
ENSMUSG00000034573	6.17728	2.62697	0.000368202	0.00211794	up	40	23	16	518	169	260	0.202764	0.123027	0.0830858	2.48359	0.636509	1.07955	2.13594	1.35635	0.866813	15.0727	4.6201	7.36544	Ptpn13
ENSMUSG00000034593	20.7883	4.3777	8.88907e-11	5.24179e-08	up	26	31	33	1491	1105	1078	0.07372	0.0917532	0.0987566	3.94383	2.26018	2.43773	1.38836	1.82812	1.7878	43.3848	30.2083	30.5383	Myo5a
ENSMUSG00000034595	4.86772	2.28325	2.69683e-08	1.74032e-06	up	102	107	162	1104	1199	1240	1.06109	1.09291	1.71102	10.5829	8.80213	10.2294	5.44665	6.30996	8.77648	32.124	32.7781	35.1275	Ppp1r18
ENSMUSG00000034607	11.3759	3.50791	5.34047e-05	0.000472464	up	2	2	8	129	56	85	0.0216017	0.0218448	0.0885165	1.3081	0.426678	0.732664	0.106797	0.117943	0.433407	3.75362	1.53092	2.40793	Pof1b
ENSMUSG00000034612	26.3475	4.7196	8.72575e-06	0.000119089	up	4	0	2	62	107	153	0.0303761	0	0.0155589	0.445922	0.610704	0.970364	0.213594	0	0.108352	1.80406	2.92515	4.33428	Chst11
ENSMUSG00000034613	4.51856	2.17586	6.21459e-08	3.20108e-06	up	77	86	77	599	735	805	0.320148	0.365257	0.327964	2.31223	2.20051	2.64824	4.11169	5.07156	4.17154	17.4296	20.0933	22.8045	Ppm1h
ENSMUSG00000034614	4.76909	2.25371	0.000138027	0.000972959	up	30	30	28	452	164	202	0.294748	0.337807	0.281815	4.18269	1.17824	1.67391	1.60196	1.76915	1.51692	13.1522	4.48341	5.72238	Pik3ip1
ENSMUSG00000034634	22.7435	4.50738	1.58599e-05	0.000186662	up	71	178	74	5023	4038	5558	4.25188	10.9336	4.60459	282.552	174.737	269.449	3.7913	10.4969	4.00901	146.158	110.39	157.451	Ly6d
ENSMUSG00000034641	2.81773	1.49453	9.13328e-05	0.000711506	up	268	227	239	791	1718	1573	4.31623	3.72292	3.93393	11.6766	19.433	20.0264	14.3108	13.3866	12.948	23.0164	46.9664	44.5609	Cd300ld
ENSMUSG00000034647	2.62916	1.3946	0.000193018	0.00127069	up	407	233	492	2359	1672	1736	1.53183	0.892558	1.86813	8.07805	4.39958	5.09193	21.7332	13.7404	26.6545	68.6417	45.7089	49.1785	Ankrd12
ENSMUSG00000034648	6.41472	2.68139	0.000398401	0.00225002	up	2	4	6	69	36	48	0.0223494	0.0452018	0.0686851	0.717697	0.283787	0.423082	0.106797	0.235886	0.325055	2.00775	0.984163	1.35977	Lrrn1
ENSMUSG00000034652	5.59156	2.48325	4.05787e-09	4.81727e-07	up	137	139	120	1155	1579	1634	1.25793	1.29	1.12529	9.60708	10.1361	11.7807	7.3156	8.19706	6.5011	33.6079	43.1665	46.289	Cd300a
ENSMUSG00000034675	7.28212	2.86436	1.64194e-07	6.14416e-06	up	18	23	26	291	298	373	0.167368	0.225668	0.247656	2.52522	1.96777	2.7723	0.961174	1.35635	1.40857	8.46746	8.14668	10.5666	Dbn1
ENSMUSG00000034684	2.20837	1.14298	0.00261734	0.0101471	up	83	65	119	537	269	338	1.0391	0.825622	1.57136	6.37854	2.44337	3.39551	4.43208	3.83316	6.44692	15.6255	7.35388	9.57508	Sema3f
ENSMUSG00000034765	7.49966	2.90683	8.9375e-08	4.00105e-06	up	30	18	24	391	346	320	0.543109	0.308937	0.417277	6.13537	4.23833	4.36418	1.60196	1.06149	1.30022	11.3772	9.4589	9.06516	Dusp5
ENSMUSG00000034773	2.62947	1.39477	0.0338781	0.0819871	up	10	8	2	33	26	45	0.138431	0.111991	0.0283621	0.457238	0.273429	0.524109	0.533986	0.471773	0.108352	0.960227	0.710784	1.27479	BC030867
ENSMUSG00000034783	2.47544	1.30768	0.000735242	0.00366357	up	73	126	55	414	438	399	2.03003	3.55091	1.57374	10.5209	8.47614	8.69849	3.89809	7.43042	2.97967	12.0465	11.974	11.3031	Cd207
ENSMUSG00000034786	3.50731	1.81037	1.37756e-05	0.000167447	up	43	33	52	336	304	238	1.56263	1.20096	1.92093	11.355	7.93673	6.95156	2.29614	1.94606	2.81714	9.77686	8.31071	6.74221	Gpsm3
ENSMUSG00000034792	7.10744	2.82933	4.1464e-05	0.000388747	up	4	4	10	72	96	86	0.0786364	0.0795213	0.201391	1.29868	1.41455	1.42659	0.213594	0.235886	0.541758	2.09504	2.62443	2.43626	Gna15
ENSMUSG00000034810	6.57434	2.71685	0.000119847	0.000872953	up	6	10	16	204	72	136	0.034319	0.057842	0.0937517	1.08108	0.298586	0.613579	0.320391	0.589716	0.866813	5.93595	1.96833	3.85269	Scn7a
ENSMUSG00000034833	4.47585	2.16216	0.00529649	0.0179927	up	2	10	2	50	32	44	0.0495539	0.250558	0.0507637	1.22758	0.594266	0.938074	0.106797	0.589716	0.108352	1.45489	0.874811	1.24646	Tespa1
ENSMUSG00000034839	13.9064	3.79767	0.00398099	0.0142993	up	0	2	0	23	8	30	0	0.0347905	0	0.378783	0.0970768	0.407043	0	0.117943	0	0.669249	0.218703	0.849859	Larp6
ENSMUSG00000034842	5.4454	2.44504	0.00018866	0.00124808	up	8	8	4	51	74	92	0.128094	0.129536	0.0437405	0.626809	0.707831	0.926165	0.427188	0.471773	0.216703	1.48399	2.023	2.60623	Art3
ENSMUSG00000034845	2.22169	1.15166	0.000367861	0.00211669	up	617	427	618	1528	2900	2819	13.0395	9.18401	13.2298	29.7374	43.0534	47.1866	32.9469	25.1809	33.4807	44.4614	79.2798	79.8584	Plvap
ENSMUSG00000034854	4.51701	2.17537	1.23467e-06	2.70002e-05	up	83	40	53	441	535	577	1.03583	0.448922	0.649663	4.86825	4.62282	5.48574	4.43208	2.35886	2.87132	12.8321	14.6258	16.3456	Mfsd12
ENSMUSG00000034855	5.27298	2.39862	0.000152545	0.00105614	up	124	78	184	892	1176	1903	3.81063	2.45731	5.54433	25.0819	24.388	44.7369	6.62142	4.59979	9.96835	25.9552	32.1493	53.9094	Cxcl10
ENSMUSG00000034883	124.198	6.9565	0.000348076	0.00202261	up	0	0	0	24	17	20	0	0	0	0.615743	0.355064	0.441122	0	0	0	0.698347	0.464744	0.566573	Lrr1
ENSMUSG00000034906	3.79933	1.92574	2.37346e-05	0.00025179	up	21	32	30	193	198	232	0.214392	0.315352	0.299491	1.75247	1.38865	1.81404	1.12137	1.88709	1.62527	5.61587	5.41289	6.57224	Ncaph
ENSMUSG00000034910	3.984	1.99422	0.000444295	0.00244383	up	21	22	18	260	105	110	0.116648	0.117961	0.0977696	1.29403	0.403955	0.468405	1.12137	1.29738	0.975165	7.56543	2.87047	3.11615	Pygo1
ENSMUSG00000034919	7.29344	2.8666	0.0044312	0.0155793	up	0	4	2	45	16	28	0	0.0511687	0.0259173	0.557101	0.142777	0.299333	0	0.235886	0.108352	1.3094	0.437406	0.793202	Ttc22
ENSMUSG00000034947	2.78687	1.47865	9.04827e-06	0.000122229	up	522	262	463	2020	2239	2501	7.43675	3.65201	6.76879	25.5994	22.0035	27.4513	27.874	15.4506	25.0834	58.7775	61.2095	70.8499	Tmem106a
ENSMUSG00000034959	2.99362	1.58189	0.00027366	0.00166543	up	30	21	26	181	150	120	0.474978	0.352236	0.421697	2.73097	1.71999	1.62346	1.60196	1.2384	1.40857	5.2667	4.10068	3.39944	5031414D18Rik
ENSMUSG00000034981	10.3458	3.37098	0.000535283	0.00283226	up	2	2	2	71	17	37	0.0165636	0.01675	0.016968	0.547098	0.116845	0.248231	0.106797	0.117943	0.108352	2.06594	0.464744	1.04816	Parm1
ENSMUSG00000034987	3.05607	1.61168	0.0184662	0.0501731	up	6	5	2	26	23	30	0.0902951	0.0608741	0.0308332	0.358999	0.254787	0.356108	0.320391	0.294858	0.108352	0.756543	0.628771	0.849859	Hrh2
ENSMUSG00000034993	2.81967	1.49552	2.13672e-07	7.54959e-06	up	508	432	554	2245	2972	3051	7.82995	6.81321	8.70508	31.8546	32.3487	37.5587	27.1265	25.4757	30.0134	65.3245	81.2481	86.4307	Vat1
ENSMUSG00000035004	3.81473	1.93158	2.45072e-08	1.61887e-06	up	195	183	205	1172	1568	1635	3.97486	3.8206	4.15254	21.7011	22.3208	25.951	10.4127	10.7918	11.106	34.1026	42.8658	46.3173	Igsf6
ENSMUSG00000035042	4.46343	2.15815	6.70026e-05	0.000560847	up	24	37	59	480	321	248	1.0493	1.68009	2.68731	19.5757	9.99284	8.69038	1.28157	2.18195	3.19637	13.9669	8.77545	7.0255	Ccl5
ENSMUSG00000035109	26.7029	4.73893	5.59481e-06	8.46697e-05	up	2	0	2	84	71	66	0.0101591	0	0.0104071	0.400802	0.272327	0.280459	0.106797	0	0.108352	2.44421	1.94099	1.86969	Shc4
ENSMUSG00000035126	2.47896	1.30974	0.0407987	0.0956537	up	7	3	6	32	28	18	0.0459528	0.023235	0.0470747	0.179188	0.129666	0.090615	0.37379	0.176915	0.325055	0.931129	0.76546	0.509915	Wdr78
ENSMUSG00000035148	4.58566	2.19713	0.0264091	0.0670062	up	0	3	2	20	15	12	0	0.122318	0.0619552	0.554893	0.341307	0.286221	0	0.176915	0.108352	0.581956	0.410068	0.339944	Gpr33
ENSMUSG00000035158	2.86692	1.5195	8.77611e-07	2.10931e-05	up	143	121	117	757	719	666	0.985992	0.833182	0.857862	4.80828	3.48727	3.60093	7.63599	7.13557	6.33857	22.027	19.6559	18.8669	Mitf
ENSMUSG00000035165	8.55621	3.09697	0.00243593	0.0095675	up	37	34	24	1032	241	305	0.928372	0.839995	0.600655	24.4776	4.34303	6.16646	1.97575	2.00504	1.30022	30.0289	6.58842	8.64023	Kcne3
ENSMUSG00000035186	35.3237	5.14256	6.3489e-07	1.66595e-05	up	50	77	82	5430	2917	6123	2.25414	3.55603	3.78705	227.004	93.8183	219.902	2.66993	4.54081	4.44242	158.001	79.7445	173.456	Ubd
ENSMUSG00000035208	6.26759	2.64791	2.62813e-09	3.65282e-07	up	175	159	139	2118	1582	2107	1.8057	1.66001	1.49244	20.3326	11.6668	17.3178	9.34475	9.37649	7.53044	61.6291	43.2485	59.6884	Slfn8
ENSMUSG00000035212	2.26053	1.17666	9.7743e-07	2.24967e-05	up	439	460	469	1817	2121	2149	9.8628	10.5552	10.7832	37.4545	33.6956	38.3739	23.442	27.1269	25.4085	52.8707	57.9836	60.8782	Leprot
ENSMUSG00000035232	6.11313	2.61191	3.46063e-05	0.000337402	up	10	6	6	73	86	107	0.16389	0.0994404	0.100735	1.11273	0.994269	1.39612	0.533986	0.35383	0.325055	2.12414	2.35106	3.03116	Pdk3
ENSMUSG00000035239	2.07314	1.05182	0.00613002	0.0203355	up	33	52	44	227	166	134	0.427134	0.660614	0.591995	2.69717	1.47112	1.38727	1.76215	3.06652	2.38374	6.6052	4.53808	3.79604	Neu3
ENSMUSG00000035246	7.51747	2.91025	0.00123743	0.00553816	up	0	4	5	53	32	51	0	0.0316927	0.0481578	0.445696	0.198974	0.346079	0	0.235886	0.270879	1.54218	0.874811	1.44476	Pcyt1b
ENSMUSG00000035273	4.55419	2.1872	1.29586e-07	5.19848e-06	up	75	57	64	633	499	613	0.978873	0.700165	0.831567	7.44782	4.56421	6.21447	4.00489	3.36138	3.46725	18.4189	13.6416	17.3655	Hpse
ENSMUSG00000035274	12.0955	3.5964	0.00564175	0.0189398	up	0	2	0	22	8	23	0	0.0228073	0	0.248315	0.0636398	0.213474	0	0.117943	0	0.640151	0.218703	0.651558	Tpbg
ENSMUSG00000035279	5.58767	2.48225	1.88911e-05	0.000210872	up	24	12	10	175	193	137	0.254733	0.118892	0.100366	1.60007	1.3961	1.09736	1.28157	0.707659	0.541758	5.09211	5.27621	3.88102	Ssc5d
ENSMUSG00000035311	2.13874	1.09676	1.11461e-05	0.000142966	up	233	286	276	1169	1067	1110	1.74081	2.16443	2.14875	8.01219	5.59656	6.51657	12.4419	16.8659	14.9525	34.0153	29.1695	31.4448	Gnptab
ENSMUSG00000035314	4.72501	2.24032	0.000308937	0.00183506	up	20	5	20	178	96	138	0.234351	0.094795	0.240072	1.99966	0.810057	1.38636	1.06797	0.294858	1.08352	5.17941	2.62443	3.90935	Gdpd5
ENSMUSG00000035352	4.78373	2.25814	0.0199513	0.0534944	up	0	2	4	23	12	23	0	0.15808	0.320275	1.7211	0.661641	1.47961	0	0.117943	0.216703	0.669249	0.328054	0.651558	Ccl12
ENSMUSG00000035355	79.8363	6.31897	0.00191422	0.00788037	up	0	0	0	15	9	15	0	0	0	0.15583	0.0898586	0.184202	0	0	0	0.436467	0.246041	0.424929	Kcnh4
ENSMUSG00000035365	3.87587	1.95452	0.00124323	0.00555683	up	12	9	6	46	61	100	0.163498	0.118098	0.0717811	0.535748	0.543727	1.01327	0.640783	0.530745	0.325055	1.3385	1.66761	2.83286	Parpbp
ENSMUSG00000035373	16.7333	4.06465	1.30589e-07	5.20562e-06	up	6	4	10	194	196	272	0.314398	0.211957	0.53679	9.61538	7.46679	11.9033	0.320391	0.235886	0.541758	5.64497	5.35822	7.70539	Ccl7
ENSMUSG00000035385	11.8152	3.56258	7.99952e-06	0.0001114	up	35	10	50	788	616	775	1.40153	0.372974	1.96471	27.3425	16.5994	23.2151	1.86895	0.589716	2.70879	22.9291	16.8401	21.9547	Ccl2
ENSMUSG00000035390	8.08141	3.01461	1.88866e-05	0.000210872	up	6	4	5	88	60	92	0.116784	0.0472393	0.0957081	1.0715	0.527251	0.939575	0.320391	0.235886	0.270879	2.56061	1.64027	2.60623	Brsk1
ENSMUSG00000035439	7.81265	2.96581	1.23573e-05	0.00015425	up	46	89	111	862	1427	1517	0.365805	0.77201	0.961279	6.49366	8.31369	9.91053	2.45633	5.24847	6.01352	25.0823	39.0111	42.9745	Haus8
ENSMUSG00000035448	6.77315	2.75983	0.00771038	0.0245495	up	2	0	2	10	24	22	0.0256475	0	0.0262737	0.117658	0.21711	0.222529	0.106797	0	0.108352	0.290978	0.656108	0.62323	Ccr3
ENSMUSG00000035455	8.0964	3.01728	3.27394e-06	5.61578e-05	up	18	14	6	167	213	229	0.156127	0.122799	0.0533129	1.35289	1.33388	1.58724	0.961174	0.825603	0.325055	4.85933	5.82296	6.48726	Fignl1
ENSMUSG00000035458	2.23914	1.16294	0.015514	0.0435723	up	15	13	14	78	42	64	0.348317	0.308207	0.312218	1.51801	0.644997	1.06462	0.800978	0.766631	0.758462	2.26963	1.14819	1.81303	Tnni3
ENSMUSG00000035506	7.47852	2.90275	0.000333259	0.00194907	up	18	6	8	267	77	120	0.170004	0.0573058	0.0774021	2.37435	0.54633	0.938654	0.961174	0.35383	0.433407	7.76911	2.10501	3.39944	Slc12a8
ENSMUSG00000035539	4.37719	2.13001	0.0281823	0.0705941	up	0	2	4	24	12	17	0	0.016041	0.0324995	0.174647	0.0783291	0.112606	0	0.117943	0.216703	0.698347	0.328054	0.481587	E230008N13Rik
ENSMUSG00000035547	2.74094	1.45467	0.00013124	0.000938212	up	73	42	64	353	243	358	0.566261	0.340484	0.501696	2.4854	1.34952	2.19702	3.89809	2.47681	3.46725	10.2715	6.6431	10.1416	Capn5
ENSMUSG00000035557	249.589	7.96341	2.64467e-05	0.000272449	up	0	0	0	53	36	34	0	0	0	1.34076	0.687236	0.725732	0	0	0	1.54218	0.984163	0.963173	Krt17
ENSMUSG00000035566	2.62732	1.39359	0.00328277	0.0122333	up	28	15	22	81	92	161	0.12359	0.0714178	0.0994775	0.340184	0.305145	0.584903	1.49516	0.884574	1.19187	2.35692	2.51508	4.56091	Pcdh17
ENSMUSG00000035576	5.14049	2.36191	0.0463917	0.105667	up	2	1	0	19	6	7	0.0200201	0.0202454	0	0.183685	0.0423684	0.0631647	0.106797	0.0589716	0	0.552858	0.164027	0.1983	L3mbtl1
ENSMUSG00000035580	100.555	6.65183	0.00148712	0.00642205	up	0	0	0	26	8	15	0	0	0	0.236618	0.0519788	0.116239	0	0	0	0.756543	0.218703	0.424929	Kcnh8
ENSMUSG00000035640	4.14622	2.0518	0.0103731	0.0313688	up	3	1	4	27	17	22	0.0504069	0	0.0516376	0.231243	0.118528	0.198796	0.160196	0.0589716	0.216703	0.78564	0.464744	0.62323	Dos
ENSMUSG00000035678	9.72302	3.2814	0.00109942	0.00506359	up	0	2	2	27	29	25	0	0.0690154	0.0699136	0.876641	0.722157	0.699806	0	0.117943	0.108352	0.78564	0.792798	0.708216	Tnfsf9
ENSMUSG00000035683	8.12025	3.02152	2.48869e-05	0.000259982	up	9	5	4	69	88	133	0.141225	0.0856887	0.0578693	0.907023	0.896621	1.4704	0.480587	0.294858	0.216703	2.00775	2.40573	3.76771	Melk
ENSMUSG00000035692	4.03604	2.01294	0.00036557	0.00210705	up	322	382	311	2571	1574	3897	18.0991	21.896	17.8585	132.135	61.9584	172.713	17.1943	22.5272	16.8487	74.8104	43.0298	110.397	Isg15
ENSMUSG00000035694	4.1822	2.06426	0.0422607	0.0984068	up	0	4	2	28	14	9	0	0.0496136	0.0251297	0.315099	0.121133	0.0967452	0	0.235886	0.108352	0.814738	0.38273	0.254958	Caps2
ENSMUSG00000035725	2.72006	1.44364	2.95523e-07	9.53536e-06	up	195	190	222	1090	1038	1110	1.47448	1.41798	1.67338	7.57326	5.49645	6.57905	10.4127	11.2046	12.027	31.7166	28.3767	31.4448	Prkx
ENSMUSG00000035735	4.40998	2.14077	4.02413e-05	0.000379992	up	29	17	27	285	148	193	0.204493	0.132939	0.209485	1.98344	0.762493	1.1406	1.54856	1.00252	1.46275	8.29287	4.046	5.46743	Dagla
ENSMUSG00000035775	89.0558	6.47664	0.00331813	0.0123318	up	0	0	0	15	25	4	0	0	0	0.319747	0.399491	0.0687207	0	0	0	0.436467	0.683446	0.113315	Krt20
ENSMUSG00000035778	4.55519	2.18751	2.71055e-07	8.93125e-06	up	68	61	103	610	666	794	0.606096	0.558836	0.967864	5.10299	4.27558	5.65245	3.6311	3.59727	5.58011	17.7497	18.207	22.4929	Ggta1
ENSMUSG00000035783	6.52327	2.7056	5.42775e-05	0.000478207	up	40	20	55	262	536	672	0.942665	0.5243	1.35195	5.92455	9.17678	12.7889	2.13594	1.17943	2.97967	7.62362	14.6531	19.0368	Acta2
ENSMUSG00000035818	14.4564	3.85364	0.000348424	0.00202367	up	18	8	8	596	149	209	0.316373	0.142193	0.144043	10.1273	1.88462	3.04998	0.961174	0.471773	0.433407	17.3423	4.07334	5.92068	Plekhs1
ENSMUSG00000035829	6.00752	2.58677	0.000286698	0.00173184	up	9	6	10	164	51	78	0.0746969	0.0453224	0.0765205	1.12397	0.274006	0.471346	0.480587	0.35383	0.541758	4.77204	1.39423	2.20963	Ppp1r26
ENSMUSG00000035852	7.87718	2.97768	0.000273548	0.00166534	up	2	13	10	184	70	136	0.0337533	0.238931	0.172887	2.91106	0.833369	1.86364	0.106797	0.766631	0.541758	5.35399	1.91365	3.85269	Misp
ENSMUSG00000035863	5.84698	2.54769	6.02592e-06	8.91429e-05	up	54	29	36	658	340	353	0.886625	0.512344	0.648765	10.1685	3.90907	4.59565	2.88352	1.71018	1.95033	19.1463	9.29487	10	Palm
ENSMUSG00000035873	2.05039	1.0359	2.95805e-05	0.000298265	up	246	288	242	897	1203	1045	6.47492	7.47654	6.49187	21.3193	21.6394	21.0807	13.136	16.9838	13.1106	26.1007	32.8874	29.6034	Pawr
ENSMUSG00000035891	6.06336	2.60012	1.95786e-09	2.93695e-07	up	87	76	111	1057	1119	1080	0.785016	0.705644	1.05437	8.85112	7.2852	7.96695	4.64567	4.48184	6.01352	30.7564	30.5911	30.5949	Cerk
ENSMUSG00000035898	2.38601	1.2546	0.00197178	0.00807265	up	28	23	30	94	131	155	0.199689	0.164073	0.204564	0.618352	0.660313	0.846605	1.49516	1.35635	1.62527	2.73519	3.58126	4.39094	Uba6
ENSMUSG00000035910	5.6449	2.49695	0.00288151	0.010987	up	105	76	98	1829	509	705	0.537066	0.409893	0.508655	8.60934	1.83712	2.8854	5.60685	4.48184	5.30923	53.2199	13.915	19.9717	Dcdc2a
ENSMUSG00000035914	3.27773	1.7127	2.99895e-06	5.28711e-05	up	95	117	84	538	619	760	1.22212	1.54484	1.09546	6.40074	5.65766	7.77197	5.07286	6.89968	4.55077	15.6546	16.9221	21.5298	Cd276
ENSMUSG00000035929	2.53727	1.34328	1.72668e-05	0.000197827	up	1472	1175	1812	9049	6026	6932	24.7047	20.1431	31.1048	139.471	72.4243	93.0952	78.6027	69.2917	98.1666	263.306	164.738	196.374	H2-Q4
ENSMUSG00000035967	2.01178	1.00847	0.0130744	0.0379667	up	317	281	315	1862	891	820	1.90756	1.716	1.94214	10.2005	3.76452	3.8677	16.9273	16.571	17.0654	54.1801	24.358	23.2295	Ddx26b
ENSMUSG00000035984	11.397	3.51058	0.00364792	0.0133212	up	2	0	1	42	8	21	0.0727421	0	0.074518	2.13571	0.256572	0.918023	0.106797	0	0.0541758	1.22211	0.218703	0.594901	Nme5
ENSMUSG00000036030	27.8157	4.79782	0.00114485	0.00523335	up	2	4	3	365	58	74	0.00916623	0.0185388	0.01878	1.54745	0.193984	0.26751	0.106797	0.235886	0.162527	10.6207	1.5856	2.09632	Prtg
ENSMUSG00000036040	7.49768	2.90644	2.56401e-06	4.74536e-05	up	129	145	215	3117	1688	2343	0.70365	0.796531	1.17269	15.3499	6.43065	9.95712	6.88841	8.55088	11.6478	90.6978	46.1463	66.374	Adamtsl2
ENSMUSG00000036067	27.1895	4.76498	0.0379028	0.0901874	up	0	0	0	3	3	7	0	0	0	0.0479721	0.0368837	0.0824819	0	0	0	0.0872934	0.0820136	0.1983	Slc2a6
ENSMUSG00000036172	6.51938	2.70473	0.00909894	0.0281274	up	0	4	1	32	15	20	0	0.028372	0.0143706	0.231675	0.0791669	0.110649	0	0.235886	0.0541758	0.931129	0.410068	0.566573	Cd200r3
ENSMUSG00000036186	5.49579	2.45833	0.00418069	0.0148512	up	5	2	2	46	13	39	0.10171	0.0342847	0.0347309	0.808764	0.167414	0.615058	0.266993	0.117943	0.108352	1.3385	0.355392	1.10482	Fam69b
ENSMUSG00000036206	3.99942	1.99979	1.09174e-05	0.000140586	up	44	42	49	471	252	331	0.361263	0.348722	0.403727	3.60086	1.48274	2.2019	2.34954	2.47681	2.65462	13.7051	6.88914	9.37678	Sh3bp4
ENSMUSG00000036223	4.83671	2.27403	0.000933386	0.00443015	up	6	8	2	46	58	51	0.0943548	0.127222	0.0322195	0.692567	0.665607	0.645006	0.320391	0.471773	0.108352	1.3385	1.5856	1.44476	Ska1
ENSMUSG00000036246	2.02969	1.02126	4.18724e-05	0.000391811	up	368	255	294	1400	1121	1109	2.96345	2.06412	2.33881	10.1823	6.30352	6.97663	19.6507	15.0378	15.9277	40.7369	30.6457	31.4165	Gmip
ENSMUSG00000036249	2.05995	1.04261	4.89957e-05	0.000441219	up	158	165	198	603	718	789	2.55053	2.70819	3.29866	9.00946	8.14147	10.084	8.43697	9.73032	10.7268	17.546	19.6286	22.3513	Rbm43
ENSMUSG00000036256	5.5509	2.47272	8.55627e-07	2.06376e-05	up	1046	744	1078	14165	7494	9212	39.6538	28.413	41.26	489.227	197.373	271.291	55.8549	43.8749	58.4015	412.17	204.87	260.963	Igfbp7
ENSMUSG00000036295	2.10645	1.07481	0.0140309	0.0401847	up	23	13	22	89	61	88	0.316771	0.186862	0.297463	1.08989	0.577271	0.916146	1.22817	0.766631	1.19187	2.5897	1.66761	2.49292	Lrrn3
ENSMUSG00000036334	4.6516	2.21773	1.44326e-05	0.000173567	up	28	16	17	197	157	201	0.116543	0.0673454	0.0852774	0.809603	0.481533	0.715703	1.49516	0.943546	0.920989	5.73227	4.29204	5.69405	Igsf10
ENSMUSG00000036362	2.05052	1.03599	0.0066428	0.0216957	up	71	127	97	239	451	514	1.1973	2.15249	1.66945	3.66177	5.34922	6.79438	3.7913	7.4894	5.25506	6.95437	12.3294	14.5609	P2ry13
ENSMUSG00000036381	5.41563	2.43713	7.94452e-07	1.95481e-05	up	42	24	27	325	298	362	0.980986	0.566871	0.669957	7.11474	5.00888	6.92706	2.24274	1.41532	1.46275	9.45678	8.14668	10.255	P2ry14
ENSMUSG00000036412	12.5403	3.6485	0.00190308	0.0078398	up	0	3	0	34	22	24	0	0.0570682	0	0.44011	0.218953	0.267075	0	0.176915	0	0.989325	0.601433	0.679887	Arsi
ENSMUSG00000036437	12.0609	3.59227	0.00742046	0.0237725	up	2	0	0	32	8	12	0.0279163	0	0	0.409813	0.078772	0.132116	0.106797	0	0	0.931129	0.218703	0.339944	Npy1r
ENSMUSG00000036446	18.1425	4.1813	6.63591e-09	6.71483e-07	up	143	192	137	6582	4064	6192	2.87231	3.9683	2.85955	123.119	58.5319	99.7494	7.63599	11.3226	7.42209	191.522	111.101	175.411	Lum
ENSMUSG00000036449	3.35367	1.74574	0.015508	0.0435686	up	5	6	2	38	32	17	0.38684	0.521591	0.132095	2.6028	1.63733	0.915379	0.266993	0.35383	0.108352	1.10572	0.874811	0.481587	Lcn8
ENSMUSG00000036459	2.80779	1.48943	0.00227321	0.00905946	up	42	20	52	307	160	152	0.789445	0.380156	1.03978	5.38065	2.12152	2.37214	2.24274	1.17943	2.81714	8.93302	4.37406	4.30595	Wtip
ENSMUSG00000036469	3.10806	1.63602	8.9442e-06	0.0001212	up	119	121	75	523	676	735	0.704822	0.748391	0.469319	2.87771	2.88378	3.53022	6.35443	7.13557	4.06319	15.2181	18.4804	20.8215	March1
ENSMUSG00000036523	109.445	6.77406	0.00328953	0.0122558	up	0	0	1	213	20	30	0	0	0.00897638	0.884354	0.0741756	0.110584	0	0	0.0541758	6.19783	0.546757	0.849859	Greb1
ENSMUSG00000036526	9.51798	3.25066	2.13843e-08	1.48054e-06	up	16	17	19	314	325	337	0.18373	0.185798	0.209129	3.03432	2.40496	2.81789	0.854377	1.00252	1.02934	9.13671	8.8848	9.54675	Card11
ENSMUSG00000036533	3.63649	1.86255	0.000241103	0.00150808	up	60	36	73	602	295	293	1.28029	0.776818	1.66129	12.1383	4.57598	5.04924	3.20391	2.12298	3.95484	17.5169	8.06467	8.30029	Cdc42ep3
ENSMUSG00000036545	8.45895	3.08048	1.03255e-07	4.42546e-06	up	154	97	122	2573	1440	2117	0.701335	0.436447	0.571081	10.7659	4.63028	7.60989	8.22338	5.72025	6.60945	74.8686	39.3665	59.9717	Adamts2
ENSMUSG00000036564	6.37485	2.67239	0.000359636	0.00207845	up	2	4	6	39	44	70	0.0171771	0.0347407	0.0527893	0.3152	0.278696	0.501301	0.106797	0.235886	0.325055	1.13481	1.20287	1.983	Ndrg4
ENSMUSG00000036565	2.36276	1.24047	1.79964e-05	0.000203677	up	137	124	133	531	564	732	1.26368	1.16836	1.27604	4.53833	3.68036	5.35395	7.3156	7.31248	7.20539	15.4509	15.4185	20.7366	Ttyh3
ENSMUSG00000036587	10.8989	3.44611	0.00155873	0.00666231	up	0	0	6	56	36	40	0	0	0.109546	0.915727	0.452613	0.562313	0	0	0.325055	1.62948	0.984163	1.13315	Fut7
ENSMUSG00000036594	4.30914	2.1074	9.60738e-08	4.23443e-06	up	1006	751	1131	8474	6453	9303	22.845	17.2586	26.3855	176.026	103.298	166.485	53.7189	44.2877	61.2729	246.575	176.411	263.541	H2-Aa
ENSMUSG00000036596	5.39305	2.4311	2.74293e-05	0.000280543	up	25	22	11	276	162	176	0.485443	0.415382	0.229521	4.79657	2.18639	2.68031	1.33496	1.29738	0.595934	8.03099	4.42873	4.98584	Cpz
ENSMUSG00000036599	3.37091	1.75314	0.000173584	0.00116685	up	16	20	26	117	134	161	0.284316	0.359394	0.473293	1.98906	1.75494	2.29865	0.854377	1.17943	1.40857	3.40444	3.66327	4.56091	Chst12
ENSMUSG00000036617	2.14213	1.09905	0.00230283	0.00914131	up	304	316	303	1860	895	1104	0.80982	0.8612	0.834943	4.56353	1.70276	2.34074	16.2332	18.635	16.4153	54.1219	24.4674	31.2748	Etl4
ENSMUSG00000036634	2.09296	1.06555	0.0202267	0.0540886	up	18	9	18	59	59	66	0.312319	0.175463	0.319944	0.955178	0.734396	0.930641	0.961174	0.530745	0.975165	1.71677	1.61293	1.86969	Mag
ENSMUSG00000036667	2.75874	1.46401	5.89496e-05	0.000508626	up	85	121	117	758	465	526	0.383865	0.546988	0.527295	3.07372	1.47704	1.85797	4.53888	7.13557	6.33857	22.0561	12.7121	14.9009	Fam115a
ENSMUSG00000036718	4.04884	2.01751	1.07868e-05	0.000139219	up	57	27	62	441	336	371	0.587023	0.286579	0.663564	4.27162	2.4989	3.04957	3.04372	1.59223	3.3589	12.8321	9.18552	10.5099	Micall2
ENSMUSG00000036768	3.66489	1.87377	4.01208e-05	0.000379483	up	26	19	22	177	146	158	0.261509	0.176301	0.196455	1.50359	0.971574	1.11385	1.38836	1.12046	1.19187	5.15031	3.99133	4.47592	Kif15
ENSMUSG00000036777	3.35473	1.7462	5.79912e-05	0.000502131	up	58	26	38	225	271	303	0.464551	0.203571	0.301399	1.61966	1.51838	1.86875	3.09712	1.53326	2.05868	6.547	7.40856	8.58357	Anln
ENSMUSG00000036834	8.58093	3.10113	0.0026416	0.010225	up	2	0	4	57	16	30	0.00971916	0	0.0199129	0.258603	0.0548494	0.122658	0.106797	0	0.216703	1.65857	0.437406	0.849859	Plch1
ENSMUSG00000036853	5.25311	2.39317	0.0352072	0.0847401	up	0	0	4	17	12	14	0	0	0.0497361	0.200455	0.102748	0.134033	0	0	0.216703	0.494662	0.328054	0.396601	Mcoln3
ENSMUSG00000036856	3.0026	1.58621	9.45702e-05	0.000729475	up	62	61	76	540	275	350	0.620476	0.627458	0.82016	5.08686	2.00496	2.82595	3.31071	3.59727	4.11736	15.7128	7.51791	9.91502	Wnt4
ENSMUSG00000036872	9.76523	3.28765	1.17232e-07	4.87347e-06	up	14	11	22	252	332	320	0.0883492	0.07658	0.155153	1.52857	1.5492	1.65257	0.74758	0.648688	1.19187	7.33264	9.07617	9.06516	Abcc12
ENSMUSG00000036882	2.28726	1.19362	0.031219	0.0766842	up	21	8	25	126	67	46	0.215745	0.0793355	0.261196	1.16968	0.470414	0.371284	1.12137	0.471773	1.3544	3.66632	1.83164	1.30312	Arhgap33
ENSMUSG00000036887	3.33126	1.73607	1.41584e-07	5.52568e-06	up	841	897	769	4751	5184	6516	34.2235	36.9757	31.9169	178.255	149.295	210.861	44.9082	52.8975	41.6612	138.244	141.719	184.589	C1qa
ENSMUSG00000036894	5.87418	2.55439	1.72083e-08	1.29639e-06	up	71	53	78	887	713	717	0.740038	0.566331	0.819574	8.42311	5.24867	5.90027	3.7913	3.1255	4.22571	25.8097	19.4919	20.3116	Rap2b
ENSMUSG00000036896	3.88923	1.95949	6.05208e-08	3.14579e-06	up	627	723	664	4033	5323	6107	13.9545	16.0898	14.8741	81.4864	82.5846	106.468	33.4809	42.6365	35.9728	117.351	145.519	173.003	C1qc
ENSMUSG00000036905	3.90254	1.96441	6.04974e-08	3.14579e-06	up	725	874	776	5050	6065	7182	28.3929	34.7202	30.983	181.434	167.581	222.067	38.714	51.5412	42.0404	146.944	165.804	203.456	C1qb
ENSMUSG00000036912	6.93293	2.79347	0.0455276	0.104045	up	2	0	0	4	6	20	0.0311771	0	0	0.0286051	0.0439865	0.159844	0.106797	0	0	0.116391	0.164027	0.566573	Piwil4
ENSMUSG00000036931	6.35559	2.66803	3.27404e-06	5.61578e-05	up	27	12	17	269	246	181	0.536729	0.217107	0.329899	4.69469	3.28141	2.70946	1.44176	0.707659	0.920989	7.82731	6.72511	5.12748	Nfkbid
ENSMUSG00000036943	5.6075	2.48736	0.00189639	0.00781828	up	2	2	3	30	21	28	0.0353972	0.0178977	0.0362613	0.308531	0.149821	0.321081	0.106797	0.117943	0.162527	0.872934	0.574095	0.793202	Rab8b
ENSMUSG00000036944	4.39517	2.13592	1.90108e-08	1.38928e-06	up	97	82	90	813	785	720	1.40337	1.18746	1.34961	10.8263	8.10166	8.29067	5.17966	4.83567	4.87582	23.6565	21.4602	20.3966	Tmem71
ENSMUSG00000036962	33.6664	5.07324	0.0484462	0.109413	up	0	0	0	13	1	2	0	0	0	0.184952	0.0203145	0.0227144	0	0	0	0.378271	0.0273379	0.0566573	Gm101
ENSMUSG00000037012	4.67649	2.22543	4.28737e-07	1.25867e-05	up	53	49	80	489	524	655	0.265647	0.238787	0.413238	2.27483	1.86007	2.59976	2.83012	2.88961	4.33407	14.2288	14.325	18.5553	Hk1
ENSMUSG00000037016	5.081	2.34511	0.0176375	0.0484373	up	0	4	2	29	12	21	0	0.0137505	0.00696475	0.0935683	0.0287763	0.0643516	0	0.235886	0.108352	0.843836	0.328054	0.594901	Frem2
ENSMUSG00000037032	3.21165	1.68332	0.00390156	0.0140731	up	10	12	4	54	57	55	0.165898	0.201318	0.0679793	0.974156	0.67877	0.732785	0.533986	0.707659	0.216703	1.57128	1.55826	1.55807	Apbb1
ENSMUSG00000037035	3.21698	1.68571	0.000236006	0.00148544	up	33	20	44	221	151	235	0.335383	0.199504	0.444621	2.0092	1.05769	1.85177	1.76215	1.17943	2.38374	6.43061	4.12802	6.65723	Inhbb
ENSMUSG00000037060	3.71251	1.8924	0.00268032	0.0103491	up	12	10	12	131	36	79	0.486634	0.410091	0.498515	4.91137	1.02986	2.62291	0.640783	0.589716	0.65011	3.81181	0.984163	2.23796	Prkcdbp
ENSMUSG00000037111	2.16597	1.11501	0.000472064	0.00257258	up	289	457	251	1417	1467	1404	1.57328	2.53904	1.40195	7.21746	5.73924	6.11126	15.4322	26.95	13.5981	41.2316	40.1046	39.7734	Setd7
ENSMUSG00000037148	2.50907	1.32715	0.0035817	0.0131355	up	44	116	62	269	456	391	0.607892	1.67654	0.934099	3.59997	4.6586	4.44612	2.34954	6.84071	3.3589	7.82731	12.4661	11.0765	Arhgap10
ENSMUSG00000037185	14.1918	3.82699	0.00229728	0.00912448	up	2	0	0	14	17	31	0.0473193	0	0	0.303909	0.300424	0.634504	0.106797	0	0	0.407369	0.464744	0.878188	Krt80
ENSMUSG00000037196	4.60388	2.20285	0.0105434	0.0317939	up	3	0	8	35	29	36	0.106799	0	0.218814	0.881899	0.565046	0.800277	0.160196	0	0.433407	1.01842	0.792798	1.01983	Pacrg
ENSMUSG00000037202	2.20033	1.13772	0.0341763	0.082561	up	7	10	7	30	41	34	0.163475	0.206643	0.167466	0.637452	0.60543	0.580245	0.37379	0.589716	0.379231	0.872934	1.12085	0.963173	Prf1
ENSMUSG00000037206	6.71139	2.74661	3.81473e-07	1.1576e-05	up	50	31	43	662	361	596	0.891508	0.576985	0.767149	10.8298	4.65383	8.46641	2.66993	1.82812	2.32956	19.2627	9.86897	16.8839	Islr
ENSMUSG00000037211	2.39769	1.26165	0.000426222	0.00236496	up	119	66	89	564	345	366	1.81985	1.02241	1.39081	7.81853	3.64756	4.28353	6.35443	3.89213	4.82165	16.4112	9.43156	10.3683	Spry1
ENSMUSG00000037224	3.58503	1.84199	0.0299122	0.0740937	up	0	6	6	37	22	27	0	0.0440981	0.0446721	0.266733	0.112794	0.17198	0	0.35383	0.325055	1.07662	0.601433	0.764873	Zfyve28
ENSMUSG00000037263	29.91	4.90255	5.99899e-05	0.000515262	up	0	0	2	53	37	41	0	0	0.0430184	1.07881	0.562841	0.728701	0	0	0.108352	1.54218	1.0115	1.16147	1700055N04Rik
ENSMUSG00000037279	3.87009	1.95237	0.0275272	0.0692881	up	4	3	2	45	14	10	0.0794551	0.0803492	0.0406975	0.838354	0.196175	0.156679	0.213594	0.176915	0.108352	1.3094	0.38273	0.283286	Ovol2
ENSMUSG00000037280	7.69628	2.94416	5.02629e-08	2.74615e-06	up	23	20	28	303	391	382	0.260225	0.241224	0.311008	3.10385	3.1207	3.45515	1.22817	1.17943	1.51692	8.81663	10.6891	10.8215	Galnt6
ENSMUSG00000037306	4.60233	2.20236	4.75274e-06	7.5117e-05	up	36	57	90	516	528	612	0.278739	0.430231	0.676288	3.52657	2.82527	3.63347	1.92235	3.36138	4.87582	15.0145	14.4344	17.3371	Man1c1
ENSMUSG00000037318	2.57668	1.36551	0.000854902	0.00413336	up	34	31	55	255	168	180	0.27186	0.259646	0.44869	1.8846	0.948237	1.14365	1.81555	1.82812	2.97967	7.41994	4.59276	5.09915	Traf3ip3
ENSMUSG00000037337	4.64492	2.21565	3.84545e-06	6.32318e-05	up	25	20	33	220	276	216	0.46653	0.31452	0.541643	3.33873	3.1594	2.74761	1.33496	1.17943	1.7878	6.40151	7.54525	6.11898	Map4k1
ENSMUSG00000037341	3.29545	1.72048	0.0225154	0.0591	up	2	8	2	23	32	25	0.0219807	0.0889122	0.0225174	0.282343	0.248094	0.225389	0.106797	0.471773	0.108352	0.669249	0.874811	0.708216	Slc9a7
ENSMUSG00000037362	8.63331	3.10991	0.0167578	0.0464089	up	0	2	0	8	10	20	0	0.0295883	0	0.107381	0.103201	0.253864	0	0.117943	0	0.232782	0.273379	0.566573	Nov
ENSMUSG00000037405	3.132	1.64708	6.98872e-07	1.77058e-05	up	227	349	291	1710	1779	1881	4.03197	6.31654	5.38307	28.2606	22.3579	26.6153	12.1215	20.5811	15.7652	49.7572	48.634	53.2862	Icam1
ENSMUSG00000037411	6.06535	2.60059	0.007549	0.024121	up	6	39	59	212	463	579	0.0832781	0.589507	0.88155	2.82709	4.69975	6.54679	0.320391	2.29989	3.19637	6.16873	12.6574	16.4023	Serpine1
ENSMUSG00000037419	6.5105	2.70277	6.35634e-08	3.23235e-06	up	85	60	89	742	906	1335	0.807518	0.569724	0.865709	6.42688	6.04091	10.0726	4.53888	3.5383	4.82165	21.5906	24.7681	37.8187	Endod1
ENSMUSG00000037437	6.90094	2.78679	0.00157787	0.0067256	up	0	4	8	66	40	59	0	0.0850875	0.143658	0.926392	0.514413	0.73004	0	0.235886	0.433407	1.92045	1.09351	1.67139	Adam32
ENSMUSG00000037447	3.66297	1.87302	0.019272	0.0519992	up	1	3	5	28	23	15	0.0109019	0.0220491	0.0335041	0.150037	0.107667	0.0687921	0.0533986	0.176915	0.270879	0.814738	0.628771	0.424929	Arid5a
ENSMUSG00000037463	47.9179	5.58249	0.0220763	0.0581794	up	0	0	0	15	1	7	0	0	0	0.201226	0.0193393	0.0864956	0	0	0	0.436467	0.0273379	0.1983	Fbxo27
ENSMUSG00000037466	7.9582	2.99244	0.00017531	0.0011766	up	8	2	2	69	47	73	0.100142	0.0253173	0.0256468	0.803958	0.441521	0.730647	0.427188	0.117943	0.108352	2.00775	1.28488	2.06799	4930427A07Rik
ENSMUSG00000037509	2.73291	1.45044	0.00595447	0.0198378	up	10	6	11	49	51	45	0.0438994	0.026636	0.0539653	0.209444	0.17342	0.159281	0.533986	0.35383	0.595934	1.42579	1.39423	1.27479	Arhgef4
ENSMUSG00000037544	2.85386	1.51292	0.0289011	0.0721069	up	4	3	8	37	16	31	0.0252464	0.0255305	0.0517256	0.220055	0.0890479	0.159308	0.213594	0.176915	0.433407	1.07662	0.437406	0.878188	Dlgap5
ENSMUSG00000037579	8.04157	3.00748	0.0121708	0.0356923	up	2	0	1	27	5	18	0.0234285	0	0.0240005	0.30094	0.0495815	0.184796	0.106797	0	0.0541758	0.78564	0.136689	0.509915	Kcnh3
ENSMUSG00000037594	2.24159	1.16452	0.00943961	0.0289607	up	33	18	16	70	109	116	0.745198	0.398956	0.359243	1.44788	1.70074	2.00539	1.76215	1.06149	0.866813	2.03685	2.97983	3.28612	BC022687
ENSMUSG00000037605	84.9461	6.40848	0.00325744	0.0121516	up	0	0	0	4	18	20	0	0	0	0.0115897	0.0445541	0.0498175	0	0	0	0.116391	0.492081	0.566573	Lphn3
ENSMUSG00000037606	3.62932	1.8597	0.000624321	0.00320937	up	25	22	66	321	193	283	0.22203	0.207257	0.59487	2.61693	1.22892	1.98031	1.33496	1.29738	3.5756	9.34039	5.27621	8.017	Osbpl5
ENSMUSG00000037613	4.31969	2.11093	6.13799e-05	0.000524043	up	10	15	16	99	129	123	0.125178	0.227856	0.205175	1.19445	1.16562	1.32306	0.533986	0.884574	0.866813	2.88068	3.52658	3.48442	Tnfrsf23
ENSMUSG00000037628	3.00185	1.58585	0.00213608	0.00861117	up	25	29	17	74	143	206	1.41174	1.64726	1.00122	3.98547	5.59228	8.99392	1.33496	1.71018	0.920989	2.15324	3.90931	5.8357	Cdkn3
ENSMUSG00000037649	3.72292	1.89644	7.15265e-06	0.000101762	up	83	55	85	410	472	741	2.14848	1.44844	2.30574	9.997	8.62451	15.4132	4.43208	3.24344	4.60495	11.9301	12.9035	20.9915	H2-DMa
ENSMUSG00000037664	4.71118	2.23609	0.000303596	0.00181025	up	24	11	42	335	166	201	0.521664	0.263767	0.935199	6.74067	2.57598	3.46321	1.28157	0.648688	2.27538	9.74776	4.53808	5.69405	Cdkn1c
ENSMUSG00000037685	2.01105	1.00795	0.000106479	0.000795481	up	157	156	229	701	688	746	0.612621	0.619514	0.933521	2.55747	1.94472	2.34359	8.38357	9.19957	12.4063	20.3976	18.8084	21.1332	Atp8a1
ENSMUSG00000037725	3.69495	1.88556	0.000401744	0.00226272	up	61	46	19	204	348	368	1.00049	0.750652	0.330618	3.22764	4.12082	4.78582	3.25731	2.71269	1.02934	5.93595	9.51357	10.4249	Ckap2
ENSMUSG00000037731	3.52854	1.81907	1.07158e-07	4.58126e-06	up	190	206	242	1227	1464	1737	2.67182	2.89488	3.40735	15.8341	14.4244	19.2895	10.1457	12.1482	13.1106	35.703	40.0226	49.2068	Themis2
ENSMUSG00000037736	2.36853	1.24399	0.0079537	0.0251929	up	26	15	24	144	71	84	0.158578	0.0916356	0.139242	0.769049	0.295645	0.384177	1.38836	0.884574	1.30022	4.19008	1.94099	2.3796	Limch1
ENSMUSG00000037738	7.3601	2.87973	0.00475802	0.0165078	up	6	1	0	54	30	19	0.104756	0.0353115	0	1.02521	0.46802	0.275426	0.320391	0.0589716	0	1.57128	0.820136	0.538244	Nek5
ENSMUSG00000037759	3.11043	1.63712	0.000128359	0.000921526	up	36	20	33	170	210	162	0.432938	0.230426	0.396822	1.83976	1.70385	1.47378	1.92235	1.17943	1.7878	4.94662	5.74095	4.58924	Ptger2
ENSMUSG00000037762	2.99805	1.58403	0.000232558	0.00147029	up	27	24	38	137	172	215	0.32545	0.372994	0.466753	1.67217	1.59177	2.19054	1.44176	1.41532	2.05868	3.9864	4.70211	6.09066	Slc16a9
ENSMUSG00000037784	6.71814	2.74806	0.000368654	0.00211911	up	13	19	28	446	124	215	0.126232	0.182361	0.258628	3.90473	0.826873	1.57886	0.694181	1.12046	1.51692	12.9776	3.38989	6.09066	Dzip1l
ENSMUSG00000037788	2.47287	1.30618	4.47948e-05	0.000414522	up	76	89	90	337	441	466	0.330182	0.395404	0.400551	1.37121	1.38526	1.61744	4.05829	5.24847	4.87582	9.80596	12.056	13.2011	Vopp1
ENSMUSG00000037813	3.85985	1.94855	0.00105167	0.00488049	up	16	17	18	220	76	88	0.148021	0.149687	0.151635	1.72026	0.464082	0.583769	0.854377	1.00252	0.975165	6.40151	2.07768	2.49292	D630003M21Rik
ENSMUSG00000037816	5.90055	2.56085	8.40116e-07	2.03208e-05	up	34	23	21	351	297	254	0.439729	0.266807	0.292802	3.89332	2.59016	2.51461	1.81555	1.35635	1.13769	10.2133	8.11934	7.19547	Fbxw17
ENSMUSG00000037833	3.09364	1.62931	0.0427735	0.0992445	up	6	2	10	71	17	20	0.0625361	0.0210799	0.106771	0.707651	0.132345	0.180863	0.320391	0.117943	0.541758	2.06594	0.464744	0.566573	Sh2d4b
ENSMUSG00000037849	10.1488	3.34324	3.57144e-07	1.10045e-05	up	36	27	12	493	407	596	0.498679	0.392226	0.170285	6.60891	4.28003	7.08014	1.92235	1.59223	0.65011	14.3452	11.1265	16.8839	Gm4955
ENSMUSG00000037852	3.04684	1.60732	0.0225049	0.0590814	up	2	4	14	37	32	51	0.0402225	0.0813502	0.329636	0.738085	0.48236	0.856605	0.106797	0.235886	0.758462	1.07662	0.874811	1.44476	Cpe
ENSMUSG00000037855	12.3592	3.62751	0.00310985	0.0117011	up	2	0	0	14	19	21	0.0161276	0	0	0.10358	0.113769	0.13993	0.106797	0	0	0.407369	0.519419	0.594901	Zfp365
ENSMUSG00000037860	2.96835	1.56966	9.95784e-07	2.28019e-05	up	150	105	157	856	787	744	1.94216	1.30934	2.0387	9.92164	7.01942	7.47041	8.00978	6.19202	8.50561	24.9077	21.5149	21.0765	Aim2
ENSMUSG00000037868	33.3185	5.05825	8.54368e-06	0.000117448	up	10	0	14	591	518	461	0.12352	0	0.17715	6.77714	4.53101	4.59862	0.533986	0	0.758462	17.1968	14.161	13.0595	Egr2
ENSMUSG00000037887	5.77937	2.53091	0.00383673	0.0138685	up	41	18	2	220	247	225	0.379215	0.156879	0.0176579	1.80291	1.5321	1.57713	2.18934	1.06149	0.108352	6.40151	6.75245	6.37394	Dusp8
ENSMUSG00000037902	7.68942	2.94287	3.04346e-10	9.29398e-08	up	533	589	648	8169	8756	9842	4.70061	5.16836	5.81347	65.3353	53.8872	67.6955	28.4614	34.7343	35.1059	237.7	239.37	278.81	Sirpa
ENSMUSG00000037907	3.30011	1.72252	5.25553e-05	0.000466789	up	83	59	71	643	312	411	0.918381	0.68548	0.806402	6.52025	2.45259	3.65643	4.43208	3.47933	3.84648	18.7099	8.52941	11.6431	Ankrd13b
ENSMUSG00000037921	2.81126	1.49122	3.00563e-06	5.288e-05	up	293	295	275	1372	1318	2076	1.87727	1.92289	1.78663	7.9675	5.86102	10.2027	15.6458	17.3966	14.8984	39.9222	36.0313	58.8102	Ddx60
ENSMUSG00000037940	2.00925	1.00666	0.0466118	0.106055	up	10	14	9	44	33	54	0.0412462	0.0667366	0.0422532	0.181649	0.0989275	0.188695	0.533986	0.825603	0.487582	1.2803	0.902149	1.52975	Inpp4b
ENSMUSG00000037944	4.98245	2.31686	5.54648e-05	0.000485168	up	14	11	14	175	119	87	0.297073	0.257499	0.347801	3.42654	1.79626	1.50635	0.74758	0.648688	0.758462	5.09211	3.2532	2.46459	Ccr7
ENSMUSG00000037946	5.52938	2.46712	1.45954e-06	3.0513e-05	up	24	36	55	449	385	415	0.195479	0.254158	0.400503	3.06181	1.98965	2.44497	1.28157	2.12298	2.97967	13.0649	10.5251	11.7564	Fgd3
ENSMUSG00000037972	3.33711	1.7386	6.99769e-05	0.000578383	up	25	30	49	236	219	226	0.404969	0.46803	0.80008	3.26442	2.32623	2.6923	1.33496	1.76915	2.65462	6.86708	5.98699	6.40227	Snn
ENSMUSG00000037989	9.97481	3.31829	0.000262379	0.00161227	up	10	13	13	443	114	144	0.0593876	0.0700652	0.070977	2.10688	0.411955	0.60115	0.533986	0.766631	0.704286	12.8903	3.11652	4.07932	Wnk2
ENSMUSG00000037990	112.182	6.8097	0.000608293	0.00314558	up	0	0	0	25	16	14	0	0	0	0.138256	0.0654149	0.0639998	0	0	0	0.727445	0.437406	0.396601	Sh3rf3
ENSMUSG00000037991	8.03863	3.00695	0.000572792	0.00299459	up	2	2	2	26	23	49	0.0186751	0.0188852	0.019131	0.239882	0.171261	0.382986	0.106797	0.117943	0.108352	0.756543	0.628771	1.3881	Rmi2
ENSMUSG00000037995	10.3519	3.37183	9.57551e-06	0.000127631	up	12	7	22	422	195	209	0.0761746	0.0513545	0.156069	2.57429	0.904552	1.09152	0.640783	0.412801	1.19187	12.2793	5.33088	5.92068	Igsf9
ENSMUSG00000037997	2.67804	1.42118	4.52179e-05	0.000417759	up	168	141	190	660	738	1219	1.29145	1.06853	1.47332	4.63192	3.94434	7.26947	8.97096	8.315	10.2934	19.2045	20.1753	34.5326	Parp11
ENSMUSG00000038024	2.28462	1.19195	0.00092463	0.00440817	up	63	76	49	202	334	316	0.346387	0.410333	0.273736	1.01699	1.27761	1.3739	3.36411	4.48184	2.65462	5.87775	9.13084	8.95185	Dennd4c
ENSMUSG00000038034	2.58458	1.36993	0.000169035	0.00113994	up	79	124	122	397	552	713	0.675803	1.07393	1.05494	3.11502	3.33712	4.82283	4.21849	7.31248	6.60945	11.5518	15.0905	20.1983	Igsf8
ENSMUSG00000038037	3.55028	1.82793	0.00486227	0.0167984	up	5	4	8	37	27	55	0.206421	0.139162	0.281947	1.19948	0.679537	1.51963	0.266993	0.235886	0.433407	1.07662	0.738122	1.55807	Socs1
ENSMUSG00000038042	2.03774	1.02697	0.00228753	0.00910087	up	53	58	55	263	171	229	0.52587	0.571178	0.55866	2.39456	1.19533	1.78205	2.83012	3.42035	2.97967	7.65272	4.67477	6.48726	Ptpdc1
ENSMUSG00000038059	3.29222	1.71906	0.000222708	0.00142481	up	43	21	30	254	147	200	0.973145	0.427868	0.650154	4.96898	2.23854	3.37069	2.29614	1.2384	1.62527	7.39084	4.01866	5.66573	Smim3
ENSMUSG00000038070	2.00971	1.00699	0.0029814	0.0112923	up	45	50	51	194	154	228	0.271856	0.310773	0.30271	1.08447	0.658706	1.06283	2.40293	2.94858	2.76297	5.64497	4.21003	6.45893	Cntln
ENSMUSG00000038077	81.518	6.34905	0.00192889	0.00792932	up	0	0	0	16	16	8	0	0	0	0.103852	0.0798474	0.0446401	0	0	0	0.465565	0.437406	0.226629	Kcna6
ENSMUSG00000038079	2.30178	1.20275	0.000621718	0.00320074	up	62	86	63	228	375	361	1.32028	1.89503	1.39614	4.53284	5.7985	6.24835	3.31071	5.07156	3.41308	6.6343	10.2517	10.2266	Tmem237
ENSMUSG00000038086	4.78159	2.25749	0.00247864	0.00969514	up	6	2	4	55	25	33	0.299801	0.101058	0.204747	2.659	0.916451	1.41884	0.320391	0.117943	0.216703	1.60038	0.683446	0.934845	Hspb2
ENSMUSG00000038112	71.7565	6.16504	0.00370013	0.0134859	up	0	0	0	11	6	18	0	0	0	0.0759808	0.0292092	0.0979795	0	0	0	0.320076	0.164027	0.509915	AW551984
ENSMUSG00000038119	3.126	1.64432	0.000275349	0.00167214	up	32	24	38	248	133	191	0.184971	0.14304	0.21178	1.28781	0.521937	0.8239	1.70875	1.41532	2.05868	7.21625	3.63593	5.41077	Cdon
ENSMUSG00000038132	12.4417	3.63711	0.000338393	0.00197436	up	2	4	0	66	60	27	0.0261102	0.052808	0	0.790554	0.552568	0.288328	0.106797	0.235886	0	1.92045	1.64027	0.764873	Rbm24
ENSMUSG00000038141	2.35062	1.23304	0.00175466	0.00733476	up	25	44	50	176	177	199	0.763539	1.04465	1.19627	4.07967	3.105	3.89693	1.33496	2.59475	2.70879	5.12121	4.8388	5.6374	Tmem181a
ENSMUSG00000038147	8.86539	3.14818	4.38396e-11	3.57e-08	up	151	162	193	2692	3033	3095	1.04395	1.15044	1.35736	17.0076	14.6437	16.7114	8.06318	9.5534	10.4559	78.3313	82.9157	87.6771	Cd84
ENSMUSG00000038151	7.31935	2.87172	2.18307e-06	4.18528e-05	up	21	10	10	190	188	211	0.183418	0.0772842	0.07829	1.40239	1.04589	1.31412	1.12137	0.589716	0.541758	5.52858	5.13952	5.97734	Prdm1
ENSMUSG00000038156	10.0276	3.3259	0.000399625	0.00225544	up	39	21	28	1009	279	418	0.205318	0.114196	0.147232	4.85079	1.04283	1.72474	2.08254	1.2384	1.51692	29.3597	7.62726	11.8414	Spon1
ENSMUSG00000038168	7.87027	2.97641	2.02693e-06	3.95241e-05	up	12	8	8	154	125	155	0.135358	0.0912539	0.0924416	1.65588	1.08217	1.47692	0.640783	0.471773	0.433407	4.48106	3.41723	4.39094	Leprel1
ENSMUSG00000038178	4.59697	2.20068	7.84382e-09	7.41089e-07	up	146	121	159	1083	1316	1442	0.635309	0.532564	0.710763	4.38707	4.08067	5.05725	7.79619	7.13557	8.61396	31.5129	35.9766	40.8499	Slc43a2
ENSMUSG00000038179	28.3597	4.82577	1.34577e-09	2.21288e-07	up	5	8	7	374	354	400	0.232748	0.470733	0.317907	14.3076	10.3438	13.524	0.266993	0.471773	0.379231	10.8826	9.6776	11.3315	Slamf7
ENSMUSG00000038193	2.5656	1.3593	0.00038376	0.00218174	up	123	68	129	718	416	456	2.36622	1.32936	2.57789	12.6815	5.59049	6.84343	6.56802	4.01007	6.98868	20.8922	11.3725	12.9179	Hand2
ENSMUSG00000038205	3.72756	1.89823	5.96148e-06	8.88817e-05	up	125	78	95	975	581	603	1.05425	0.716292	0.860613	7.82887	3.50932	4.10579	6.67482	4.59979	5.1467	28.3703	15.8833	17.0822	Prkab2
ENSMUSG00000038248	17.9303	4.16433	0.000125074	0.000902867	up	2	0	4	120	38	58	0.0168597	0	0.0345426	0.943597	0.225973	0.39895	0.106797	0	0.216703	3.49174	1.03884	1.64306	Sobp
ENSMUSG00000038260	9.14209	3.19252	0.0370753	0.088588	up	0	1	0	12	7	3	0	0.0199974	0	0.108861	0.0557991	0.0311955	0	0.0589716	0	0.349174	0.191365	0.0849859	Trpm4
ENSMUSG00000038264	8.00738	3.00133	0.00146507	0.0063428	up	6	2	0	55	29	44	0.0764057	0.0257551	0	0.654289	0.269494	0.441952	0.320391	0.117943	0	1.60038	0.792798	1.24646	Sema7a
ENSMUSG00000038295	3.29332	1.71954	0.0454024	0.103786	up	3	2	1	10	15	15	0.0425466	0.0215127	0.0217926	0.0975915	0.120054	0.134237	0.160196	0.117943	0.0541758	0.290978	0.410068	0.424929	Atg9b
ENSMUSG00000038305	12.1956	3.60829	2.0633e-07	7.35092e-06	up	36	27	37	601	586	1203	0.187912	0.147798	0.213888	2.92138	2.18722	5.04765	1.92235	1.59223	2.00451	17.4878	16.02	34.0793	Spats2l
ENSMUSG00000038319	7.82759	2.96857	0.0183222	0.049909	up	0	0	2	12	12	10	0	0	0.017749	0.0953798	0.0733335	0.0683306	0	0	0.108352	0.349174	0.328054	0.283286	Kcnh2
ENSMUSG00000038349	5.08523	2.34631	0.00250802	0.00979216	up	4	4	1	31	28	33	0.0462503	0.0467708	0.0236897	0.339478	0.228384	0.310086	0.213594	0.235886	0.0541758	0.902032	0.76546	0.934845	Plcl1
ENSMUSG00000038354	4.12308	2.04372	0.0116226	0.0344409	up	3	4	2	39	14	21	0.045523	0.0460352	0.0233172	0.459442	0.128453	0.215442	0.160196	0.235886	0.108352	1.13481	0.38273	0.594901	Ankrd35
ENSMUSG00000038372	2.50264	1.32345	0.00707747	0.0228362	up	25	45	13	121	157	137	0.328401	0.587555	0.181148	1.41383	1.46126	1.39478	1.33496	2.65372	0.704286	3.52083	4.29204	3.88102	Gmds
ENSMUSG00000038379	4.99683	2.32101	4.78765e-05	0.000433883	up	18	12	8	111	113	150	0.260158	0.17539	0.118449	1.48522	1.16231	1.73283	0.961174	0.707659	0.433407	3.22985	3.08918	4.24929	Ttk
ENSMUSG00000038400	4.78895	2.25971	0.000204509	0.00133485	up	136	66	131	1453	653	973	1.19603	0.587467	1.15522	11.7575	4.02573	6.71153	7.2622	3.89213	7.09703	42.2791	17.8516	27.5638	Pmepa1
ENSMUSG00000038456	3.44769	1.78563	2.83857e-05	0.000288526	up	76	33	80	455	393	417	0.603026	0.281452	0.633588	3.31967	2.25785	2.60996	4.05829	1.94606	4.33407	13.2395	10.7438	11.813	Dennd2a
ENSMUSG00000038463	7.4708	2.90126	0.000246803	0.00153735	up	6	2	6	72	35	99	0.0813677	0.0274278	0.0833542	0.920746	0.344395	1.06967	0.320391	0.117943	0.325055	2.09504	0.956825	2.80453	Olfml2b
ENSMUSG00000038496	9.72775	3.28211	0.00226225	0.00902631	up	6	0	0	41	47	30	0.0821641	0	0	0.527701	0.463688	0.345644	0.320391	0	0	1.19301	1.28488	0.849859	Slc19a3
ENSMUSG00000038524	5.03499	2.33199	5.36289e-06	8.23257e-05	up	24	17	35	286	217	244	0.214731	0.170615	0.282823	2.18125	1.29838	1.63323	1.28157	1.00252	1.89615	8.32197	5.93231	6.91219	Fchsd1
ENSMUSG00000038534	2.11023	1.0774	0.000519463	0.00276309	up	111	81	107	523	352	354	0.822428	0.630931	0.813455	3.55173	1.82052	2.06914	5.92724	4.7767	5.79681	15.2181	9.62292	10.0283	Osbpl7
ENSMUSG00000038540	2.33106	1.22099	0.00397894	0.0142949	up	25	50	38	120	188	216	0.13019	0.253905	0.190526	0.546054	0.629757	0.828847	1.33496	2.94858	2.05868	3.49174	5.13952	6.11898	Tmc3
ENSMUSG00000038543	4.67201	2.22404	4.74718e-05	0.000431283	up	10	15	16	152	123	103	0.359248	0.666033	0.674701	4.88923	3.29452	3.11699	0.533986	0.884574	0.866813	4.42286	3.36256	2.91785	BC028528
ENSMUSG00000038545	2.21223	1.1455	4.05099e-05	0.000381686	up	122	120	144	618	499	555	0.706528	0.680987	0.848176	3.20069	2.00141	2.46424	6.51462	7.07659	7.80132	17.9824	13.6416	15.7224	Cul7
ENSMUSG00000038605	3.14526	1.65318	0.0307927	0.0759006	up	3	4	2	12	20	25	0.068582	0.0693537	0.0351282	0.251697	0.314468	0.405713	0.160196	0.235886	0.108352	0.349174	0.546757	0.708216	Samd10
ENSMUSG00000038608	4.51367	2.1743	3.83465e-09	4.68402e-07	up	161	136	132	1149	1356	1300	1.00002	0.836917	0.836034	6.54921	5.79762	6.23773	8.59717	8.02014	7.15121	33.4334	37.0701	36.8272	Dock10
ENSMUSG00000038623	4.63551	2.21273	7.23484e-07	1.80882e-05	up	31	42	41	335	360	348	0.269371	0.329749	0.348564	2.41945	2.08024	2.20298	1.65536	2.47681	2.22121	9.74776	9.84163	9.85836	Tm6sf1
ENSMUSG00000038642	11.2065	3.48627	3.91999e-10	1.09895e-07	up	949	1131	1040	23827	21487	23507	30.0419	35.7559	33.1817	683.588	474.127	582.211	50.6752	66.6969	56.3429	693.313	587.408	665.921	Ctss
ENSMUSG00000038644	2.10046	1.0707	0.000514767	0.00274494	up	79	54	79	313	276	280	0.6909	0.524006	0.707768	2.55146	1.71802	1.94822	4.21849	3.18447	4.27989	9.10761	7.54525	7.93202	Pold1
ENSMUSG00000038663	5.18186	2.37347	0.0406611	0.0954095	up	1	0	4	3	22	28	0.0210651	0	0.0431587	0.0386545	0.163459	0.249231	0.0533986	0	0.216703	0.0872934	0.601433	0.793202	Fsd2
ENSMUSG00000038668	4.95686	2.30943	6.3806e-06	9.32773e-05	up	24	14	25	231	186	193	0.234864	0.138546	0.260648	2.10101	1.35305	1.5129	1.28157	0.825603	1.3544	6.72159	5.08484	5.46743	Lpar1
ENSMUSG00000038677	24.4924	4.61426	7.16858e-05	0.000588525	up	9	8	10	792	206	293	0.0484667	0.0392097	0.04965	3.72645	0.738501	1.19274	0.480587	0.471773	0.541758	23.0455	5.6316	8.30029	Scube3
ENSMUSG00000038679	5.18797	2.37517	3.18329e-06	5.54918e-05	up	34	24	51	455	300	346	0.11293	0.082478	0.17353	1.33546	0.668292	0.866007	1.81555	1.41532	2.76297	13.2395	8.20136	9.80171	Trps1
ENSMUSG00000038702	4.38981	2.13416	5.20277e-05	0.000463157	up	22	18	26	244	119	202	0.160478	0.132777	0.194286	1.65978	0.617485	1.16223	1.17477	1.06149	1.40857	7.09986	3.2532	5.72238	Dsel
ENSMUSG00000038732	4.98229	2.31681	0.00168304	0.00709084	up	17	25	6	252	84	135	0.217472	0.317662	0.0742606	2.85995	0.750012	1.29604	0.907775	1.47429	0.325055	7.33264	2.29638	3.82437	Mboat1
ENSMUSG00000038740	3.41997	1.77398	6.79842e-05	0.000567285	up	63	61	33	411	259	384	0.523463	0.497271	0.276246	3.02721	1.48825	2.46482	3.36411	3.59727	1.7878	11.9592	7.0805	10.8782	Mvb12b
ENSMUSG00000038775	5.82907	2.54327	5.74178e-05	0.000498316	up	18	33	20	417	170	227	0.190393	0.346564	0.195041	3.80816	1.18192	1.80211	0.961174	1.94606	1.08352	12.1338	4.64744	6.4306	Vill
ENSMUSG00000038811	2.84685	1.50936	1.39247e-06	2.94707e-05	up	219	199	277	1497	1313	1060	5.09838	4.61304	6.59728	31.9238	21.8317	19.8249	11.6943	11.7354	15.0067	43.5594	35.8946	30.0283	Gngt2
ENSMUSG00000038843	5.98017	2.58019	8.31659e-07	2.01448e-05	up	54	22	31	436	403	408	0.406839	0.167614	0.246975	3.05533	2.14716	2.46023	2.88352	1.29738	1.67945	12.6866	11.0172	11.5581	Gcnt1
ENSMUSG00000038855	2.60832	1.38312	1.75487e-05	0.0002002	up	110	90	121	445	526	670	0.753951	0.639901	0.85511	2.90289	2.57382	3.67434	5.87384	5.30745	6.55528	12.9485	14.3797	18.9802	Itpkb
ENSMUSG00000038860	3.04845	1.60808	0.000813724	0.00396905	up	17	13	20	127	86	85	0.0687505	0.0486669	0.070429	0.435243	0.213394	0.249449	0.907775	0.766631	1.08352	3.69542	2.35106	2.40793	Garnl3
ENSMUSG00000038879	6.49803	2.7	0.00180322	0.00749377	up	22	12	25	469	107	164	0.241409	0.155352	0.269784	4.99366	0.851484	1.4887	1.17477	0.707659	1.3544	13.6469	2.92515	4.6459	Nipal2
ENSMUSG00000038903	3.55758	1.8309	0.000166906	0.0011295	up	53	36	65	530	301	233	0.963296	0.730602	1.19827	9.02766	4.12576	3.52771	2.83012	2.12298	3.52143	15.4218	8.22869	6.60057	Ccdc68
ENSMUSG00000038943	2.56374	1.35825	0.000515323	0.00274705	up	149	72	73	397	443	630	0.806274	0.392192	0.397296	1.89153	1.64151	2.61629	7.95638	4.24596	3.95484	11.5518	12.1107	17.847	Prc1
ENSMUSG00000038973	3.62987	1.85992	0.0415911	0.0972449	up	0	8	2	22	30	22	0	0.645053	0.13069	1.52166	1.52992	1.5094	0	0.471773	0.108352	0.640151	0.820136	0.62323	Cldnd2
ENSMUSG00000038976	3.82149	1.93413	1.16228e-08	9.91179e-07	up	164	160	159	1202	1143	1279	1.43678	1.35275	1.37035	9.31867	6.75699	8.51916	8.75736	9.43546	8.61396	34.9755	31.2472	36.2323	Ppp1r9b
ENSMUSG00000038980	47.5333	5.57087	0.00968842	0.0296231	up	0	0	0	10	5	8	0	0	0	0.199273	0.0766065	0.114209	0	0	0	0.290978	0.136689	0.226629	Rbbp8nl
ENSMUSG00000038987	2.79016	1.48035	0.0185155	0.0502696	up	6	5	5	40	23	25	0.188745	0.143152	0.145015	0.995751	0.432726	0.521064	0.320391	0.294858	0.270879	1.16391	0.628771	0.708216	1700019L03Rik
ENSMUSG00000039005	3.27894	1.71323	7.20678e-06	0.000102361	up	60	39	59	322	372	320	0.468372	0.305576	0.448852	2.28729	2.0144	1.94252	3.20391	2.29989	3.19637	9.36949	10.1697	9.06516	Tlr4
ENSMUSG00000039013	25.5732	4.67656	1.69484e-07	6.24642e-06	up	2	2	4	110	144	160	0.0300876	0.0304261	0.0616443	1.5459	1.61308	1.89856	0.106797	0.117943	0.216703	3.20076	3.93665	4.53258	Siglec5
ENSMUSG00000039021	3.15149	1.65603	0.00936412	0.0287859	up	10	5	6	61	46	23	0.0657047	0.0398664	0.0403853	0.373762	0.22248	0.124381	0.533986	0.294858	0.325055	1.77497	1.25754	0.651558	Ttc16
ENSMUSG00000039055	4.48846	2.16622	0.000857113	0.00413729	up	6	3	6	46	39	48	0.12157	0.0614692	0.0934038	0.697132	0.428797	0.647261	0.320391	0.176915	0.325055	1.3385	1.06618	1.35977	Eme1
ENSMUSG00000039057	6.91826	2.79041	0.0459679	0.104827	up	0	0	2	4	6	20	0	0	0.0127872	0.0229053	0.0264164	0.0984571	0	0	0.108352	0.116391	0.164027	0.566573	Myo16
ENSMUSG00000039103	2.69074	1.428	0.000245323	0.00152889	up	91	59	60	488	266	345	1.57273	0.994016	1.10765	7.60572	3.23589	4.62608	4.85927	3.47933	3.25055	14.1997	7.27187	9.77338	Nexn
ENSMUSG00000039110	10.4648	3.38747	0.00100485	0.00470923	up	6	0	2	95	39	32	0.0650563	0	0.0222149	0.994823	0.305951	0.32499	0.320391	0	0.108352	2.76429	1.06618	0.906516	Mycbpap
ENSMUSG00000039115	2.78629	1.47835	1.81324e-05	0.000204818	up	244	237	314	1006	1456	1892	1.36433	1.37968	1.82252	5.19737	5.75152	8.36802	13.0292	13.9763	17.0112	29.2724	39.8039	53.5978	Itga9
ENSMUSG00000039116	3.22464	1.68914	8.57608e-05	0.000677411	up	50	32	45	306	183	308	0.322615	0.208797	0.317271	1.84704	0.855708	1.61841	2.66993	1.88709	2.43791	8.90392	5.00283	8.72522	Gpr126
ENSMUSG00000039126	6.10145	2.60915	0.000291452	0.00175289	up	22	3	12	89	168	185	0.0738002	0.0135692	0.0481103	0.283159	0.402288	0.49744	1.17477	0.176915	0.65011	2.5897	4.59276	5.2408	Prune2
ENSMUSG00000039131	40.2504	5.33093	2.59748e-06	4.79168e-05	up	10	17	2	999	579	733	0.11711	0.21317	0.0239938	11.0457	4.97329	7.05724	0.533986	1.00252	0.108352	29.0687	15.8286	20.7649	Gipc2
ENSMUSG00000039158	3.23888	1.6955	8.14553e-07	1.98705e-05	up	100	75	96	555	537	625	0.757174	0.57427	0.745826	3.87434	2.8761	3.70973	5.33986	4.42287	5.20088	16.1493	14.6804	17.7054	Akna
ENSMUSG00000039178	2.29767	1.20017	0.000248936	0.00154689	up	94	92	102	567	350	376	1.53024	1.51587	1.69556	8.36667	3.94338	4.75409	5.01946	5.42539	5.52593	16.4984	9.56825	10.6516	Tbc1d19
ENSMUSG00000039179	37.067	5.21206	0.000151029	0.00104734	up	0	0	1	44	24	22	0	0	0.0475892	0.937699	0.39325	0.403064	0	0	0.0541758	1.2803	0.656108	0.62323	Tekt5
ENSMUSG00000039193	4.46226	2.15778	1.1007e-05	0.000141527	up	17	20	20	149	192	162	0.196847	0.243298	0.224059	1.6054	1.60463	1.4664	0.907775	1.17943	1.08352	4.33557	5.24887	4.58924	Nlrc4
ENSMUSG00000039208	4.79507	2.26155	0.000146001	0.00101826	up	8	11	6	66	92	81	0.211713	0.321144	0.325323	2.23385	2.31491	2.25439	0.427188	0.648688	0.325055	1.92045	2.51508	2.29462	Metrnl
ENSMUSG00000039232	3.12804	1.64526	0.000126265	0.000909547	up	22	27	28	166	142	166	0.385387	0.496012	0.502468	2.70017	1.77947	2.3213	1.17477	1.59223	1.51692	4.83023	3.88198	4.70255	Stx11
ENSMUSG00000039239	10.8228	3.436	4.10575e-08	2.38008e-06	up	14	12	16	330	251	312	0.124362	0.107795	0.163798	2.80366	1.64178	2.28415	0.74758	0.707659	0.866813	9.60227	6.8618	8.83853	Tgfb2
ENSMUSG00000039252	9.80868	3.29406	3.40826e-05	0.000332865	up	4	8	2	91	66	118	0.0860968	0.174131	0.0440994	1.85636	1.06287	2.07126	0.213594	0.471773	0.108352	2.6479	1.8043	3.34278	Lgi2
ENSMUSG00000039264	2.59822	1.37753	0.000458224	0.00251076	up	64	36	90	319	379	265	3.33554	1.96762	4.55596	15.9819	14.1833	11.2546	3.41751	2.12298	4.87582	9.2822	10.361	7.50709	Gimap3
ENSMUSG00000039304	2.52179	1.33445	0.000974508	0.00459093	up	136	123	211	530	673	1118	1.09992	1.03169	1.74731	3.9782	3.85708	7.15436	7.2622	7.25351	11.4311	15.4218	18.3984	31.6714	Tnfsf10
ENSMUSG00000039315	12.9513	3.69502	0.00435061	0.0153557	up	2	0	0	29	9	18	0.0488333	0	0	0.716874	0.137794	0.346662	0.106797	0	0	0.843836	0.246041	0.509915	Clnk
ENSMUSG00000039316	5.03532	2.33208	7.16752e-08	3.45273e-06	up	73	47	79	660	623	673	0.689596	0.452339	0.76371	5.74566	4.12835	5.05707	3.89809	2.77167	4.27989	19.2045	17.0315	19.0652	Rftn1
ENSMUSG00000039328	5.57848	2.47987	1.50064e-05	0.000179082	up	18	14	12	211	123	147	0.106709	0.0839297	0.0728761	1.17487	0.526929	0.720106	0.961174	0.825603	0.65011	6.13963	3.36256	4.16431	Rnf122
ENSMUSG00000039347	5.27175	2.39828	8.17669e-06	0.000113314	up	20	23	18	280	175	177	0.458212	0.509704	0.422458	5.96983	2.84448	3.25279	1.06797	1.35635	0.975165	8.14738	4.78412	5.01417	Atp6v0e2
ENSMUSG00000039364	8.50998	3.08916	0.0336394	0.081471	up	0	4	0	2	28	42	0	0.0610712	0	0.0277047	0.298214	0.500165	0	0.235886	0	0.0581956	0.76546	1.1898	Sectm1b
ENSMUSG00000039375	31.1934	4.96317	0.0264869	0.0671739	up	0	0	0	6	6	3	0	0	0	0.0351632	0.0360474	0.0201529	0	0	0	0.174587	0.164027	0.0849859	Wdr17
ENSMUSG00000039377	2.33623	1.22418	0.00274584	0.0105473	up	99	31	57	293	255	298	1.95305	0.596235	1.17024	5.13912	3.40536	4.5343	5.28646	1.82812	3.08802	8.52565	6.97115	8.44193	Hlx
ENSMUSG00000039385	15.4142	3.94619	3.3765e-05	0.00033014	up	1	2	4	104	40	73	0.0318938	0.0322526	0.0653448	1.66797	0.472475	1.00627	0.0533986	0.117943	0.216703	3.02617	1.09351	2.06799	Cdh6
ENSMUSG00000039396	4.34432	2.11913	5.28233e-05	0.000468533	up	23	13	16	180	115	146	0.190206	0.112202	0.1299	1.39612	0.682067	0.975182	1.22817	0.766631	0.866813	5.2376	3.14385	4.13598	Neil3
ENSMUSG00000039405	2.38574	1.25443	4.19282e-05	0.000391811	up	78	81	93	343	418	422	1.06687	1.1315	1.27951	4.15416	4.01999	4.53594	4.16509	4.7767	5.03835	9.98054	11.4272	11.9547	Prss23
ENSMUSG00000039410	59.8523	5.90333	0.00641951	0.0211158	up	0	0	0	15	5	9	0	0	0	0.0826297	0.0190592	0.0355179	0	0	0	0.436467	0.136689	0.254958	Prdm16
ENSMUSG00000039457	3.4725	1.79597	4.31229e-07	1.26275e-05	up	293	431	345	2769	2274	2281	1.97925	2.94819	2.45227	17.3008	10.9528	12.2678	15.6458	25.4168	18.6907	80.5718	62.1663	64.6176	Ppl
ENSMUSG00000039476	7.18694	2.84538	0.031064	0.0763803	up	0	0	2	12	5	14	0	0	0.0437627	0.235173	0.0904074	0.269567	0	0	0.108352	0.349174	0.136689	0.396601	Prrx2
ENSMUSG00000039497	2.54652	1.34853	5.52704e-06	8.43157e-05	up	180	191	278	958	1133	1154	1.82833	1.92929	2.89089	8.95275	8.03297	9.20139	9.61174	11.2636	15.0609	27.8757	30.9738	32.6912	Dse
ENSMUSG00000039501	2.18773	1.12943	0.000129928	0.000930832	up	806	856	858	2508	3579	4781	4.27461	4.6337	4.673	12.302	13.4502	20.1653	43.0392	50.4797	46.4829	72.9773	97.8422	135.439	Znfx1
ENSMUSG00000039518	41.4698	5.37399	0.0206116	0.0549203	up	0	0	0	6	2	12	0	0	0	0.0862799	0.0221123	0.173072	0	0	0	0.174587	0.0546757	0.339944	Cdsn
ENSMUSG00000039521	17.2703	4.11022	0.00289661	0.0110347	up	0	0	1	10	15	17	0	0	0.0215577	0.115847	0.133605	0.165987	0	0	0.0541758	0.290978	0.410068	0.481587	Foxp3
ENSMUSG00000039533	2.67828	1.42131	0.0178524	0.0489019	up	26	26	18	38	192	144	0.329691	0.333401	0.23382	0.442104	1.75325	1.48028	1.38836	1.53326	0.975165	1.10572	5.24887	4.07932	Mmd2
ENSMUSG00000039542	18.7793	4.23107	1.08703e-05	0.000140086	up	5	2	4	225	64	119	0.0645891	0.021772	0.0441107	2.35067	0.546757	1.17175	0.266993	0.117943	0.216703	6.547	1.74962	3.37111	Ncam1
ENSMUSG00000039543	3.95729	1.98451	0.036051	0.0864546	up	7	0	2	37	17	16	0.0778163	0	0.019929	0.374833	0.123511	0.138102	0.37379	0	0.108352	1.07662	0.464744	0.453258	Ttc18
ENSMUSG00000039546	10.8468	3.4392	0.000382718	0.00217654	up	0	5	2	34	62	60	0	0.0835521	0.0282132	0.429569	0.602271	0.629973	0	0.294858	0.108352	0.989325	1.69495	1.69972	Ajap1
ENSMUSG00000039578	49.755	5.63677	0.0116556	0.0345028	up	0	0	0	14	4	6	0	0	0	0.0618131	0.0135787	0.0227743	0	0	0	0.407369	0.109351	0.169972	Ccser1
ENSMUSG00000039607	3.09482	1.62986	0.000576378	0.00300966	up	291	190	292	2245	1042	1344	1.20116	0.790764	1.22223	8.47633	3.01401	4.37474	15.539	11.2046	15.8193	65.3245	28.486	38.0737	Rbms3
ENSMUSG00000039611	2.56707	1.36012	0.0385684	0.091377	up	16	8	4	73	24	43	0.201971	0.102122	0.0517256	0.857055	0.213715	0.438097	0.854377	0.471773	0.216703	2.12414	0.656108	1.21813	Tmem246
ENSMUSG00000039621	2.42987	1.28088	5.58247e-06	8.46329e-05	up	220	192	300	1050	1099	1236	0.923993	0.818625	1.28999	4.03627	3.25329	4.10844	11.7477	11.3226	16.2527	30.5527	30.0443	35.0142	Prex1
ENSMUSG00000039646	2.06059	1.04306	0.00271297	0.0104516	up	63	116	142	450	373	479	0.921238	1.69383	2.08764	5.91667	3.89921	5.46082	3.36411	6.84071	7.69297	13.094	10.197	13.5694	Vasn
ENSMUSG00000039676	9.73846	3.28369	8.54478e-05	0.000676188	up	2	8	4	142	67	63	0.0887361	0.358938	0.181805	5.86192	2.1283	2.23974	0.106797	0.471773	0.216703	4.13189	1.83164	1.7847	Capsl
ENSMUSG00000039693	16.1798	4.01612	1.79799e-05	0.000203625	up	2	1	2	71	39	55	0.0425466	0.0430253	0.0435853	1.52243	0.600272	0.973218	0.106797	0.0589716	0.108352	2.06594	1.06618	1.55807	Msantd3
ENSMUSG00000039697	5.00822	2.3243	1.13678e-07	4.75945e-06	up	64	44	50	513	466	569	0.534878	0.349992	0.402894	3.82498	2.66343	3.67295	3.41751	2.59475	2.70879	14.9272	12.7394	16.119	Ncoa7
ENSMUSG00000039699	3.29575	1.72061	0.00164456	0.00695439	up	12	22	8	101	78	96	0.199709	0.370253	0.13639	1.58802	0.962685	1.28644	0.640783	1.29738	0.433407	2.93888	2.13235	2.71955	Batf2
ENSMUSG00000039747	3.61413	1.85365	2.23154e-05	0.000240161	up	34	32	42	318	206	239	0.371049	0.353152	0.491904	3.22415	1.60129	2.11756	1.81555	1.88709	2.27538	9.2531	5.6316	6.77054	Orai2
ENSMUSG00000039748	3.34918	1.74381	0.00388688	0.0140261	up	6	6	8	28	48	57	0.0457379	0.0462526	0.0624728	0.195835	0.258119	0.360765	0.320391	0.35383	0.433407	0.814738	1.31222	1.61473	Exo1
ENSMUSG00000039765	2.38951	1.25672	2.21389e-05	0.000238562	up	139	118	128	708	516	574	0.879582	0.764201	0.862983	4.33062	2.35085	2.92171	7.4224	6.95865	6.93451	20.6012	14.1063	16.2606	Cc2d2a
ENSMUSG00000039774	13.1356	3.71541	9.96228e-06	0.000131454	up	6	2	6	166	67	129	0.110067	0.0371018	0.112754	2.89495	0.931733	1.90997	0.320391	0.117943	0.325055	4.83023	1.83164	3.65439	Galnt12
ENSMUSG00000039787	11.4272	3.5144	1.73163e-05	0.00019821	up	6	2	2	76	63	89	0.0744408	0.0250928	0.0254194	0.887895	0.57764	0.900316	0.320391	0.117943	0.108352	2.21143	1.72228	2.52125	Cercam
ENSMUSG00000039814	53.2879	5.73574	0.00698778	0.0226065	up	0	0	0	6	8	12	0	0	0	0.0557975	0.0572005	0.0959368	0	0	0	0.174587	0.218703	0.339944	Xkr5
ENSMUSG00000039851	33.156	5.0512	0.0338535	0.0819431	up	0	0	0	7	8	1	0	0	0	0.107531	0.0826762	0.0231108	0	0	0	0.203685	0.218703	0.0283286	4932438H23Rik
ENSMUSG00000039891	6.38131	2.67385	0.0226213	0.059314	up	3	0	0	12	14	14	0.0152515	0	0	0.0839599	0.0753121	0.0842091	0.160196	0	0	0.349174	0.38273	0.396601	Txlnb
ENSMUSG00000039899	5.05605	2.33801	2.48131e-07	8.36941e-06	up	105	146	125	956	1168	1633	1.17451	1.65834	1.4302	9.86122	9.23895	14.4206	5.60685	8.60986	6.77198	27.8175	31.9306	46.2607	Fgl2
ENSMUSG00000039911	5.7	2.51096	3.24324e-06	5.60228e-05	up	37	15	36	358	269	348	0.362817	0.154484	0.371675	3.22373	1.84547	2.71115	1.97575	0.884574	1.95033	10.417	7.35388	9.85836	Spsb1
ENSMUSG00000039936	3.1094	1.63663	7.14594e-08	3.45206e-06	up	184	168	204	1059	1125	1207	1.27412	1.17995	1.44262	6.65719	5.45904	6.5694	9.82533	9.90723	11.0519	30.8146	30.7551	34.1927	Pik3cd
[truncated: 1,134 more rows]

## Sheet: down.C57-CDHFD_vs_C57-ND
Gene_id	FoldChange	log2FoldChange	Pvalue	FDR	Regulation	C57-ND-1.Count	C57-ND-2.Count	C57-ND-3.Count	C57-CDHFD-1.Count	C57-CDHFD-2.Count	C57-CDHFD-3.Count	C57-ND-1.Fpkm	C57-ND-2.Fpkm	C57-ND-3.Fpkm	C57-CDHFD-1.Fpkm	C57-CDHFD-2.Fpkm	C57-CDHFD-3.Fpkm	C57-ND-1.Cpm	C57-ND-2.Cpm	C57-ND-3.Cpm	C57-CDHFD-1.Cpm	C57-CDHFD-2.Cpm	C57-CDHFD-3.Cpm	gene_name
ENSMUSG00000000049	0.423295	-1.24026	0.000193398	0.00127253	down	54712	44969	51177	35069	52873	37663	1455.76	1212.3	1393.27	856.391	991.715	791.184	2921.54	2651.89	2772.56	1020.43	1445.43	1066.94	Apoh
ENSMUSG00000000296	0.392905	-1.34775	0.00696212	0.0225442	down	27	29	36	16	31	24	1.12633	1.072	1.35744	0.547098	0.794543	0.836147	1.44176	1.71018	1.95033	0.465565	0.847473	0.679887	Tpd52l1
ENSMUSG00000000326	0.475782	-1.07163	0.000120008	0.0008733	down	2765	2857	2633	1732	3057	2975	57.289	59.7776	53.6952	34.0989	46.3538	51.1237	147.647	168.482	142.645	50.3974	83.5718	84.2777	Comt
ENSMUSG00000000340	0.463141	-1.11048	3.94692e-05	0.000374355	down	4055	2453	3246	2616	3543	2674	52.1851	31.9106	42.7621	30.8684	32.3213	27.3006	216.531	144.657	175.855	76.1198	96.858	75.7508	Dbt
ENSMUSG00000000617	0.0408944	-4.61195	0.0385604	0.0913705	down	2	0	4	0	0	0	0.015485	0	0.0317262	0	0	0	0.106797	0	0.216703	0	0	0	Grm6
ENSMUSG00000000673	0.232487	-2.10478	9.92006e-08	4.31661e-06	down	9103	8163	7872	3021	4775	3728	320.733	293.707	286.13	98.7635	119.161	105.387	486.087	481.385	426.472	87.9044	130.538	105.609	Haao
ENSMUSG00000000739	0.192295	-2.37861	0.000793571	0.00389261	down	572	717	594	96	288	335	14.5618	18.6717	15.1123	2.27041	5.40471	7.20679	30.544	42.2827	32.1804	2.79339	7.8733	9.49009	Sult5a1
ENSMUSG00000000753	0.389768	-1.35931	8.76231e-05	0.000688623	down	17631	14824	18032	8428	16530	13813	317.416	270.788	332.784	139.346	209.832	196.813	941.47	874.195	976.899	245.236	451.895	391.303	Serpinf1
ENSMUSG00000000876	0.343279	-1.54255	3.41007e-06	5.78146e-05	down	5048	4234	2961	2510	3055	2709	70.2232	59.4822	42.0856	32.0542	29.9887	29.9806	269.556	249.686	160.415	73.0355	83.5171	76.7423	Pxmp4
ENSMUSG00000001076	0.0664756	-3.91103	0.0246119	0.0634345	down	0	7	4	0	1	0	0	0.388508	0.196782	0	0.0677538	0	0	0.412801	0.216703	0	0.0273379	0	C1ql4
ENSMUSG00000001095	0.0544691	-4.19842	1.41193e-05	0.00017076	down	49	27	22	2	6	2	0.939676	0.527916	0.42783	0.0319317	0.0736528	0.0274512	2.61653	1.59223	1.19187	0.0581956	0.164027	0.0566573	Slc13a2
ENSMUSG00000001103	0.19883	-2.3304	0.000548154	0.00288739	down	57	28	25	21	9	12	1.91767	0.938345	0.823816	0.624326	0.21819	0.292759	3.04372	1.65121	1.3544	0.611054	0.246041	0.339944	Sebox
ENSMUSG00000001155	0.263941	-1.92171	7.20704e-07	1.8045e-05	down	11849	10098	12353	4313	7377	6129	161.525	138.902	171.664	53.8555	70.9415	65.9842	632.719	595.495	669.234	125.499	201.671	173.626	Ftcd
ENSMUSG00000001313	0.467144	-1.09806	0.000102565	0.000773697	down	255	212	190	202	209	191	5.44162	4.60704	4.10523	4.02512	3.24354	3.22744	13.6166	12.502	10.2934	5.87775	5.71361	5.41077	Rnd2
ENSMUSG00000001323	0.456904	-1.13004	6.86286e-06	9.83753e-05	down	1065	866	1064	735	1109	845	11.3951	9.94094	11.6167	7.26277	8.9994	7.89902	56.8695	51.0694	57.6431	21.3869	30.3177	23.9377	Srr
ENSMUSG00000001420	0.366456	-1.44829	0.0130901	0.0379993	down	31	22	13	20	14	13	0.535279	0.382096	0.22579	0.317784	0.177695	0.198687	1.65536	1.29738	0.704286	0.581956	0.38273	0.368272	Tmem79
ENSMUSG00000001436	0.429685	-1.21865	1.6149e-05	0.000188895	down	380	491	429	327	439	339	3.79593	4.95368	4.3145	2.93549	3.0093	2.60914	20.2914	28.9551	23.2414	9.51498	12.0013	9.60341	Slc19a1
ENSMUSG00000001663	0.4705	-1.08773	0.000281376	0.0017039	down	6808	3403	5374	5413	4311	4487	189.534	95.6667	152.909	138.665	84.8335	98.7553	363.537	200.68	291.141	157.506	117.853	127.111	Gstt1
ENSMUSG00000001665	0.270919	-1.88406	9.95987e-06	0.000131454	down	814	355	680	328	294	348	13.5167	5.88115	11.6208	5.01343	3.58412	4.68805	43.4664	20.9349	36.8396	9.54408	8.03733	9.85836	Gstt3
ENSMUSG00000001666	0.334884	-1.57827	3.5906e-06	5.97304e-05	down	1215	658	1231	672	740	610	82.8584	45.2448	83.1013	40.851	35.7752	34.6052	64.8792	38.8033	66.6904	19.5537	20.23	17.2805	Ddt
ENSMUSG00000001670	0.285485	-1.80851	8.59653e-06	0.000117875	down	29207	21127	24270	9639	18642	13632	529.879	386.783	450.993	160.731	237.163	194.039	1559.61	1245.89	1314.85	280.474	509.632	386.176	Tat
ENSMUSG00000001763	0.308163	-1.69824	1.43689e-06	3.01647e-05	down	334	349	315	243	180	180	2.79545	2.95763	2.66506	1.86803	1.03729	1.19807	17.8351	20.5811	17.0654	7.07076	4.92081	5.09915	Tspan33
ENSMUSG00000002032	0.279698	-1.83806	0.000243572	0.00152074	down	2953	1286	2928	1068	1693	1141	44.0838	19.3647	44.3303	14.597	17.9161	13.5528	157.686	75.8375	158.627	31.0764	46.283	32.323	Tmem25
ENSMUSG00000002265	0.385956	-1.37349	0.000100752	0.00076542	down	373	430	301	341	310	189	1.19164	1.38995	0.988211	1.01234	0.702738	0.477421	19.9177	25.3578	16.3069	9.92235	8.47473	5.35411	Peg3
ENSMUSG00000002346	0.371675	-1.42789	6.37114e-07	1.66595e-05	down	3040	2952	2556	1747	2362	2156	21.8681	21.6045	18.7735	11.5863	12.1278	12.3237	162.332	174.084	138.473	50.8338	64.572	61.0765	Slc25a42
ENSMUSG00000002475	0.432822	-1.20815	5.95286e-07	1.60063e-05	down	1986	1835	1943	1548	1847	1509	43.0846	40.584	43.0845	30.9333	28.2502	25.8842	106.05	108.213	105.264	45.0434	50.493	42.7479	Abhd3
ENSMUSG00000002550	0.435384	-1.19964	6.81073e-06	9.771e-05	down	1049	724	789	590	806	790	16.3556	11.3556	12.6912	8.42703	8.86853	9.79587	56.0151	42.6955	42.7447	17.1677	22.0343	22.3796	Uck1
ENSMUSG00000002588	0.475856	-1.0714	0.000476378	0.00258949	down	28267	19604	25742	19175	29298	20231	415.406	292.044	386.853	258.272	303.379	235.011	1509.42	1156.08	1394.59	557.95	800.944	573.117	Pon1
ENSMUSG00000002660	0.446458	-1.1634	1.5068e-06	3.12337e-05	down	1235	938	1146	1038	956	901	43.9543	33.7586	41.6788	33.8833	24.2853	25.3439	65.9472	55.3154	62.0855	30.2035	26.135	25.5241	Clpp
ENSMUSG00000002661	0.467739	-1.09622	0.000499995	0.00268339	down	187	130	177	180	143	127	7.66839	5.52727	7.43775	6.81122	4.25855	4.18251	9.98553	7.66631	9.58912	5.2376	3.90931	3.59774	Alkbh7
ENSMUSG00000002769	0.243166	-2.03999	9.52802e-05	0.000732968	down	12065	12929	15796	3188	9444	7031	436.288	468.649	578.854	107.099	239.863	199.735	644.254	762.444	855.761	92.7638	258.179	199.179	Gnmt
ENSMUSG00000003053	0.0263641	-5.24528	2.39194e-10	8.42575e-08	down	14940	19911	18868	620	1120	1068	207.214	279.487	267.533	7.92585	10.9496	11.7024	797.774	1174.18	1022.19	18.0406	30.6184	30.255	Cyp2c29
ENSMUSG00000003282	0.245403	-2.02677	0.0235609	0.0611744	down	16	10	4	8	4	2	0.0890184	0.0500112	0.0202648	0.0362998	0.0139547	0.00780162	0.854377	0.589716	0.216703	0.232782	0.109351	0.0566573	Plag1
ENSMUSG00000003378	0.259881	-1.94408	0.000126696	0.000912264	down	508	278	599	320	207	169	5.71154	3.16453	6.88219	3.41326	1.68265	1.51895	27.1265	16.3941	32.4513	9.31129	5.65894	4.78754	Grik5
ENSMUSG00000003477	0.120892	-3.04821	0.00221131	0.00885404	down	8845	2253	9158	939	2328	1488	236.461	61.9159	254.864	23.4908	44.8568	32.2785	472.31	132.863	496.142	27.3228	63.6425	42.153	Inmt
ENSMUSG00000003526	0.436141	-1.19713	3.57505e-06	5.97049e-05	down	2686	2356	3009	1904	2692	2303	33.8348	30.4138	39.5059	22.298	24.4498	23.1868	143.429	138.937	163.015	55.4022	73.5935	65.2408	Prodh
ENSMUSG00000003528	0.467944	-1.09559	6.14427e-05	0.000524056	down	3356	3879	3682	2460	4062	3586	65.5815	77.0086	73.7428	44.2436	56.1689	55.6233	179.206	228.751	199.475	71.5806	111.046	101.586	Slc25a1
ENSMUSG00000003531	0.468975	-1.09242	0.000968357	0.00456446	down	131	108	116	81	122	124	2.86845	2.27508	2.47754	1.70294	1.84495	2.32908	6.99521	6.36893	6.2844	2.35692	3.33522	3.51275	Dgcr6
ENSMUSG00000003555	0.392197	-1.35035	0.0210681	0.0559536	down	145	223	125	52	223	113	2.98417	4.54622	2.5012	0.960073	3.19869	1.80357	7.74279	13.1507	6.77198	1.51309	6.09634	3.20114	Cyp17a1
ENSMUSG00000003585	0.403524	-1.30927	5.10422e-05	0.000456046	down	17253	13664	14360	8694	14492	12767	212.292	170.19	180.403	98.1582	125.665	123.546	921.285	805.788	777.965	252.976	396.18	361.672	Sec14l2
ENSMUSG00000003809	0.33393	-1.58238	4.18387e-06	6.73713e-05	down	15491	13388	17975	8506	12326	9904	239.458	210.219	285.053	120.982	135.377	121.461	827.197	789.512	973.811	247.506	336.966	280.567	Gcdh
ENSMUSG00000003824	0.330708	-1.59637	4.03109e-05	0.00038044	down	163	191	290	113	174	132	3.88157	4.70167	6.94767	2.54382	3.03908	2.45605	8.70396	11.2636	15.711	3.28805	4.75679	3.73938	Syce2
ENSMUSG00000003948	0.465202	-1.10407	0.000215025	0.00138813	down	6096	6287	7276	3983	7201	6866	48.0506	50.1359	58.5639	28.7285	40.2072	42.8795	325.518	370.755	394.183	115.897	196.86	194.504	Mmd
ENSMUSG00000003949	0.391908	-1.35141	0.000169047	0.00113994	down	1789	1750	2198	886	1898	1654	11.4213	11.3592	14.3645	5.2107	8.53552	8.32486	95.53	103.2	119.078	25.7806	51.8872	46.8556	Hlf
ENSMUSG00000004035	0.481012	-1.05586	0.00074675	0.00370795	down	1033	1014	993	595	1315	984	27.6843	27.2535	26.8026	14.5283	24.8185	20.7198	55.1607	59.7972	53.7966	17.3132	35.9493	27.8754	Gstm7
ENSMUSG00000004098	0.252975	-1.98293	4.66371e-05	0.000426584	down	3559	2467	2933	2150	1158	1090	22.4501	15.8208	18.9315	12.4425	5.17462	5.4553	190.045	145.483	158.898	62.5603	31.6572	30.8782	Col5a3
ENSMUSG00000004558	0.351549	-1.5082	1.56857e-05	0.000185296	down	25936	24490	29010	14148	22281	18578	517.56	496.504	591.232	259.409	314.45	292.998	1384.94	1444.21	1571.64	411.676	609.115	526.289	Ndrg2
ENSMUSG00000004610	0.489448	-1.03077	0.00480349	0.0166217	down	84	64	82	83	84	53	3.4639	2.75759	3.85047	3.31338	2.59951	1.91836	4.48548	3.77418	4.44242	2.41512	2.29638	1.50142	Etfb
ENSMUSG00000004748	0.38716	-1.369	1.57433e-05	0.000185545	down	328	246	352	194	296	213	8.0177	6.20305	8.85667	4.4758	5.11077	4.26685	17.5147	14.507	19.0699	5.64497	8.092	6.034	Mtfp1
ENSMUSG00000005232	0.0827429	-3.59522	0.0409163	0.0958904	down	7	2	0	0	1	0	0.1701	0.0430035	0	0	0.0299984	0	0.37379	0.117943	0	0	0.0273379	0	G6pc2
ENSMUSG00000005268	0.235883	-2.08386	2.93739e-06	5.22709e-05	down	4484	3837	2620	1262	2218	1622	12.6089	10.9577	7.58521	3.29888	4.4512	3.64321	239.439	226.274	141.941	36.7214	60.6354	45.949	Prlr
ENSMUSG00000005373	0.331405	-1.59333	1.12873e-05	0.000144372	down	16967	9480	14506	9233	9946	7251	136.654	77.1703	119.113	68.2223	56.6681	46.1525	906.013	559.051	785.875	268.66	271.902	205.411	Mlxipl
ENSMUSG00000005681	0.298764	-1.74292	3.09576e-05	0.000308872	down	171951	99130	141437	83182	86487	70397	13561.3	7907.95	11412.3	6015.38	4810.57	4380.62	9181.93	5845.86	7662.47	2420.41	2364.37	1994.25	Apoa2
ENSMUSG00000005951	0.388753	-1.36307	9.60816e-07	2.24231e-05	down	1463	1088	1523	884	1242	978	21.0915	15.9256	22.5572	11.6109	12.5774	11.1352	78.1221	64.1611	82.5098	25.7224	33.9536	27.7054	Shpk
ENSMUSG00000005952	0.102242	-3.28994	0.0427765	0.0992445	down	4	8	0	0	0	2	0.0456095	0.0922455	0	0	0	0.0179876	0.213594	0.471773	0	0	0	0.0566573	Trpv1
ENSMUSG00000006235	0.488269	-1.03425	0.0492365	0.110978	down	24	20	30	16	39	16	0.550756	0.464128	0.752269	0.33688	0.679909	0.289611	1.28157	1.17943	1.62527	0.465565	1.06618	0.453258	Epor
ENSMUSG00000006378	0.400326	-1.32075	1.23127e-05	0.000153918	down	1001	839	1100	525	949	841	11.0516	9.34638	12.4826	5.31994	7.45785	7.35884	53.452	49.4772	59.5934	15.2763	25.9436	23.8244	Gcat
ENSMUSG00000006476	0.471712	-1.08402	7.32812e-06	0.000103654	down	3253	2917	2513	2543	2822	2688	28.6844	25.9556	22.3942	20.5447	17.5981	18.6899	173.705	172.02	136.144	73.9957	77.1474	76.1474	Nsmf
ENSMUSG00000006494	0.40543	-1.30248	5.73465e-06	8.64038e-05	down	1891	1250	1807	1016	1590	1323	10.3487	6.90766	10.1592	5.11877	6.19649	5.7539	100.977	73.7145	97.8957	29.5634	43.4672	37.4788	Pdk1
ENSMUSG00000006522	0.310322	-1.68816	0.000654523	0.00334019	down	34133	74069	31691	22581	35766	28911	401.58	884.157	381.167	243.954	296.377	268.491	1822.65	4367.97	1716.89	657.057	977.766	819.009	Itih3
ENSMUSG00000006529	0.463993	-1.10783	0.0015233	0.00654194	down	16251	23256	14484	11286	21199	17477	216.068	311.56	194.185	136.356	195.579	181.023	867.78	1371.44	784.683	328.398	579.535	495.099	Itih1
ENSMUSG00000006574	0.039346	-4.66764	0.00144979	0.00630222	down	46	109	14	0	9	4	0.39475	0.954588	0.123074	0	0.0605365	0.0270752	2.45633	6.42791	0.758462	0	0.246041	0.113315	Slc4a1
ENSMUSG00000006711	0.321866	-1.63547	2.42811e-05	0.000255653	down	130	115	116	65	81	82	1.08192	1.01365	0.977943	0.496333	0.482624	0.564738	6.94181	6.78174	6.2844	1.89136	2.21437	2.32295	D130043K22Rik
ENSMUSG00000008153	0.288856	-1.79158	0.000159222	0.00109089	down	519	222	580	194	278	269	4.64668	2.06754	5.24479	1.62782	1.76411	1.89254	27.7138	13.0917	31.422	5.64497	7.59992	7.6204	Clstn3
ENSMUSG00000008226	0.433029	-1.20746	3.55983e-06	5.95662e-05	down	2291	1612	2130	1420	1992	1706	20.2234	14.4214	19.3598	11.5809	12.5198	11.9911	122.336	95.0622	115.395	41.3189	54.457	48.3286	Scrn3
ENSMUSG00000008540	0.347857	-1.52343	4.57857e-05	0.000420958	down	140482	119311	139371	93729	97259	81095	2963.49	2546.88	3010.29	1814.56	1448.33	1352.21	7501.54	7035.96	7550.54	2727.31	2658.85	2297.31	Mgst1
ENSMUSG00000008845	0.0441653	-4.50094	0.00652242	0.0213842	down	621	737	534	3	126	38	5.94263	7.14337	5.28368	0.0342917	0.87006	0.309541	33.1605	43.4621	28.9299	0.0872934	3.44457	1.07649	Cd163
ENSMUSG00000009092	0.296828	-1.7523	0.00275851	0.0105912	down	179	122	301	172	117	57	5.7806	3.93946	9.84809	5.07312	2.65944	1.48681	9.55834	7.19454	16.3069	5.00482	3.19853	1.61473	Derl3
ENSMUSG00000009115	0.369996	-1.43442	0.0449132	0.102957	down	8	10	14	4	8	11	0.315106	0.382383	0.581039	0.173467	0.266743	0.298254	0.427188	0.589716	0.758462	0.116391	0.218703	0.311615	Spatc1l
ENSMUSG00000009350	0.0760492	-3.71692	0.00622308	0.0205923	down	6	43	6	2	0	6	0.0735494	0.570224	0.075345	0.0224939	0	0.0580132	0.320391	2.53578	0.325055	0.0581956	0	0.169972	Mpo
ENSMUSG00000009566	0.296394	-1.75441	4.11414e-07	1.22785e-05	down	3085	3367	2262	1476	1912	1721	37.1267	40.9454	27.5615	16.362	16.5445	16.5793	164.735	198.557	122.546	42.9483	52.27	48.7536	Fpgs
ENSMUSG00000009614	0.324976	-1.62159	0.00013409	0.000953678	down	13271	10326	12646	4081	10588	8564	107.82	84.6858	104.943	30.5128	59.9036	54.6691	708.652	608.941	685.108	118.748	289.453	242.606	Sardh
ENSMUSG00000009633	0.151728	-2.72044	2.10213e-08	1.46729e-06	down	4584	2612	3585	784	1246	1168	232.293	133.887	186.49	36.3143	44.5884	46.4745	244.779	154.034	194.22	22.8127	34.063	33.0878	G0s2
ENSMUSG00000009863	0.47595	-1.07112	0.000109992	0.000815684	down	5618	3543	5038	3586	5526	4120	106.852	68.169	98.0152	62.6404	74.1863	62.0723	299.993	208.936	272.938	104.345	151.069	116.714	Sdhb
ENSMUSG00000010051	0.485933	-1.04117	6.01933e-05	0.000515714	down	1523	903	1025	954	1281	1045	19.2914	11.3275	13.2508	10.9095	11.3354	10.4832	81.326	53.2514	55.5302	27.7593	35.0198	29.6034	Hyal1
ENSMUSG00000010064	0.439391	-1.18642	0.00046126	0.00252336	down	26903	22915	31457	15586	30067	24650	330.706	284.664	396.288	176.1	260.447	238.766	1436.58	1351.33	1704.21	453.518	821.967	698.301	Slc38a3
ENSMUSG00000010609	0.482469	-1.05149	1.22798e-05	0.000153619	down	5062	3859	4269	4131	4228	4095	56.956	44.3274	49.5048	42.9515	33.7962	36.7002	270.303	227.571	231.277	120.203	115.584	116.006	Psen2
ENSMUSG00000010651	0.383638	-1.38218	0.000218883	0.00140666	down	19807	12140	23945	9549	16213	16132	465.331	294.559	577.938	208.525	270.369	300.892	1057.67	715.915	1297.24	277.855	443.229	456.997	Acaa1b
ENSMUSG00000011263	0.432086	-1.21061	0.00116182	0.00528691	down	141	79	182	103	128	107	2.78416	1.54273	3.59447	1.81963	1.7757	1.65456	7.5292	4.65876	9.86	2.99707	3.49925	3.03116	Exoc3l2
ENSMUSG00000012042	0.0399535	-4.64553	0.0392791	0.0925772	down	0	4	2	0	0	0	0	0.0989958	0.0501421	0	0	0	0	0.235886	0.108352	0	0	0	4930579F01Rik
ENSMUSG00000012187	0.326158	-1.61636	0.0184572	0.0501568	down	42	9	33	12	31	10	1.13147	0.272429	0.993509	0.296608	0.608132	0.25499	2.24274	0.530745	1.7878	0.349174	0.847473	0.283286	Mogat1
ENSMUSG00000013150	0.463851	-1.10827	0.000145417	0.0010146	down	349	276	221	281	261	227	3.24264	2.59751	2.18344	2.42356	1.73487	1.72428	18.6361	16.2762	11.9729	8.17648	7.13518	6.4306	Gfod2
ENSMUSG00000014313	0.497957	-1.00591	0.000164241	0.00111633	down	6532	4339	6175	6450	5211	4856	77.5432	52.1899	75.1692	70.1097	43.7278	45.4967	348.799	255.878	334.536	187.681	142.458	137.564	Cox6c
ENSMUSG00000015083	0.274218	-1.86661	1.65556e-07	6.16815e-06	down	9528	6471	8580	4203	4832	4138	271.006	186.551	250.378	110.035	96.8173	93.132	508.781	381.605	464.829	122.298	132.097	117.224	C8g
ENSMUSG00000015090	0.141204	-2.82414	0.0020166	0.00822268	down	143	114	54	59	14	12	3.81797	3.1917	1.51232	1.4012	0.251375	0.240918	7.63599	6.72276	2.92549	1.71677	0.38273	0.339944	Ptgds
ENSMUSG00000015093	0.227147	-2.1383	0.000568682	0.00297492	down	58	51	21	16	25	17	2.73732	2.43259	1.01969	0.684953	0.87772	0.588845	3.09712	3.00755	1.13769	0.465565	0.683446	0.481587	Clic3
ENSMUSG00000015189	0.463729	-1.10865	2.89731e-06	5.17731e-05	down	1234	1015	1075	1030	1125	868	13.0608	10.9298	11.6437	9.99239	8.42623	7.27	65.8938	59.8562	58.239	29.9707	30.7551	24.5893	Casd1
ENSMUSG00000015224	0.262568	-1.92923	7.8361e-06	0.000109481	down	719	477	594	424	234	254	9.38305	6.23248	7.88555	5.07768	2.1827	2.5596	38.3936	28.1295	32.1804	12.3375	6.39706	7.19547	Cyp2j9
ENSMUSG00000015337	0.320118	-1.64333	5.58892e-05	0.000487882	down	97	79	102	56	63	55	4.42228	3.43389	4.53025	2.31855	2.00546	2.05551	5.17966	4.65876	5.52593	1.62948	1.72228	1.55807	Endog
ENSMUSG00000015357	0.438816	-1.18831	0.000240058	0.00150375	down	6794	7852	4206	4914	6077	5409	83.0074	97.2311	52.4724	55.1963	52.5901	52.265	362.79	463.045	227.864	142.987	166.132	153.23	Clpx
ENSMUSG00000015599	0.258777	-1.95022	0.00833477	0.0261336	down	18	12	12	3	9	9	0.108564	0.0731906	0.0741432	0.0221351	0.0425469	0.0475732	0.961174	0.707659	0.65011	0.0872934	0.246041	0.254958	Ttbk1
ENSMUSG00000015806	0.325422	-1.61961	1.19188e-06	2.62998e-05	down	8748	7336	8867	4290	6519	5156	194.423	165.254	202.314	87.562	102.593	90.9123	467.131	432.616	480.377	124.83	178.215	146.062	Qdpr
ENSMUSG00000015890	0.287811	-1.79681	9.0765e-07	2.15879e-05	down	7898	6049	7150	2909	5068	3965	142.542	112.484	132.063	48.1966	65.3318	57.8162	421.742	356.719	387.357	84.6455	138.548	112.323	Amdhd1
ENSMUSG00000015943	0.469539	-1.09068	0.00083567	0.00405643	down	228	132	273	217	188	172	9.23233	5.33498	10.8883	7.90123	5.30872	5.26272	12.1749	7.78425	14.79	6.31422	5.13952	4.87252	Bola1
ENSMUSG00000016024	0.345109	-1.53487	0.0347907	0.0838438	down	1980	7367	2729	2119	3416	2906	17.6021	65.6128	24.7248	17.1384	21.218	20.2434	105.729	434.444	147.846	61.6582	93.3861	82.323	Lbp
ENSMUSG00000016028	0.332789	-1.58732	0.000154125	0.0010645	down	296	321	227	267	138	145	1.15471	1.26757	0.918304	0.975809	0.375129	0.437421	15.806	18.9299	12.2979	7.76911	3.77262	4.10765	Celsr1
ENSMUSG00000016128	0.426324	-1.22998	1.78448e-05	0.000202901	down	776	1106	1074	938	840	706	4.16382	6.01525	5.89042	4.5863	3.18022	2.97972	41.4373	65.2226	58.1848	27.2937	22.9638	20	Stard13
ENSMUSG00000016194	0.292506	-1.77346	1.50408e-06	3.12337e-05	down	20610	13690	16088	9318	11013	8500	322.2	216.768	257.918	133.731	121.626	105.064	1100.54	807.321	871.581	271.133	301.072	240.793	Hsd11b1
ENSMUSG00000016252	0.436676	-1.19537	7.91318e-05	0.000637116	down	2841	1725	2809	2550	2033	1672	68.647	41.8644	69.2945	56.2293	34.6331	31.7865	151.705	101.726	152.18	74.1994	55.5779	47.3655	Atp5e
ENSMUSG00000016255	0.187688	-2.41359	0.00846482	0.0264735	down	6	18	9	3	7	2	0.179113	0.543386	0.30581	0.109558	0.168469	0.0470927	0.320391	1.06149	0.487582	0.0872934	0.191365	0.0566573	Tubb1
ENSMUSG00000016356	0.31873	-1.6496	0.00130951	0.00578953	down	112	47	89	71	30	51	1.18119	0.485889	1.00494	0.734741	0.25421	0.457944	5.98064	2.77167	4.82165	2.06594	0.820136	1.44476	Col20a1
ENSMUSG00000016756	0.206234	-2.27764	0.000498235	0.00267598	down	56	37	36	14	30	8	0.303048	0.204306	0.198341	0.0617883	0.118766	0.0265593	2.99032	2.18195	1.95033	0.407369	0.820136	0.226629	Cmah
ENSMUSG00000017344	0.375357	-1.41366	0.000236735	0.00148868	down	55846	87400	65015	42445	62751	50321	1170.13	1855.56	1394.24	815.72	928.654	833.004	2982.1	5154.12	3522.24	1235.06	1715.48	1425.52	Vtn
ENSMUSG00000017453	0.228063	-2.13249	2.19581e-08	1.50805e-06	down	9263	7172	8939	3463	4192	3683	161.567	126.474	159.419	55.5349	51.7848	50.9862	494.631	422.944	484.278	100.766	114.6	104.334	Pipox
ENSMUSG00000017718	0.27026	-1.88758	7.39978e-06	0.000104323	down	592	428	672	192	406	300	8.27821	6.18857	9.28218	2.48098	4.19989	3.49865	31.6119	25.2399	36.4062	5.58678	11.0992	8.49859	Afmid
ENSMUSG00000017740	0.497792	-1.00638	0.00507783	0.0173949	down	92	61	82	57	90	82	0.549726	0.378493	0.491256	0.31121	0.379542	0.405928	4.91267	3.59727	4.44242	1.65857	2.46041	2.32295	Slc12a5
ENSMUSG00000017756	0.365438	-1.4523	6.24159e-06	9.16988e-05	down	4860	2894	5062	2566	3392	3178	40.8515	24.7669	43.3572	19.7389	20.0929	21.1245	259.517	170.664	274.238	74.6649	92.73	90.0284	Slc12a7
ENSMUSG00000017778	0.49988	-1.00034	0.000211205	0.00136863	down	5678	3201	5095	4946	4570	4062	213.535	121.667	196.166	170.859	121.628	120.54	303.197	188.768	276.026	143.918	124.934	115.071	Cox7c
ENSMUSG00000018012	0.456972	-1.12982	0.017721	0.0486119	down	28	31	31	17	34	30	1.10368	1.1161	1.13062	0.595663	0.824364	0.819333	1.49516	1.82812	1.67945	0.494662	0.929487	0.849859	Rac3
ENSMUSG00000018102	0.445833	-1.16543	2.98736e-06	5.27463e-05	down	3775	2928	3646	2717	3300	3023	217.617	170.009	214.868	143.678	133.801	137.103	201.58	172.669	197.525	79.0587	90.2149	85.6374	Hist1h2bc
ENSMUSG00000018387	0.286939	-1.80118	1.80971e-07	6.59868e-06	down	1666	1141	1186	867	743	626	15.6939	10.8695	11.4222	7.41728	4.98194	4.67805	88.962	67.2866	64.2525	25.2278	20.312	17.7337	Shroom1
ENSMUSG00000018401	0.455777	-1.1336	1.55279e-06	3.19854e-05	down	1567	1707	1772	1396	1665	1469	10.7352	11.8355	12.4581	8.8498	8.0664	7.91578	83.6755	100.665	95.9996	40.6205	45.5175	41.6148	Mtmr4
ENSMUSG00000018417	0.497038	-1.00857	1.18832e-05	0.000149974	down	3857	3057	3379	3248	3654	3126	15.479	12.6169	13.9445	12.0396	10.5791	10.1724	205.958	180.276	183.06	94.5096	99.8925	88.5553	Myo1b
ENSMUSG00000018543	0.104458	-3.25901	0.0309648	0.0761911	down	8	3	1	0	0	2	0.672631	0.27208	0.137811	0	0	0.10611	0.427188	0.176915	0.0541758	0	0	0.0566573	1700001P01Rik
ENSMUSG00000018599	0.468783	-1.09301	8.02687e-05	0.000643844	down	584	340	563	491	403	460	9.2722	5.5009	9.11863	7.11775	4.49141	5.7046	31.1848	20.0504	30.501	14.287	11.0172	13.0312	Mief2
ENSMUSG00000018604	0.350844	-1.5111	7.92752e-07	1.95344e-05	down	2364	2225	1724	1245	1438	1678	19.574	18.7025	14.538	9.38873	8.31133	10.8482	126.234	131.212	93.3991	36.2268	39.3118	47.5354	Tbx3
ENSMUSG00000018727	0.289456	-1.78858	3.27434e-05	0.000322735	down	147	194	287	144	120	92	2.95263	3.96854	5.8197	2.74334	1.74012	1.50349	7.84959	11.4405	15.5485	4.19008	3.28054	2.60623	Cpsf4l
ENSMUSG00000018770	0.453773	-1.13996	4.1133e-05	0.00038628	down	7948	6206	9275	5993	7818	7009	154.687	122.021	184.999	107.142	107.275	107.652	424.412	365.978	502.481	174.383	213.727	198.555	Atp5g3
ENSMUSG00000018796	0.24786	-2.0124	1.25513e-05	0.000155988	down	44009	30191	33451	10298	23024	19198	198.636	137.732	154.186	42.7767	73.4178	68.3847	2350.02	1780.41	1812.24	299.649	629.427	543.853	Acsl1
ENSMUSG00000018861	0.4725	-1.08162	0.0012539	0.0055914	down	1385	650	1303	924	1263	883	21.7789	10.5884	20.6557	13.2848	13.9706	10.8545	73.957	38.3316	70.5911	26.8864	34.5277	25.0142	Fdxr
ENSMUSG00000018995	0.411226	-1.282	2.55025e-06	4.725e-05	down	598	582	719	457	622	457	6.01737	5.94404	7.4298	4.24126	4.45567	3.67759	31.9323	34.3215	38.9524	13.2977	17.0041	12.9462	Nars2
ENSMUSG00000019080	0.36171	-1.4671	0.000105471	0.000790041	down	128	107	150	80	79	113	2.47692	2.15255	3.09245	1.42036	1.17396	1.77055	6.83501	6.30996	8.12637	2.32782	2.15969	3.20114	Mfsd3
ENSMUSG00000019230	0.0310713	-5.00828	0.0231329	0.0602674	down	4	0	4	0	0	0	0.0246569	0	0.0252589	0	0	0	0.213594	0	0.216703	0	0	0	Lhx9
ENSMUSG00000019232	0.136352	-2.8746	0.00805429	0.0254455	down	5655	1050	3350	673	1339	641	65.0648	12.3483	39.4657	7.19342	10.9025	5.9353	301.969	61.9202	181.489	19.5828	36.6054	18.1587	Etnppl
ENSMUSG00000019368	0.473502	-1.07856	3.4112e-06	5.78146e-05	down	2653	2443	2917	2270	2734	2447	33.1492	30.747	37.2385	26.3504	23.9788	24.0582	141.666	144.068	158.031	66.052	74.7417	69.3202	Sec14l4
ENSMUSG00000019689	0.379213	-1.39892	0.000113787	0.000837652	down	194	122	163	144	104	105	13.5237	8.50121	11.8569	9.16629	5.15676	6.53475	10.3593	7.19454	8.83066	4.19008	2.84314	2.97451	1110001J03Rik
ENSMUSG00000019762	0.441902	-1.1782	1.98976e-05	0.000219812	down	2784	2618	2696	1698	2983	2382	73.238	69.6686	72.6417	40.9535	55.4588	49.4859	148.662	154.388	146.058	49.4081	81.5488	67.4788	Iyd
ENSMUSG00000019856	0.216287	-2.20898	0.00132393	0.00583978	down	22	38	23	19	8	8	0.231411	0.370524	0.237061	0.176934	0.0544147	0.060843	1.17477	2.24092	1.24604	0.552858	0.218703	0.226629	Fam184a
ENSMUSG00000019906	0.343309	-1.54242	1.59642e-06	3.2617e-05	down	1252	1251	1234	590	1077	868	8.98396	9.07079	8.98658	3.88201	5.45209	4.87248	66.855	73.7735	66.853	17.1677	29.4429	24.5893	Lin7a
ENSMUSG00000019935	0.19086	-2.38941	0.00241649	0.00952153	down	948	359	1153	169	417	328	8.60785	3.27326	10.6035	1.41963	2.64719	2.38477	50.6218	21.1708	62.4647	4.91753	11.3999	9.29179	Slc17a8
ENSMUSG00000019987	0.299212	-1.74076	6.02526e-05	0.000515964	down	43682	33771	33113	15104	33209	17057	1261.84	987.15	982.986	401.846	677.744	389.379	2332.56	1991.53	1793.92	439.493	907.863	483.201	Arg1
ENSMUSG00000020000	0.00795848	-6.97329	0.0185931	0.0504207	down	96	4600	696	26	32	30	1.25995	62.1404	9.43834	0.313086	0.296269	0.310565	5.12626	271.269	37.7064	0.756543	0.874811	0.849859	Moxd1
ENSMUSG00000020017	0.173179	-2.52967	0.000633276	0.00324338	down	13153	12204	12595	1634	7184	4252	101.356	95.261	99.4918	11.6035	38.9834	25.8454	702.351	719.69	682.345	47.5458	196.395	120.453	Hal
ENSMUSG00000020037	0.470774	-1.08689	0.000162925	0.00110959	down	220	171	171	166	169	183	2.02575	1.5993	1.60192	1.43473	1.09057	1.33154	11.7477	10.0841	9.26407	4.83023	4.6201	5.18414	Rfx4
ENSMUSG00000020051	0.45601	-1.13286	0.000807973	0.00394729	down	42368	23915	37481	24665	39557	28298	820.26	468.413	741.789	437.515	540.996	432.742	2262.39	1410.31	2030.56	717.697	1081.4	801.644	Pah
ENSMUSG00000020053	0.43621	-1.19691	0.000157532	0.00108321	down	34942	25163	23038	22935	26198	21959	149.666	109.334	101.102	90.4571	79.5995	74.5491	1865.85	1483.9	1248.1	667.358	716.197	622.068	Igf1
ENSMUSG00000020059	0.415978	-1.26542	0.0116299	0.0344566	down	41	21	30	32	21	21	1.85953	0.940226	1.36066	1.15772	0.655883	0.838131	2.18934	1.2384	1.62527	0.931129	0.574095	0.594901	Sycp3
ENSMUSG00000020068	0.185133	-2.43337	1.51075e-08	1.17969e-06	down	4922	3222	5265	1727	1732	1378	87.3969	58.5665	95.9455	28.23	21.9437	19.7569	262.828	190.007	285.236	50.2519	47.3492	39.0369	Pbld2
ENSMUSG00000020072	0.339502	-1.55851	3.07985e-06	5.39637e-05	down	8050	6493	8715	4083	6535	4898	145.866	119.951	160.886	67.9393	84.0933	70.8299	429.858	382.903	472.142	118.806	178.653	138.754	Pbld1
ENSMUSG00000020098	0.468539	-1.09376	2.79279e-05	0.000284621	down	7414	5400	6704	5920	6659	5315	389.734	287.195	360.876	285.418	246.676	219.917	395.897	318.447	363.195	172.259	182.043	150.567	Pcbd1
ENSMUSG00000020105	0.496528	-1.01005	8.49237e-05	0.000672975	down	290	264	372	306	310	284	3.08832	2.89251	4.03428	2.98568	2.33943	2.38692	15.4856	15.5685	20.1534	8.90392	8.47473	8.04533	Lrig3
ENSMUSG00000020122	0.331736	-1.59189	0.00179665	0.00747919	down	18109	23415	9199	7636	15445	10580	68.2539	89.2511	35.2904	26.4732	41.0011	31.4751	966.994	1380.82	498.363	222.191	422.233	299.717	Egfr
ENSMUSG00000020125	0.106769	-3.22744	0.00206098	0.00836444	down	4	28	12	2	3	4	0.182488	1.47633	0.560829	0.0837165	0.128732	0.14394	0.213594	1.65121	0.65011	0.0581956	0.0820136	0.113315	Elane
ENSMUSG00000020131	0.394267	-1.34276	9.92249e-06	0.000131132	down	566	495	864	510	466	505	8.45687	7.4902	13.0822	6.95203	4.96477	5.93181	30.2236	29.191	46.8079	14.8399	12.7394	14.306	Pcsk4
ENSMUSG00000020150	0.464092	-1.10752	1.30728e-05	0.000161181	down	3834	2497	3624	2859	3134	3022	112.778	75.0127	110.053	77.2325	65.2862	70.7519	204.73	147.252	196.333	83.1906	85.6768	85.6091	Gamt
ENSMUSG00000020153	0.462946	-1.11109	6.7814e-06	9.74527e-05	down	1211	838	1220	1033	1036	884	30.1477	21.1481	31.8347	23.9844	18.5096	17.7671	64.6656	49.4182	66.0945	30.058	28.322	25.0425	Ndufs7
[truncated: 969 more rows]

## Sheet: up.ICR-CDHFD_vs_ICR-ND
Gene_id	FoldChange	log2FoldChange	Pvalue	FDR	Regulation	ICR-ND-1.Count	ICR-ND-2.Count	ICR-ND-3.Count	ICR-CDHFD-1.Count	ICR-CDHFD-2.Count	ICR-CDHFD-3.Count	ICR-ND-1.Fpkm	ICR-ND-2.Fpkm	ICR-ND-3.Fpkm	ICR-CDHFD-1.Fpkm	ICR-CDHFD-2.Fpkm	ICR-CDHFD-3.Fpkm	ICR-ND-1.Cpm	ICR-ND-2.Cpm	ICR-ND-3.Cpm	ICR-CDHFD-1.Cpm	ICR-CDHFD-2.Cpm	ICR-CDHFD-3.Cpm	gene_name
[truncated: 2,722 more rows]

[truncated: 1 more sheets: down.ICR-CDHFD_vs_ICR-ND]
