# Supplementary material for: Susceptibility and transcriptional characteristics of inbred C57BL/6J and outbred ICR mice in CDAHFD-induced MASH models
Source: Lab Anim Res. 2026 Apr 8;42:13. doi: 10.1186/s42826-026-00272-y (PMC13059155; doi:10.1186/s42826-026-00272-y)
Supplement: Supplementary file 3 — Supplementary Material 3: Supplementary Table 3: Upregulated DEGs in MASH patients. [file 42826_2026_272_MOESM3_ESM.xlsx]

## Sheet: early_human_up
GeneSymbol	ENSEMBL_GENE_ID_HUMAN	ENSGENEID_MOUSE
MPO	ENSG00000005381	ENSMUSG00000009350
TNFRSF12A	ENSG00000006327	ENSMUSG00000023905
UPP2	ENSG00000007001	ENSMUSG00000026839
FMO1	ENSG00000010932	ENSMUSG00000040181
SYT7	ENSG00000011347	ENSMUSG00000024743
MARCO	ENSG00000019169	ENSMUSG00000026390
TYMP	ENSG00000025708	ENSMUSG00000022615
XK	ENSG00000047597	ENSMUSG00000015342
CHRDL2	ENSG00000054938	ENSMUSG00000030732
ME1	ENSG00000065833	ENSMUSG00000032418
IDI1	ENSG00000067064	ENSMUSG00000058258
ACSL4	ENSG00000068366	ENSMUSG00000031278
SLC12A3	ENSG00000070915	ENSMUSG00000031766
CDHR2	ENSG00000074276	ENSMUSG00000034918
UBE2T	ENSG00000077152	ENSMUSG00000026429
COL5A3	ENSG00000080573	ENSMUSG00000004098
LRP2	ENSG00000081479	ENSMUSG00000027070
OXCT1	ENSG00000083720	ENSMUSG00000022186
WNT11	ENSG00000085741	ENSMUSG00000015957
COL9A3	ENSG00000092758	ENSMUSG00000027570
LGALS1	ENSG00000100097	ENSMUSG00000068220
NEFH	ENSG00000100285	ENSMUSG00000020396
MMP9	ENSG00000100985	ENSMUSG00000017737
EEF1A2	ENSG00000101210	ENSMUSG00000016349
ISM1	ENSG00000101230	ENSMUSG00000074766
OXT	ENSG00000101405	ENSMUSG00000027301
WFDC2	ENSG00000101443	ENSMUSG00000017723
KCND1	ENSG00000102057	ENSMUSG00000009731
HAGHL	ENSG00000103253	ENSMUSG00000061046
AQP8	ENSG00000103375	ENSMUSG00000030762
SQLE	ENSG00000104549	ENSMUSG00000022351
CD79A	ENSG00000105369	ENSMUSG00000003379
FGF21	ENSG00000105550	ENSMUSG00000030827
WNT2	ENSG00000105989	ENSMUSG00000010797
SERPINE1	ENSG00000106366	ENSMUSG00000037411
KAZALD1	ENSG00000107821	ENSMUSG00000025213
RANGRF	ENSG00000108961	ENSMUSG00000032892
APOA4	ENSG00000110244	ENSMUSG00000032080
GLI1	ENSG00000111087	ENSMUSG00000025407
MEP1A	ENSG00000112818	ENSMUSG00000023914
HMGCS1	ENSG00000112972	ENSMUSG00000093930
COL7A1	ENSG00000114270	ENSMUSG00000025650
CSPG5	ENSG00000114646	ENSMUSG00000032482
FBXO2	ENSG00000116661	ENSMUSG00000041556
AMPD1	ENSG00000116748	ENSMUSG00000070385
IGSF21	ENSG00000117154	ENSMUSG00000040972
ARTN	ENSG00000117407	ENSMUSG00000028539
FGF23	ENSG00000118972	ENSMUSG00000000182
FKBP1B	ENSG00000119782	ENSMUSG00000020635
PTGFR	ENSG00000122420	ENSMUSG00000028036
IL1B	ENSG00000125538	ENSMUSG00000027398
TNNI2	ENSG00000130598	ENSMUSG00000031097
SLC6A8	ENSG00000130821	ENSMUSG00000019558
CRP	ENSG00000132693	ENSMUSG00000037942
TTC9	ENSG00000133985	ENSMUSG00000042734
SAA2	ENSG00000134339	ENSMUSG00000057465
PIWIL4	ENSG00000134627	ENSMUSG00000036912
BCO1	ENSG00000135697	ENSMUSG00000031845
NIBAN2	ENSG00000136830	ENSMUSG00000026796
IGFBPL1	ENSG00000137142	ENSMUSG00000035551
PI15	ENSG00000137558	ENSMUSG00000067780
SPTBN5	ENSG00000137877	ENSMUSG00000074899
FBN2	ENSG00000138829	ENSMUSG00000024598
INHBE	ENSG00000139269	ENSMUSG00000047492
ASCL1	ENSG00000139352	ENSMUSG00000020052
ARRDC4	ENSG00000140450	ENSMUSG00000042659
MAPK4	ENSG00000141639	ENSMUSG00000024558
PADI1	ENSG00000142623	ENSMUSG00000025329
ARHGEF19	ENSG00000142632	ENSMUSG00000028919
RGS16	ENSG00000143333	ENSMUSG00000026475
ACKR3	ENSG00000144476	ENSMUSG00000044337
OSBPL10	ENSG00000144645	ENSMUSG00000040875
TIMD4	ENSG00000145850	ENSMUSG00000055546
NSDHL	ENSG00000147383	ENSMUSG00000031349
PLCH2	ENSG00000149527	ENSMUSG00000029055
ANO4	ENSG00000151572	ENSMUSG00000035189
TMEM45B	ENSG00000151715	ENSMUSG00000041737
KCNK13	ENSG00000152315	ENSMUSG00000045404
CLGN	ENSG00000153132	ENSMUSG00000002190
PPM1J	ENSG00000155367	ENSMUSG00000002228
FNDC5	ENSG00000160097	ENSMUSG00000001334
PKN3	ENSG00000160447	ENSMUSG00000026785
PAQR6	ENSG00000160781	ENSMUSG00000041423
IP6K3	ENSG00000161896	ENSMUSG00000024210
ALOX15	ENSG00000161905	ENSMUSG00000018924
PAQR4	ENSG00000162073	ENSMUSG00000023909
SLAMF9	ENSG00000162723	ENSMUSG00000026548
FCAMR	ENSG00000162897	ENSMUSG00000026415
ELF3	ENSG00000163435	ENSMUSG00000003051
DACT2	ENSG00000164488	ENSMUSG00000048826
FOLR2	ENSG00000165457	ENSMUSG00000032725
FRMD7	ENSG00000165694	ENSMUSG00000036131
RET	ENSG00000165731	ENSMUSG00000030110
IFI27	ENSG00000165949	ENSMUSG00000064215
AVPR1A	ENSG00000166148	ENSMUSG00000020123
NNMT	ENSG00000166741	ENSMUSG00000032271
MYO1A	ENSG00000166866	ENSMUSG00000025401
ELFN2	ENSG00000166897	ENSMUSG00000043460
MVD	ENSG00000167508	ENSMUSG00000006517
CXCL10	ENSG00000169245	ENSMUSG00000034855
GPRIN1	ENSG00000169258	ENSMUSG00000069227
FASN	ENSG00000169710	ENSMUSG00000025153
CDK1	ENSG00000170312	ENSMUSG00000019942
LGALS4	ENSG00000171747	ENSMUSG00000053964
C3AR1	ENSG00000171860	ENSMUSG00000040552
ABCG4	ENSG00000172350	ENSMUSG00000032131
OVOL1	ENSG00000172818	ENSMUSG00000024922
C1QB	ENSG00000173369	ENSMUSG00000036905
C1QA	ENSG00000173372	ENSMUSG00000036887
SAA1	ENSG00000173432	ENSMUSG00000074115
CBX2	ENSG00000173894	ENSMUSG00000025577
GCSAM	ENSG00000174500	ENSMUSG00000022659
NLRP6	ENSG00000174885	ENSMUSG00000038745
DOK7	ENSG00000175920	ENSMUSG00000044716
GPX2	ENSG00000176153	ENSMUSG00000042808
JUN	ENSG00000177606	ENSMUSG00000052684
MAMDC4	ENSG00000177943	ENSMUSG00000026941
TMPRSS9	ENSG00000178297	ENSMUSG00000059406
FZD2	ENSG00000180340	ENSMUSG00000050288
SLC35C1	ENSG00000181830	ENSMUSG00000049922
ACOT1	ENSG00000184227	ENSMUSG00000072949
FAM43A	ENSG00000185112	ENSMUSG00000046546
IFITM1	ENSG00000185885	ENSMUSG00000025491
PCLO	ENSG00000186472	ENSMUSG00000061601
MPPED1	ENSG00000186732	ENSMUSG00000041708
CXCR3	ENSG00000186810	ENSMUSG00000050232
SLIT1	ENSG00000187122	ENSMUSG00000025020
CIDEC	ENSG00000187288	ENSMUSG00000030278
LRRC66	ENSG00000188993	ENSMUSG00000067206
ELOVL2	ENSG00000197977	ENSMUSG00000021364
MB	ENSG00000198125	ENSMUSG00000018893
TNF	ENSG00000232810	ENSMUSG00000024401
RAB44	ENSG00000255587	ENSMUSG00000064147
TIFAB	ENSG00000255833	ENSMUSG00000049625
TMEM178B	ENSG00000261115	ENSMUSG00000057716
FCGBP	ENSG00000275395	ENSMUSG00000047730

## Sheet: progression_human_up
GeneSymbol	ENSEMBL_GENE_ID_HUMAN	ENSGENEID_MOUSE
CFTR	ENSG00000001626	ENSMUSG00000041301
PRSS22	ENSG00000005001	ENSMUSG00000045027
MEOX1	ENSG00000005102	ENSMUSG00000001493
TNFRSF12A	ENSG00000006327	ENSMUSG00000023905
USH1C	ENSG00000006611	ENSMUSG00000030838
SCIN	ENSG00000006747	ENSMUSG00000002565
UPP2	ENSG00000007001	ENSMUSG00000026839
SEMA3G	ENSG00000010319	ENSMUSG00000021904
FMO1	ENSG00000010932	ENSMUSG00000040181
CLDN11	ENSG00000013297	ENSMUSG00000037625
DPEP1	ENSG00000015413	ENSMUSG00000019278
IL20RA	ENSG00000016402	ENSMUSG00000020007
ATP1A2	ENSG00000018625	ENSMUSG00000007097
VSIG2	ENSG00000019102	ENSMUSG00000001943
SYT13	ENSG00000019505	ENSMUSG00000027220
PLEKHB1	ENSG00000021300	ENSMUSG00000030701
NRXN3	ENSG00000021645	ENSMUSG00000066392
GRAMD1B	ENSG00000023171	ENSMUSG00000040111
DEPDC1B	ENSG00000035499	ENSMUSG00000021697
VCAN	ENSG00000038427	ENSMUSG00000021614
DNAH5	ENSG00000039139	ENSMUSG00000022262
CAPG	ENSG00000042493	ENSMUSG00000056737
EPHA3	ENSG00000044524	ENSMUSG00000052504
DKK3	ENSG00000050165	ENSMUSG00000030772
LAMC3	ENSG00000050555	ENSMUSG00000026840
METTL24	ENSG00000053328	ENSMUSG00000045555
NRIP2	ENSG00000053702	ENSMUSG00000001520
FOXC1	ENSG00000054598	ENSMUSG00000050295
CHRDL2	ENSG00000054938	ENSMUSG00000030732
MCOLN3	ENSG00000055732	ENSMUSG00000036853
LAMC2	ENSG00000058085	ENSMUSG00000026479
BCAT1	ENSG00000060982	ENSMUSG00000030268
EYA2	ENSG00000064655	ENSMUSG00000017897
CTNNA2	ENSG00000066032	ENSMUSG00000063063
NAV3	ENSG00000067798	ENSMUSG00000020181
PYGM	ENSG00000068976	ENSMUSG00000032648
FSTL3	ENSG00000070404	ENSMUSG00000020325
CRMP1	ENSG00000072832	ENSMUSG00000029121
ADD2	ENSG00000075340	ENSMUSG00000030000
GPC4	ENSG00000076716	ENSMUSG00000031119
UBE2T	ENSG00000077152	ENSMUSG00000026429
PAK3	ENSG00000077264	ENSMUSG00000031284
CAPN6	ENSG00000077274	ENSMUSG00000067276
ACTN2	ENSG00000077522	ENSMUSG00000052374
FAP	ENSG00000078098	ENSMUSG00000000392
SLC1A3	ENSG00000079215	ENSMUSG00000005360
LXN	ENSG00000079257	ENSMUSG00000047557
MOXD1	ENSG00000079931	ENSMUSG00000020000
SCTR	ENSG00000080293	ENSMUSG00000026387
PKP1	ENSG00000081277	ENSMUSG00000026413
SERTAD4	ENSG00000082497	ENSMUSG00000016262
GRHL2	ENSG00000083307	ENSMUSG00000022286
FAT1	ENSG00000083857	ENSMUSG00000070047
COL16A1	ENSG00000084636	ENSMUSG00000040690
MYBPC2	ENSG00000086967	ENSMUSG00000038670
ACHE	ENSG00000087085	ENSMUSG00000023328
MMP2	ENSG00000087245	ENSMUSG00000031740
EPB41L1	ENSG00000088367	ENSMUSG00000027624
CPXM1	ENSG00000088882	ENSMUSG00000027408
TESC	ENSG00000088992	ENSMUSG00000029359
SMPX	ENSG00000091482	ENSMUSG00000041476
CCDC80	ENSG00000091986	ENSMUSG00000022665
TGFB2	ENSG00000092969	ENSMUSG00000039239
CDC45	ENSG00000093009	ENSMUSG00000000028
FMO2	ENSG00000094963	ENSMUSG00000040170
TREM2	ENSG00000095970	ENSMUSG00000023992
PCSK5	ENSG00000099139	ENSMUSG00000024713
MMP11	ENSG00000099953	ENSMUSG00000000901
SUSD2	ENSG00000099994	ENSMUSG00000006342
CENPM	ENSG00000100162	ENSMUSG00000068101
SLC5A1	ENSG00000100170	ENSMUSG00000011034
KDELR3	ENSG00000100196	ENSMUSG00000010830
TRIM9	ENSG00000100505	ENSMUSG00000021071
MMP9	ENSG00000100985	ENSMUSG00000017737
EEF1A2	ENSG00000101210	ENSMUSG00000016349
FERMT1	ENSG00000101311	ENSMUSG00000027356
PLCB4	ENSG00000101333	ENSMUSG00000039943
TLDC2	ENSG00000101342	ENSMUSG00000074628
E2F1	ENSG00000101412	ENSMUSG00000027490
WFDC2	ENSG00000101443	ENSMUSG00000017723
LAMA1	ENSG00000101680	ENSMUSG00000032796
PCYT1B	ENSG00000102230	ENSMUSG00000035246
TIMP1	ENSG00000102265	ENSMUSG00000001131
GABRE	ENSG00000102287	ENSMUSG00000031340
NALCN	ENSG00000102452	ENSMUSG00000000197
FGF14	ENSG00000102466	ENSMUSG00000025551
RGCC	ENSG00000102760	ENSMUSG00000022018
CCL22	ENSG00000102962	ENSMUSG00000031779
CCL17	ENSG00000102970	ENSMUSG00000031780
IGDCC4	ENSG00000103742	ENSMUSG00000032816
MYEF2	ENSG00000104177	ENSMUSG00000027201
JPH1	ENSG00000104369	ENSMUSG00000042686
ESRP1	ENSG00000104413	ENSMUSG00000040728
CCN4	ENSG00000104415	ENSMUSG00000005124
STMN2	ENSG00000104435	ENSMUSG00000027500
APLP1	ENSG00000105290	ENSMUSG00000006651
GRIN2D	ENSG00000105464	ENSMUSG00000002771
COMP	ENSG00000105664	ENSMUSG00000031849
ITGB8	ENSG00000105855	ENSMUSG00000025321
SFRP4	ENSG00000106483	ENSMUSG00000021319
AEBP1	ENSG00000106624	ENSMUSG00000020473
LHX6	ENSG00000106852	ENSMUSG00000026890
PTGDS	ENSG00000107317	ENSMUSG00000015090
EBF3	ENSG00000108001	ENSMUSG00000010476
KRT23	ENSG00000108244	ENSMUSG00000006777
RGS9	ENSG00000108370	ENSMUSG00000020599
ALDH3A1	ENSG00000108602	ENSMUSG00000019102
CCL2	ENSG00000108691	ENSMUSG00000035385
COL1A1	ENSG00000108821	ENSMUSG00000001506
MPP2	ENSG00000108852	ENSMUSG00000017314
CRACD	ENSG00000109265	ENSMUSG00000036377
SOD3	ENSG00000109610	ENSMUSG00000072941
MDK	ENSG00000110492	ENSMUSG00000027239
SLC35F2	ENSG00000110660	ENSMUSG00000042195
VWF	ENSG00000110799	ENSMUSG00000001930
FOXM1	ENSG00000111206	ENSMUSG00000001517
MGP	ENSG00000111341	ENSMUSG00000030218
RASAL1	ENSG00000111344	ENSMUSG00000029602
ST8SIA1	ENSG00000111728	ENSMUSG00000030283
RBM24	ENSG00000112183	ENSMUSG00000038132
MDFI	ENSG00000112559	ENSMUSG00000032717
SMOC2	ENSG00000112562	ENSMUSG00000023886
PTK7	ENSG00000112655	ENSMUSG00000023972
ENPP5	ENSG00000112796	ENSMUSG00000023960
C7	ENSG00000112936	ENSMUSG00000079105
LOX	ENSG00000113083	ENSMUSG00000024529
CDH6	ENSG00000113361	ENSMUSG00000039385
DPYSL3	ENSG00000113657	ENSMUSG00000024501
TNNC1	ENSG00000114854	ENSMUSG00000091898
SLC4A3	ENSG00000114923	ENSMUSG00000006576
CCL20	ENSG00000115009	ENSMUSG00000026166
CENPA	ENSG00000115163	ENSMUSG00000029177
ITGB6	ENSG00000115221	ENSMUSG00000026971
PDE1A	ENSG00000115252	ENSMUSG00000059173
EFEMP1	ENSG00000115380	ENSMUSG00000020467
PAPPA2	ENSG00000116183	ENSMUSG00000073530
DNAJC6	ENSG00000116675	ENSMUSG00000028528
AMPD1	ENSG00000116748	ENSMUSG00000070385
MFAP2	ENSG00000117122	ENSMUSG00000060572
RGS4	ENSG00000117152	ENSMUSG00000038530
F3	ENSG00000117525	ENSMUSG00000028128
A4GNT	ENSG00000118017	ENSMUSG00000037953
CCN2	ENSG00000118523	ENSMUSG00000019997
CASQ2	ENSG00000118729	ENSMUSG00000027861
SPP1	ENSG00000118785	ENSMUSG00000029304
LTBP2	ENSG00000119681	ENSMUSG00000002020
KLHL29	ENSG00000119771	ENSMUSG00000020627
FKBP1B	ENSG00000119782	ENSMUSG00000020635
EPCAM	ENSG00000119888	ENSMUSG00000045394
SFRP5	ENSG00000120057	ENSMUSG00000018822
TNFSF18	ENSG00000120337	ENSMUSG00000066755
KCNJ5	ENSG00000120457	ENSMUSG00000032034
EGR1	ENSG00000120738	ENSMUSG00000038418
MND1	ENSG00000121211	ENSMUSG00000033752
CPXM2	ENSG00000121898	ENSMUSG00000030862
CSMD2	ENSG00000121904	ENSMUSG00000028804
CXCR4	ENSG00000121966	ENSMUSG00000045382
HS3ST2	ENSG00000122254	ENSMUSG00000046321
LDB3	ENSG00000122367	ENSMUSG00000021798
WIPF3	ENSG00000122574	ENSMUSG00000086040
PLAU	ENSG00000122861	ENSMUSG00000021822
BICC1	ENSG00000122870	ENSMUSG00000014329
CIT	ENSG00000122966	ENSMUSG00000029516
BHLHE41	ENSG00000123095	ENSMUSG00000030256
CENPK	ENSG00000123219	ENSMUSG00000021714
HJURP	ENSG00000123485	ENSMUSG00000044783
COL10A1	ENSG00000123500	ENSMUSG00000039462
PMEPA1	ENSG00000124225	ENSMUSG00000038400
POF1B	ENSG00000124429	ENSMUSG00000034607
HIF3A	ENSG00000124440	ENSMUSG00000004328
F13A1	ENSG00000124491	ENSMUSG00000039109
SOX4	ENSG00000124766	ENSMUSG00000076431
SOX9	ENSG00000125398	ENSMUSG00000000567
FOSB	ENSG00000125740	ENSMUSG00000003545
SDCBP2	ENSG00000125775	ENSMUSG00000027456
MMP24	ENSG00000125966	ENSMUSG00000027612
DLGAP5	ENSG00000126787	ENSMUSG00000037544
OMD	ENSG00000127083	ENSMUSG00000048368
RASL11B	ENSG00000128045	ENSMUSG00000049907
GNAZ	ENSG00000128266	ENSMUSG00000040009
LIF	ENSG00000128342	ENSMUSG00000034394
FLNC	ENSG00000128591	ENSMUSG00000068699
ISLR	ENSG00000129009	ENSMUSG00000037206
LOXL1	ENSG00000129038	ENSMUSG00000032334
E2F8	ENSG00000129173	ENSMUSG00000046179
AP1M2	ENSG00000129354	ENSMUSG00000003309
RNASE1	ENSG00000129538	ENSMUSG00000035896
CDH15	ENSG00000129910	ENSMUSG00000031962
PRRG3	ENSG00000130032	ENSMUSG00000033361
NALF2	ENSG00000130054	ENSMUSG00000071719
LRCH2	ENSG00000130224	ENSMUSG00000031290
GDF15	ENSG00000130513	ENSMUSG00000038508
TNNT3	ENSG00000130595	ENSMUSG00000061723
TNNI2	ENSG00000130598	ENSMUSG00000031097
COL5A1	ENSG00000130635	ENSMUSG00000026837
SLC6A8	ENSG00000130821	ENSMUSG00000019558
EDA2R	ENSG00000131080	ENSMUSG00000034457
MAP1B	ENSG00000131711	ENSMUSG00000052727
CKMT2	ENSG00000131730	ENSMUSG00000021622
TOP2A	ENSG00000131747	ENSMUSG00000020914
LGALS3	ENSG00000131981	ENSMUSG00000050335
JCHAIN	ENSG00000132465	ENSMUSG00000067149
SNAP25	ENSG00000132639	ENSMUSG00000027273
RAB25	ENSG00000132698	ENSMUSG00000008601
ATP8A2	ENSG00000132932	ENSMUSG00000021983
ALOX5AP	ENSG00000132965	ENSMUSG00000060063
LGR6	ENSG00000133067	ENSMUSG00000042793
TRPC4	ENSG00000133107	ENSMUSG00000027748
BEX2	ENSG00000133134	ENSMUSG00000042750
FAM83F	ENSG00000133477	ENSMUSG00000022408
NTS	ENSG00000133636	ENSMUSG00000019890
DUSP26	ENSG00000133878	ENSMUSG00000039661
TTC9	ENSG00000133985	ENSMUSG00000042734
ADAMDEC1	ENSG00000134028	ENSMUSG00000022057
VTCN1	ENSG00000134258	ENSMUSG00000051076
EMP1	ENSG00000134531	ENSMUSG00000030208
RAB33A	ENSG00000134594	ENSMUSG00000031104
DTNA	ENSG00000134769	ENSMUSG00000024302
COL4A2	ENSG00000134871	ENSMUSG00000031503
CLDN10	ENSG00000134873	ENSMUSG00000022132
GOLM1	ENSG00000135052	ENSMUSG00000021556
MSI1	ENSG00000135097	ENSMUSG00000054256
MRAP2	ENSG00000135324	ENSMUSG00000042761
EHF	ENSG00000135373	ENSMUSG00000012350
KRT7	ENSG00000135480	ENSMUSG00000023039
CCN3	ENSG00000136999	ENSMUSG00000037362
LRRC1	ENSG00000137269	ENSMUSG00000032352
IER3	ENSG00000137331	ENSMUSG00000003541
MMP7	ENSG00000137673	ENSMUSG00000018623
FXYD2	ENSG00000137731	ENSMUSG00000059412
TMPRSS13	ENSG00000137747	ENSMUSG00000037129
THBS1	ENSG00000137801	ENSMUSG00000040152
PAQR5	ENSG00000137819	ENSMUSG00000032278
LOXL4	ENSG00000138131	ENSMUSG00000025185
CH25H	ENSG00000138135	ENSMUSG00000050370
SEMA7A	ENSG00000138623	ENSMUSG00000038264
BMPR1B	ENSG00000138696	ENSMUSG00000052430
ANXA3	ENSG00000138772	ENSMUSG00000029484
LEF1	ENSG00000138795	ENSMUSG00000027985
LUM	ENSG00000139329	ENSMUSG00000036446
SLC7A1	ENSG00000139514	ENSMUSG00000041313
FBLN5	ENSG00000140092	ENSMUSG00000021186
FGF7	ENSG00000140285	ENSMUSG00000027208
GCNT3	ENSG00000140297	ENSMUSG00000032226
CHST4	ENSG00000140835	ENSMUSG00000035930
CDH11	ENSG00000140937	ENSMUSG00000031673
MYOCD	ENSG00000141052	ENSMUSG00000020542
PLPP2	ENSG00000141934	ENSMUSG00000052151
PADI1	ENSG00000142623	ENSMUSG00000025329
CNKSR1	ENSG00000142675	ENSMUSG00000028841
CCN1	ENSG00000142871	ENSMUSG00000028195
IGSF3	ENSG00000143061	ENSMUSG00000042035
DPT	ENSG00000143196	ENSMUSG00000026574
CASQ1	ENSG00000143318	ENSMUSG00000007122
DTL	ENSG00000143476	ENSMUSG00000037474
VASH2	ENSG00000143494	ENSMUSG00000037568
ACTA1	ENSG00000143632	ENSMUSG00000031972
OSR1	ENSG00000143867	ENSMUSG00000048387
BOC	ENSG00000144857	ENSMUSG00000022687
ILDR1	ENSG00000145103	ENSMUSG00000022900
SLIT2	ENSG00000145147	ENSMUSG00000031558
NKD2	ENSG00000145506	ENSMUSG00000021567
N4BP3	ENSG00000145911	ENSMUSG00000001053
RAB19	ENSG00000146955	ENSMUSG00000029923
DIPK2B	ENSG00000147113	ENSMUSG00000037358
GPC3	ENSG00000147257	ENSMUSG00000055653
CDKN2A	ENSG00000147889	ENSMUSG00000044303
NTRK2	ENSG00000148053	ENSMUSG00000055254
SHC3	ENSG00000148082	ENSMUSG00000021448
GSN	ENSG00000148180	ENSMUSG00000026879
LCN2	ENSG00000148346	ENSMUSG00000026822
ANKRD1	ENSG00000148677	ENSMUSG00000024803
RGS10	ENSG00000148908	ENSMUSG00000030844
SYT8	ENSG00000149043	ENSMUSG00000031098
TENM4	ENSG00000149256	ENSMUSG00000048078
CHEK1	ENSG00000149554	ENSMUSG00000032113
TAGLN	ENSG00000149591	ENSMUSG00000032085
LYPD1	ENSG00000150551	ENSMUSG00000026344
ADRA2A	ENSG00000150594	ENSMUSG00000033717
FSIP1	ENSG00000150667	ENSMUSG00000027344
CACNA1C	ENSG00000151067	ENSMUSG00000051331
ANO4	ENSG00000151572	ENSMUSG00000035189
HSPB8	ENSG00000152137	ENSMUSG00000041548
PTPRR	ENSG00000153233	ENSMUSG00000020151
FBXL2	ENSG00000153558	ENSMUSG00000032507
KCNJ16	ENSG00000153822	ENSMUSG00000051497
CABYR	ENSG00000154040	ENSMUSG00000024430
ANKRD29	ENSG00000154065	ENSMUSG00000057766
CHST9	ENSG00000154080	ENSMUSG00000047161
THY1	ENSG00000154096	ENSMUSG00000032011
SRSF12	ENSG00000154548	ENSMUSG00000054679
SKA1	ENSG00000154839	ENSMUSG00000036223
DKK2	ENSG00000155011	ENSMUSG00000028031
TTN	ENSG00000155657	ENSMUSG00000051747
ADCY8	ENSG00000155897	ENSMUSG00000022376
ADAMTS3	ENSG00000156140	ENSMUSG00000043635
HKDC1	ENSG00000156510	ENSMUSG00000020080
BUB1B	ENSG00000156970	ENSMUSG00000040084
SLC34A2	ENSG00000157765	ENSMUSG00000029188
ESYT3	ENSG00000158220	ENSMUSG00000037681
CLSTN2	ENSG00000158258	ENSMUSG00000032452
SLAMF8	ENSG00000158714	ENSMUSG00000053318
FGF17	ENSG00000158815	ENSMUSG00000022101
STC1	ENSG00000159167	ENSMUSG00000014813
CLIC6	ENSG00000159212	ENSMUSG00000022949
CILP2	ENSG00000160161	ENSMUSG00000044006
TMPRSS3	ENSG00000160183	ENSMUSG00000024034
BRSK1	ENSG00000160469	ENSMUSG00000035390
MYL3	ENSG00000160808	ENSMUSG00000059741
TREML1	ENSG00000161911	ENSMUSG00000023993
BICDL2	ENSG00000162069	ENSMUSG00000043782
PDZK1IP1	ENSG00000162366	ENSMUSG00000028716
SLC1A7	ENSG00000162383	ENSMUSG00000008932
PRKAA2	ENSG00000162409	ENSMUSG00000028518
WNT4	ENSG00000162552	ENSMUSG00000036856
CADM3	ENSG00000162706	ENSMUSG00000005338
VANGL2	ENSG00000162738	ENSMUSG00000026556
OLFML2B	ENSG00000162745	ENSMUSG00000038463
CAPN13	ENSG00000162949	ENSMUSG00000043705
CFAP221	ENSG00000163075	ENSMUSG00000036962
SGPP2	ENSG00000163082	ENSMUSG00000032908
MSX1	ENSG00000163132	ENSMUSG00000048450
INAVA	ENSG00000163362	ENSMUSG00000041605
SLC22A15	ENSG00000163393	ENSMUSG00000033147
IGFBP7	ENSG00000163453	ENSMUSG00000036256
ICOS	ENSG00000163600	ENSMUSG00000026009
CXCL5	ENSG00000163735	ENSMUSG00000029371
CXCL1	ENSG00000163739	ENSMUSG00000029380
CPA3	ENSG00000163751	ENSMUSG00000001865
MAP9	ENSG00000164114	ENSMUSG00000033900
ITGA2	ENSG00000164171	ENSMUSG00000015533
EDIL3	ENSG00000164176	ENSMUSG00000034488
ELOVL7	ENSG00000164181	ENSMUSG00000021696
SPINK1	ENSG00000164266	ENSMUSG00000024503
GPX8	ENSG00000164294	ENSMUSG00000021760
TMEM200A	ENSG00000164484	ENSMUSG00000049420
FABP5	ENSG00000164687	ENSMUSG00000027533
COL1A2	ENSG00000164692	ENSMUSG00000029661
FNDC1	ENSG00000164694	ENSMUSG00000071984
CTHRC1	ENSG00000164932	ENSMUSG00000054196
DCSTAMP	ENSG00000164935	ENSMUSG00000022303
GEM	ENSG00000164949	ENSMUSG00000028214
DIRAS2	ENSG00000165023	ENSMUSG00000047842
RASEF	ENSG00000165105	ENSMUSG00000043003
TRPV6	ENSG00000165125	ENSMUSG00000029868
MELK	ENSG00000165304	ENSMUSG00000035683
FAT3	ENSG00000165323	ENSMUSG00000074505
TMEM52B	ENSG00000165685	ENSMUSG00000030160
E2F7	ENSG00000165891	ENSMUSG00000020185
SPINT1	ENSG00000166145	ENSMUSG00000027315
GABRB3	ENSG00000166206	ENSMUSG00000033676
CLMP	ENSG00000166250	ENSMUSG00000032024
MFAP4	ENSG00000166482	ENSMUSG00000042436
CDH16	ENSG00000166589	ENSMUSG00000031881
RRAD	ENSG00000166592	ENSMUSG00000031880
ELFN2	ENSG00000166897	ENSMUSG00000043460
MAP1A	ENSG00000166963	ENSMUSG00000027254
PRR15L	ENSG00000167183	ENSMUSG00000047040
GPRC5B	ENSG00000167191	ENSMUSG00000008734
TMC4	ENSG00000167608	ENSMUSG00000019734
TTYH1	ENSG00000167614	ENSMUSG00000030428
GGT6	ENSG00000167741	ENSMUSG00000040471
KRT80	ENSG00000167767	ENSMUSG00000037185
EVPL	ENSG00000167880	ENSMUSG00000034282
PBK	ENSG00000168078	ENSMUSG00000022033
BDKRB2	ENSG00000168398	ENSMUSG00000021070
MYL1	ENSG00000168530	ENSMUSG00000061816
COL3A1	ENSG00000168542	ENSMUSG00000026043
GDNF	ENSG00000168621	ENSMUSG00000022144
NPNT	ENSG00000168743	ENSMUSG00000040998
COL4A3	ENSG00000169031	ENSMUSG00000079465
ROR2	ENSG00000169071	ENSMUSG00000021464
RAB3B	ENSG00000169213	ENSMUSG00000003411
CXCL10	ENSG00000169245	ENSMUSG00000034855
CD52	ENSG00000169442	ENSMUSG00000000682
ANTXR1	ENSG00000169604	ENSMUSG00000033420
BUB1	ENSG00000169679	ENSMUSG00000027379
MYO7B	ENSG00000169994	ENSMUSG00000024388
SLN	ENSG00000170290	ENSMUSG00000042045
FABP4	ENSG00000170323	ENSMUSG00000062515
SEMA3E	ENSG00000170381	ENSMUSG00000063531
SGCD	ENSG00000170624	ENSMUSG00000020354
PDGFD	ENSG00000170962	ENSMUSG00000032006
HS6ST2	ENSG00000171004	ENSMUSG00000062184
PKIA	ENSG00000171033	ENSMUSG00000027499
SHCBP1	ENSG00000171241	ENSMUSG00000022322
LURAP1	ENSG00000171357	ENSMUSG00000028701
KSR2	ENSG00000171435	ENSMUSG00000061578
COL8A2	ENSG00000171812	ENSMUSG00000056174
AQP4	ENSG00000171885	ENSMUSG00000024411
LRRC15	ENSG00000172061	ENSMUSG00000052316
ID4	ENSG00000172201	ENSMUSG00000021379
CCL19	ENSG00000172724	ENSMUSG00000071005
OVOL1	ENSG00000172818	ENSMUSG00000024922
OLR1	ENSG00000173391	ENSMUSG00000030162
ADGRG2	ENSG00000173698	ENSMUSG00000031298
MUC13	ENSG00000173702	ENSMUSG00000022824
PODN	ENSG00000174348	ENSMUSG00000028600
CD248	ENSG00000174807	ENSMUSG00000056481
SEZ6L2	ENSG00000174938	ENSMUSG00000030683
NRIP3	ENSG00000175352	ENSMUSG00000034825
LPL	ENSG00000175445	ENSMUSG00000015568
DPP10	ENSG00000175497	ENSMUSG00000036815
CLCF1	ENSG00000175505	ENSMUSG00000040663
ETV4	ENSG00000175832	ENSMUSG00000017724
GAPT	ENSG00000175857	ENSMUSG00000046006
CRYBG2	ENSG00000176092	ENSMUSG00000012123
GPX2	ENSG00000176153	ENSMUSG00000042808
SPHK1	ENSG00000176170	ENSMUSG00000061878
B3GNT5	ENSG00000176597	ENSMUSG00000022686
FOXL1	ENSG00000176678	ENSMUSG00000097084
MYOZ1	ENSG00000177791	ENSMUSG00000068697
SHISA3	ENSG00000178343	ENSMUSG00000050010
MSC	ENSG00000178860	ENSMUSG00000025930
TMEM125	ENSG00000179178	ENSMUSG00000050854
EGR3	ENSG00000179388	ENSMUSG00000033730
SLITRK4	ENSG00000179542	ENSMUSG00000046699
ARL14	ENSG00000179674	ENSMUSG00000098207
FOXS1	ENSG00000179772	ENSMUSG00000074676
B3GNT3	ENSG00000179913	ENSMUSG00000031803
OR51E1	ENSG00000180785	ENSMUSG00000070423
BHLHE22	ENSG00000180828	ENSMUSG00000025128
OXTR	ENSG00000180914	ENSMUSG00000049112
NQO1	ENSG00000181019	ENSMUSG00000003849
TMEM132C	ENSG00000181234	ENSMUSG00000034324
ANXA2	ENSG00000182718	ENSMUSG00000032231
PAPPA	ENSG00000182752	ENSMUSG00000028370
PLCXD3	ENSG00000182836	ENSMUSG00000049148
TMEM121B	ENSG00000183307	ENSMUSG00000094626
MEX3B	ENSG00000183496	ENSMUSG00000057706
OPCML	ENSG00000183715	ENSMUSG00000062257
MACC1	ENSG00000183742	ENSMUSG00000041886
B3GALT5	ENSG00000183778	ENSMUSG00000074892
FAM3B	ENSG00000183844	ENSMUSG00000022938
IQGAP3	ENSG00000183856	ENSMUSG00000028068
CNTN2	ENSG00000184144	ENSMUSG00000053024
TACSTD2	ENSG00000184292	ENSMUSG00000051397
PKP3	ENSG00000184363	ENSMUSG00000054065
MAP7D2	ENSG00000184368	ENSMUSG00000041020
DUSP8	ENSG00000184545	ENSMUSG00000037887
PRR16	ENSG00000184838	ENSMUSG00000073565
FAM227A	ENSG00000184949	ENSMUSG00000042564
INPP5J	ENSG00000185133	ENSMUSG00000034570
GALNT17	ENSG00000185274	ENSMUSG00000034040
SLC51B	ENSG00000186198	ENSMUSG00000053862
GABRA5	ENSG00000186297	ENSMUSG00000055078
THBS2	ENSG00000186340	ENSMUSG00000023885
GLDN	ENSG00000186417	ENSMUSG00000046167
PCLO	ENSG00000186472	ENSMUSG00000061601
TNFRSF18	ENSG00000186891	ENSMUSG00000041954
SPATA21	ENSG00000187144	ENSMUSG00000045004
CIDEC	ENSG00000187288	ENSMUSG00000030278
COL4A1	ENSG00000187498	ENSMUSG00000031502
PLEKHN1	ENSG00000187583	ENSMUSG00000078485
SAMD11	ENSG00000187634	ENSMUSG00000096351
COL14A1	ENSG00000187955	ENSMUSG00000022371
CLCN1	ENSG00000188037	ENSMUSG00000029862
CLDN4	ENSG00000189143	ENSMUSG00000047501
S100A13	ENSG00000189171	ENSMUSG00000042312
ALKAL2	ENSG00000189292	ENSMUSG00000054204
HRCT1	ENSG00000196196	ENSMUSG00000071001
ATP2A1	ENSG00000196296	ENSMUSG00000030730
ESRRG	ENSG00000196482	ENSMUSG00000026610
LAMA2	ENSG00000196569	ENSMUSG00000019899
CRACDL	ENSG00000196872	ENSMUSG00000026090
VEPH1	ENSG00000197415	ENSMUSG00000027831
PDGFA	ENSG00000197461	ENSMUSG00000025856
SLC28A3	ENSG00000197506	ENSMUSG00000021553
MFAP5	ENSG00000197614	ENSMUSG00000030116
SLC22A12	ENSG00000197891	ENSMUSG00000061742
S100A6	ENSG00000197956	ENSMUSG00000001025
AKR1B10	ENSG00000198074	ENSMUSG00000061758
SULT1C2	ENSG00000198203	ENSMUSG00000023122
PLN	ENSG00000198523	ENSMUSG00000038583
ITGBL1	ENSG00000198542	ENSMUSG00000032925
FAM169A	ENSG00000198780	ENSMUSG00000041817
ALPK2	ENSG00000198796	ENSMUSG00000032845
SELENOM	ENSG00000198832	ENSMUSG00000075702
RBM20	ENSG00000203867	ENSMUSG00000043639
COL15A1	ENSG00000204291	ENSMUSG00000028339
ADGRG1	ENSG00000205336	ENSMUSG00000031785
KLRC2	ENSG00000205809	ENSMUSG00000052736
ACKR1	ENSG00000213088	ENSMUSG00000037872
UBD	ENSG00000213886	ENSMUSG00000035186
CPEB1	ENSG00000214575	ENSMUSG00000025586
TAFA5	ENSG00000219438	ENSMUSG00000054863
MKRN2OS	ENSG00000225526	ENSMUSG00000068011
ARHGEF38	ENSG00000236699	ENSMUSG00000040969
SHISA9	ENSG00000237515	ENSMUSG00000022494
AQP1	ENSG00000240583	ENSMUSG00000004655
FMN1	ENSG00000248905	ENSMUSG00000044042
TMEM158	ENSG00000249992	ENSMUSG00000054871
TRNP1	ENSG00000253368	ENSMUSG00000056596
TMEM178B	ENSG00000261115	ENSMUSG00000057716
SPON1	ENSG00000262655	ENSMUSG00000038156
MYH4	ENSG00000264424	ENSMUSG00000057003
GJA5	ENSG00000265107	ENSMUSG00000057123

## Sheet: all_stage_human_up
GeneSymbol	ENSEMBL_GENE_ID_HUMAN	ENSGENEID_MOUSE
GPX2	ENSG00000176153	ENSMUSG00000042808
WFDC2	ENSG00000101443	ENSMUSG00000017723
MMP9	ENSG00000100985	ENSMUSG00000017737
UBE2T	ENSG00000077152	ENSMUSG00000026429
PADI1	ENSG00000142623	ENSMUSG00000025329
ANO4	ENSG00000151572	ENSMUSG00000035189
CHRDL2	ENSG00000054938	ENSMUSG00000030732
AMPD1	ENSG00000116748	ENSMUSG00000070385
PCLO	ENSG00000186472	ENSMUSG00000061601
UPP2	ENSG00000007001	ENSMUSG00000026839
TNNI2	ENSG00000130598	ENSMUSG00000031097
FMO1	ENSG00000010932	ENSMUSG00000040181
CXCL10	ENSG00000169245	ENSMUSG00000034855
OVOL1	ENSG00000172818	ENSMUSG00000024922
TMEM178B	ENSG00000261115	ENSMUSG00000057716
ELFN2	ENSG00000166897	ENSMUSG00000043460
CIDEC	ENSG00000187288	ENSMUSG00000030278
TTC9	ENSG00000133985	ENSMUSG00000042734
EEF1A2	ENSG00000101210	ENSMUSG00000016349
SLC6A8	ENSG00000130821	ENSMUSG00000019558
FKBP1B	ENSG00000119782	ENSMUSG00000020635
TNFRSF12A	ENSG00000006327	ENSMUSG00000023905
COL5A3	ENSG00000080573	ENSMUSG00000004098
CLGN	ENSG00000153132	ENSMUSG00000002190
SAA2	ENSG00000134339	ENSMUSG00000057465
HAGHL	ENSG00000103253	ENSMUSG00000061046
FBXO2	ENSG00000116661	ENSMUSG00000041556
MB	ENSG00000198125	ENSMUSG00000018893
PI15	ENSG00000137558	ENSMUSG00000067780
FGF21	ENSG00000105550	ENSMUSG00000030827
IGFBPL1	ENSG00000137142	ENSMUSG00000035551
FOLR2	ENSG00000165457	ENSMUSG00000032725
INHBE	ENSG00000139269	ENSMUSG00000047492
ISM1	ENSG00000101230	ENSMUSG00000074766
TMPRSS9	ENSG00000178297	ENSMUSG00000059406
C1QA	ENSG00000173372	ENSMUSG00000036887
PIWIL4	ENSG00000134627	ENSMUSG00000036912
MPPED1	ENSG00000186732	ENSMUSG00000041708
FGF23	ENSG00000118972	ENSMUSG00000000182
MARCO	ENSG00000019169	ENSMUSG00000026390
WNT11	ENSG00000085741	ENSMUSG00000015957
ELF3	ENSG00000163435	ENSMUSG00000003051
SQLE	ENSG00000104549	ENSMUSG00000022351
NNMT	ENSG00000166741	ENSMUSG00000032271
NIBAN2	ENSG00000136830	ENSMUSG00000026796
ASCL1	ENSG00000139352	ENSMUSG00000020052
IGSF21	ENSG00000117154	ENSMUSG00000040972
PAQR6	ENSG00000160781	ENSMUSG00000041423
NSDHL	ENSG00000147383	ENSMUSG00000031349
SAA1	ENSG00000173432	ENSMUSG00000074115
FZD2	ENSG00000180340	ENSMUSG00000050288
C1QB	ENSG00000173369	ENSMUSG00000036905
OXCT1	ENSG00000083720	ENSMUSG00000022186
IFI27	ENSG00000165949	ENSMUSG00000064215
KAZALD1	ENSG00000107821	ENSMUSG00000025213
PKN3	ENSG00000160447	ENSMUSG00000026785
LRRC66	ENSG00000188993	ENSMUSG00000067206
SLAMF9	ENSG00000162723	ENSMUSG00000026548
CBX2	ENSG00000173894	ENSMUSG00000025577
TIFAB	ENSG00000255833	ENSMUSG00000049625
MAMDC4	ENSG00000177943	ENSMUSG00000026941
TNF	ENSG00000232810	ENSMUSG00000024401
FAM43A	ENSG00000185112	ENSMUSG00000046546
GPRIN1	ENSG00000169258	ENSMUSG00000069227
LGALS4	ENSG00000171747	ENSMUSG00000053964
AQP8	ENSG00000103375	ENSMUSG00000030762
RANGRF	ENSG00000108961	ENSMUSG00000032892
RET	ENSG00000165731	ENSMUSG00000030110
PTGFR	ENSG00000122420	ENSMUSG00000028036
ABCG4	ENSG00000172350	ENSMUSG00000032131
NEFH	ENSG00000100285	ENSMUSG00000020396
C3AR1	ENSG00000171860	ENSMUSG00000040552
ELOVL2	ENSG00000197977	ENSMUSG00000021364
FCAMR	ENSG00000162897	ENSMUSG00000026415
FBN2	ENSG00000138829	ENSMUSG00000024598
DACT2	ENSG00000164488	ENSMUSG00000048826
PPM1J	ENSG00000155367	ENSMUSG00000002228
TYMP	ENSG00000025708	ENSMUSG00000022615
ME1	ENSG00000065833	ENSMUSG00000032418
BCO1	ENSG00000135697	ENSMUSG00000031845
ALOX15	ENSG00000161905	ENSMUSG00000018924
CRP	ENSG00000132693	ENSMUSG00000037942
LRP2	ENSG00000081479	ENSMUSG00000027070
SPTBN5	ENSG00000137877	ENSMUSG00000074899
COL9A3	ENSG00000092758	ENSMUSG00000027570
ACSL4	ENSG00000068366	ENSMUSG00000031278
FASN	ENSG00000169710	ENSMUSG00000025153
CSPG5	ENSG00000114646	ENSMUSG00000032482
MVD	ENSG00000167508	ENSMUSG00000006517
SYT7	ENSG00000011347	ENSMUSG00000024743
APOA4	ENSG00000110244	ENSMUSG00000032080
SLC35C1	ENSG00000181830	ENSMUSG00000049922
XK	ENSG00000047597	ENSMUSG00000015342
FCGBP	ENSG00000275395	ENSMUSG00000047730
MPO	ENSG00000005381	ENSMUSG00000009350
ACOT1	ENSG00000184227	ENSMUSG00000072949
CXCR3	ENSG00000186810	ENSMUSG00000050232
SERPINE1	ENSG00000106366	ENSMUSG00000037411
CDK1	ENSG00000170312	ENSMUSG00000019942
NLRP6	ENSG00000174885	ENSMUSG00000038745
SLIT1	ENSG00000187122	ENSMUSG00000025020
CD79A	ENSG00000105369	ENSMUSG00000003379
RGS16	ENSG00000143333	ENSMUSG00000026475
IP6K3	ENSG00000161896	ENSMUSG00000024210
ARTN	ENSG00000117407	ENSMUSG00000028539
ACKR3	ENSG00000144476	ENSMUSG00000044337
HMGCS1	ENSG00000112972	ENSMUSG00000093930
IFITM1	ENSG00000185885	ENSMUSG00000025491
IDI1	ENSG00000067064	ENSMUSG00000058258
WNT2	ENSG00000105989	ENSMUSG00000010797
IL1B	ENSG00000125538	ENSMUSG00000027398
TMEM45B	ENSG00000151715	ENSMUSG00000041737
PLCH2	ENSG00000149527	ENSMUSG00000029055
COL7A1	ENSG00000114270	ENSMUSG00000025650
AVPR1A	ENSG00000166148	ENSMUSG00000020123
MEP1A	ENSG00000112818	ENSMUSG00000023914
TIMD4	ENSG00000145850	ENSMUSG00000055546
JUN	ENSG00000177606	ENSMUSG00000052684
OSBPL10	ENSG00000144645	ENSMUSG00000040875
DOK7	ENSG00000175920	ENSMUSG00000044716
CDHR2	ENSG00000074276	ENSMUSG00000034918
FNDC5	ENSG00000160097	ENSMUSG00000001334
OXT	ENSG00000101405	ENSMUSG00000027301
RAB44	ENSG00000255587	ENSMUSG00000064147
ARRDC4	ENSG00000140450	ENSMUSG00000042659
KCND1	ENSG00000102057	ENSMUSG00000009731
MYO1A	ENSG00000166866	ENSMUSG00000025401
KCNK13	ENSG00000152315	ENSMUSG00000045404
GLI1	ENSG00000111087	ENSMUSG00000025407
MAPK4	ENSG00000141639	ENSMUSG00000024558
LGALS1	ENSG00000100097	ENSMUSG00000068220
GCSAM	ENSG00000174500	ENSMUSG00000022659
ARHGEF19	ENSG00000142632	ENSMUSG00000028919
FRMD7	ENSG00000165694	ENSMUSG00000036131
PAQR4	ENSG00000162073	ENSMUSG00000023909
SLC12A3	ENSG00000070915	ENSMUSG00000031766
S100A6	ENSG00000197956	ENSMUSG00000001025
FABP5	ENSG00000164687	ENSMUSG00000027533
MYO7B	ENSG00000169994	ENSMUSG00000024388
TNFRSF18	ENSG00000186891	ENSMUSG00000041954
AQP1	ENSG00000240583	ENSMUSG00000004655
FAT1	ENSG00000083857	ENSMUSG00000070047
BRSK1	ENSG00000160469	ENSMUSG00000035390
GLDN	ENSG00000186417	ENSMUSG00000046167
ETV4	ENSG00000175832	ENSMUSG00000017724
PLEKHB1	ENSG00000021300	ENSMUSG00000030701
KLRC2	ENSG00000205809	ENSMUSG00000052736
EGR1	ENSG00000120738	ENSMUSG00000038418
CPEB1	ENSG00000214575	ENSMUSG00000025586
OMD	ENSG00000127083	ENSMUSG00000048368
KSR2	ENSG00000171435	ENSMUSG00000061578
VANGL2	ENSG00000162738	ENSMUSG00000026556
CPXM1	ENSG00000088882	ENSMUSG00000027408
CCL19	ENSG00000172724	ENSMUSG00000071005
ESYT3	ENSG00000158220	ENSMUSG00000037681
RGS4	ENSG00000117152	ENSMUSG00000038530
HRCT1	ENSG00000196196	ENSMUSG00000071001
CCL2	ENSG00000108691	ENSMUSG00000035385
VASH2	ENSG00000143494	ENSMUSG00000037568
EPHA3	ENSG00000044524	ENSMUSG00000052504
SFRP5	ENSG00000120057	ENSMUSG00000018822
ISLR	ENSG00000129009	ENSMUSG00000037206
FAP	ENSG00000078098	ENSMUSG00000000392
ARHGEF38	ENSG00000236699	ENSMUSG00000040969
ESRP1	ENSG00000104413	ENSMUSG00000040728
FAM169A	ENSG00000198780	ENSMUSG00000041817
FOSB	ENSG00000125740	ENSMUSG00000003545
PODN	ENSG00000174348	ENSMUSG00000028600
CNKSR1	ENSG00000142675	ENSMUSG00000028841
IER3	ENSG00000137331	ENSMUSG00000003541
KRT7	ENSG00000135480	ENSMUSG00000023039
EVPL	ENSG00000167880	ENSMUSG00000034282
GALNT17	ENSG00000185274	ENSMUSG00000034040
AP1M2	ENSG00000129354	ENSMUSG00000003309
PMEPA1	ENSG00000124225	ENSMUSG00000038400
SKA1	ENSG00000154839	ENSMUSG00000036223
LGALS3	ENSG00000131981	ENSMUSG00000050335
BICC1	ENSG00000122870	ENSMUSG00000014329
MEOX1	ENSG00000005102	ENSMUSG00000001493
LHX6	ENSG00000106852	ENSMUSG00000026890
B3GALT5	ENSG00000183778	ENSMUSG00000074892
OXTR	ENSG00000180914	ENSMUSG00000049112
LEF1	ENSG00000138795	ENSMUSG00000027985
OSR1	ENSG00000143867	ENSMUSG00000048387
STMN2	ENSG00000104435	ENSMUSG00000027500
RAB19	ENSG00000146955	ENSMUSG00000029923
SEMA3E	ENSG00000170381	ENSMUSG00000063531
ITGB8	ENSG00000105855	ENSMUSG00000025321
CASQ2	ENSG00000118729	ENSMUSG00000027861
TIMP1	ENSG00000102265	ENSMUSG00000001131
ADAMDEC1	ENSG00000134028	ENSMUSG00000022057
EPB41L1	ENSG00000088367	ENSMUSG00000027624
PKP1	ENSG00000081277	ENSMUSG00000026413
TRPC4	ENSG00000133107	ENSMUSG00000027748
PDZK1IP1	ENSG00000162366	ENSMUSG00000028716
LIF	ENSG00000128342	ENSMUSG00000034394
DLGAP5	ENSG00000126787	ENSMUSG00000037544
PRR16	ENSG00000184838	ENSMUSG00000073565
PCYT1B	ENSG00000102230	ENSMUSG00000035246
ITGA2	ENSG00000164171	ENSMUSG00000015533
CIT	ENSG00000122966	ENSMUSG00000029516
SDCBP2	ENSG00000125775	ENSMUSG00000027456
COL8A2	ENSG00000171812	ENSMUSG00000056174
SLC1A7	ENSG00000162383	ENSMUSG00000008932
ICOS	ENSG00000163600	ENSMUSG00000026009
CLCF1	ENSG00000175505	ENSMUSG00000040663
OLFML2B	ENSG00000162745	ENSMUSG00000038463
PLN	ENSG00000198523	ENSMUSG00000038583
ITGBL1	ENSG00000198542	ENSMUSG00000032925
CPXM2	ENSG00000121898	ENSMUSG00000030862
CLCN1	ENSG00000188037	ENSMUSG00000029862
TRPV6	ENSG00000165125	ENSMUSG00000029868
MYEF2	ENSG00000104177	ENSMUSG00000027201
FGF7	ENSG00000140285	ENSMUSG00000027208
LAMC2	ENSG00000058085	ENSMUSG00000026479
CCN3	ENSG00000136999	ENSMUSG00000037362
DUSP26	ENSG00000133878	ENSMUSG00000039661
UBD	ENSG00000213886	ENSMUSG00000035186
SEMA3G	ENSG00000010319	ENSMUSG00000021904
CHST9	ENSG00000154080	ENSMUSG00000047161
PRR15L	ENSG00000167183	ENSMUSG00000047040
EYA2	ENSG00000064655	ENSMUSG00000017897
MMP7	ENSG00000137673	ENSMUSG00000018623
TMPRSS13	ENSG00000137747	ENSMUSG00000037129
ATP2A1	ENSG00000196296	ENSMUSG00000030730
MSX1	ENSG00000163132	ENSMUSG00000048450
TMEM200A	ENSG00000164484	ENSMUSG00000049420
MFAP2	ENSG00000117122	ENSMUSG00000060572
LYPD1	ENSG00000150551	ENSMUSG00000026344
DNAJC6	ENSG00000116675	ENSMUSG00000028528
NALCN	ENSG00000102452	ENSMUSG00000000197
FABP4	ENSG00000170323	ENSMUSG00000062515
SPINT1	ENSG00000166145	ENSMUSG00000027315
TLDC2	ENSG00000101342	ENSMUSG00000074628
TTN	ENSG00000155657	ENSMUSG00000051747
SGPP2	ENSG00000163082	ENSMUSG00000032908
DTL	ENSG00000143476	ENSMUSG00000037474
PAPPA2	ENSG00000116183	ENSMUSG00000073530
LPL	ENSG00000175445	ENSMUSG00000015568
RGS10	ENSG00000148908	ENSMUSG00000030844
DIPK2B	ENSG00000147113	ENSMUSG00000037358
FAT3	ENSG00000165323	ENSMUSG00000074505
LTBP2	ENSG00000119681	ENSMUSG00000002020
N4BP3	ENSG00000145911	ENSMUSG00000001053
INAVA	ENSG00000163362	ENSMUSG00000041605
HIF3A	ENSG00000124440	ENSMUSG00000004328
NPNT	ENSG00000168743	ENSMUSG00000040998
DPT	ENSG00000143196	ENSMUSG00000026574
TMPRSS3	ENSG00000160183	ENSMUSG00000024034
BHLHE22	ENSG00000180828	ENSMUSG00000025128
RASAL1	ENSG00000111344	ENSMUSG00000029602
MAP1B	ENSG00000131711	ENSMUSG00000052727
PRKAA2	ENSG00000162409	ENSMUSG00000028518
USH1C	ENSG00000006611	ENSMUSG00000030838
E2F8	ENSG00000129173	ENSMUSG00000046179
MYBPC2	ENSG00000086967	ENSMUSG00000038670
TOP2A	ENSG00000131747	ENSMUSG00000020914
B3GNT3	ENSG00000179913	ENSMUSG00000031803
CRACD	ENSG00000109265	ENSMUSG00000036377
IGFBP7	ENSG00000163453	ENSMUSG00000036256
SELENOM	ENSG00000198832	ENSMUSG00000075702
CTHRC1	ENSG00000164932	ENSMUSG00000054196
NAV3	ENSG00000067798	ENSMUSG00000020181
LAMC3	ENSG00000050555	ENSMUSG00000026840
E2F7	ENSG00000165891	ENSMUSG00000020185
TNNT3	ENSG00000130595	ENSMUSG00000061723
DTNA	ENSG00000134769	ENSMUSG00000024302
NQO1	ENSG00000181019	ENSMUSG00000003849
JCHAIN	ENSG00000132465	ENSMUSG00000067149
HS3ST2	ENSG00000122254	ENSMUSG00000046321
PAQR5	ENSG00000137819	ENSMUSG00000032278
KCNJ5	ENSG00000120457	ENSMUSG00000032034
FXYD2	ENSG00000137731	ENSMUSG00000059412
ATP1A2	ENSG00000018625	ENSMUSG00000007097
PRRG3	ENSG00000130032	ENSMUSG00000033361
AQP4	ENSG00000171885	ENSMUSG00000024411
CAPN6	ENSG00000077274	ENSMUSG00000067276
COL5A1	ENSG00000130635	ENSMUSG00000026837
ACHE	ENSG00000087085	ENSMUSG00000023328
SLC35F2	ENSG00000110660	ENSMUSG00000042195
INPP5J	ENSG00000185133	ENSMUSG00000034570
EDA2R	ENSG00000131080	ENSMUSG00000034457
CLMP	ENSG00000166250	ENSMUSG00000032024
ADGRG2	ENSG00000173698	ENSMUSG00000031298
MYH4	ENSG00000264424	ENSMUSG00000057003
GJA5	ENSG00000265107	ENSMUSG00000057123
NRIP2	ENSG00000053702	ENSMUSG00000001520
LRCH2	ENSG00000130224	ENSMUSG00000031290
LCN2	ENSG00000148346	ENSMUSG00000026822
FGF17	ENSG00000158815	ENSMUSG00000022101
SLC22A12	ENSG00000197891	ENSMUSG00000061742
CILP2	ENSG00000160161	ENSMUSG00000044006
ID4	ENSG00000172201	ENSMUSG00000021379
PDGFA	ENSG00000197461	ENSMUSG00000025856
MKRN2OS	ENSG00000225526	ENSMUSG00000068011
LOX	ENSG00000113083	ENSMUSG00000024529
EBF3	ENSG00000108001	ENSMUSG00000010476
A4GNT	ENSG00000118017	ENSMUSG00000037953
TMEM125	ENSG00000179178	ENSMUSG00000050854
RNASE1	ENSG00000129538	ENSMUSG00000035896
TMEM132C	ENSG00000181234	ENSMUSG00000034324
AKR1B10	ENSG00000198074	ENSMUSG00000061758
WNT4	ENSG00000162552	ENSMUSG00000036856
SPHK1	ENSG00000176170	ENSMUSG00000061878
PAK3	ENSG00000077264	ENSMUSG00000031284
THY1	ENSG00000154096	ENSMUSG00000032011
GABRA5	ENSG00000186297	ENSMUSG00000055078
PTPRR	ENSG00000153233	ENSMUSG00000020151
CD52	ENSG00000169442	ENSMUSG00000000682
CLDN4	ENSG00000189143	ENSMUSG00000047501
SOX9	ENSG00000125398	ENSMUSG00000000567
MCOLN3	ENSG00000055732	ENSMUSG00000036853
GDF15	ENSG00000130513	ENSMUSG00000038508
PLEKHN1	ENSG00000187583	ENSMUSG00000078485
BDKRB2	ENSG00000168398	ENSMUSG00000021070
TRIM9	ENSG00000100505	ENSMUSG00000021071
TAGLN	ENSG00000149591	ENSMUSG00000032085
FGF14	ENSG00000102466	ENSMUSG00000025551
GRHL2	ENSG00000083307	ENSMUSG00000022286
MMP24	ENSG00000125966	ENSMUSG00000027612
LURAP1	ENSG00000171357	ENSMUSG00000028701
GAPT	ENSG00000175857	ENSMUSG00000046006
SOD3	ENSG00000109610	ENSMUSG00000072941
EHF	ENSG00000135373	ENSMUSG00000012350
EPCAM	ENSG00000119888	ENSMUSG00000045394
LUM	ENSG00000139329	ENSMUSG00000036446
MYL1	ENSG00000168530	ENSMUSG00000061816
NTRK2	ENSG00000148053	ENSMUSG00000055254
SCIN	ENSG00000006747	ENSMUSG00000002565
FBLN5	ENSG00000140092	ENSMUSG00000021186
PBK	ENSG00000168078	ENSMUSG00000022033
SULT1C2	ENSG00000198203	ENSMUSG00000023122
RAB3B	ENSG00000169213	ENSMUSG00000003411
PRSS22	ENSG00000005001	ENSMUSG00000045027
GSN	ENSG00000148180	ENSMUSG00000026879
CDC45	ENSG00000093009	ENSMUSG00000000028
CXCR4	ENSG00000121966	ENSMUSG00000045382
CRYBG2	ENSG00000176092	ENSMUSG00000012123
SLC5A1	ENSG00000100170	ENSMUSG00000011034
DUSP8	ENSG00000184545	ENSMUSG00000037887
TMEM121B	ENSG00000183307	ENSMUSG00000094626
PLCB4	ENSG00000101333	ENSMUSG00000039943
HKDC1	ENSG00000156510	ENSMUSG00000020080
MYL3	ENSG00000160808	ENSMUSG00000059741
SYT8	ENSG00000149043	ENSMUSG00000031098
TRNP1	ENSG00000253368	ENSMUSG00000056596
VEPH1	ENSG00000197415	ENSMUSG00000027831
DNAH5	ENSG00000039139	ENSMUSG00000022262
GDNF	ENSG00000168621	ENSMUSG00000022144
GRIN2D	ENSG00000105464	ENSMUSG00000002771
MYOZ1	ENSG00000177791	ENSMUSG00000068697
OR51E1	ENSG00000180785	ENSMUSG00000070423
LXN	ENSG00000079257	ENSMUSG00000047557
FLNC	ENSG00000128591	ENSMUSG00000068699
CSMD2	ENSG00000121904	ENSMUSG00000028804
FMN1	ENSG00000248905	ENSMUSG00000044042
ACKR1	ENSG00000213088	ENSMUSG00000037872
NRXN3	ENSG00000021645	ENSMUSG00000066392
EDIL3	ENSG00000164176	ENSMUSG00000034488
SLC22A15	ENSG00000163393	ENSMUSG00000033147
COL4A3	ENSG00000169031	ENSMUSG00000079465
C7	ENSG00000112936	ENSMUSG00000079105
PKP3	ENSG00000184363	ENSMUSG00000054065
COL14A1	ENSG00000187955	ENSMUSG00000022371
ESRRG	ENSG00000196482	ENSMUSG00000026610
SHISA9	ENSG00000237515	ENSMUSG00000022494
ITGB6	ENSG00000115221	ENSMUSG00000026971
CLDN10	ENSG00000134873	ENSMUSG00000022132
CABYR	ENSG00000154040	ENSMUSG00000024430
CD248	ENSG00000174807	ENSMUSG00000056481
ADCY8	ENSG00000155897	ENSMUSG00000022376
RGCC	ENSG00000102760	ENSMUSG00000022018
SLITRK4	ENSG00000179542	ENSMUSG00000046699
FNDC1	ENSG00000164694	ENSMUSG00000071984
SPATA21	ENSG00000187144	ENSMUSG00000045004
CENPM	ENSG00000100162	ENSMUSG00000068101
MELK	ENSG00000165304	ENSMUSG00000035683
CLDN11	ENSG00000013297	ENSMUSG00000037625
CASQ1	ENSG00000143318	ENSMUSG00000007122
IQGAP3	ENSG00000183856	ENSMUSG00000028068
CNTN2	ENSG00000184144	ENSMUSG00000053024
PTK7	ENSG00000112655	ENSMUSG00000023972
CDKN2A	ENSG00000147889	ENSMUSG00000044303
FOXL1	ENSG00000176678	ENSMUSG00000097084
SLC28A3	ENSG00000197506	ENSMUSG00000021553
EFEMP1	ENSG00000115380	ENSMUSG00000020467
LDB3	ENSG00000122367	ENSMUSG00000021798
GOLM1	ENSG00000135052	ENSMUSG00000021556
HJURP	ENSG00000123485	ENSMUSG00000044783
CTNNA2	ENSG00000066032	ENSMUSG00000063063
ALDH3A1	ENSG00000108602	ENSMUSG00000019102
VSIG2	ENSG00000019102	ENSMUSG00000001943
SFRP4	ENSG00000106483	ENSMUSG00000021319
FAM83F	ENSG00000133477	ENSMUSG00000022408
GPC4	ENSG00000076716	ENSMUSG00000031119
BCAT1	ENSG00000060982	ENSMUSG00000030268
LAMA1	ENSG00000101680	ENSMUSG00000032796
GABRE	ENSG00000102287	ENSMUSG00000031340
ENPP5	ENSG00000112796	ENSMUSG00000023960
FMO2	ENSG00000094963	ENSMUSG00000040170
MAP7D2	ENSG00000184368	ENSMUSG00000041020
BHLHE41	ENSG00000123095	ENSMUSG00000030256
RAB33A	ENSG00000134594	ENSMUSG00000031104
MND1	ENSG00000121211	ENSMUSG00000033752
MSI1	ENSG00000135097	ENSMUSG00000054256
ANKRD29	ENSG00000154065	ENSMUSG00000057766
ADD2	ENSG00000075340	ENSMUSG00000030000
CXCL5	ENSG00000163735	ENSMUSG00000029371
POF1B	ENSG00000124429	ENSMUSG00000034607
PTGDS	ENSG00000107317	ENSMUSG00000015090
ANKRD1	ENSG00000148677	ENSMUSG00000024803
FSTL3	ENSG00000070404	ENSMUSG00000020325
RASL11B	ENSG00000128045	ENSMUSG00000049907
NALF2	ENSG00000130054	ENSMUSG00000071719
CXCL1	ENSG00000163739	ENSMUSG00000029380
CHST4	ENSG00000140835	ENSMUSG00000035930
DKK2	ENSG00000155011	ENSMUSG00000028031
CRMP1	ENSG00000072832	ENSMUSG00000029121
ANXA3	ENSG00000138772	ENSMUSG00000029484
VWF	ENSG00000110799	ENSMUSG00000001930
GPX8	ENSG00000164294	ENSMUSG00000021760
THBS1	ENSG00000137801	ENSMUSG00000040152
BICDL2	ENSG00000162069	ENSMUSG00000043782
TNNC1	ENSG00000114854	ENSMUSG00000091898
MFAP5	ENSG00000197614	ENSMUSG00000030116
STC1	ENSG00000159167	ENSMUSG00000014813
ACTN2	ENSG00000077522	ENSMUSG00000052374
DPYSL3	ENSG00000113657	ENSMUSG00000024501
SHCBP1	ENSG00000171241	ENSMUSG00000022322
BOC	ENSG00000144857	ENSMUSG00000022687
B3GNT5	ENSG00000176597	ENSMUSG00000022686
METTL24	ENSG00000053328	ENSMUSG00000045555
COL1A1	ENSG00000108821	ENSMUSG00000001506
SLN	ENSG00000170290	ENSMUSG00000042045
SPINK1	ENSG00000164266	ENSMUSG00000024503
CPA3	ENSG00000163751	ENSMUSG00000001865
MEX3B	ENSG00000183496	ENSMUSG00000057706
CAPG	ENSG00000042493	ENSMUSG00000056737
CFAP221	ENSG00000163075	ENSMUSG00000036962
PDGFD	ENSG00000170962	ENSMUSG00000032006
SRSF12	ENSG00000154548	ENSMUSG00000054679
SLC34A2	ENSG00000157765	ENSMUSG00000029188
CHEK1	ENSG00000149554	ENSMUSG00000032113
GPC3	ENSG00000147257	ENSMUSG00000055653
LRRC1	ENSG00000137269	ENSMUSG00000032352
ANXA2	ENSG00000182718	ENSMUSG00000032231
ROR2	ENSG00000169071	ENSMUSG00000021464
SMOC2	ENSG00000112562	ENSMUSG00000023886
THBS2	ENSG00000186340	ENSMUSG00000023885
FOXM1	ENSG00000111206	ENSMUSG00000001517
DIRAS2	ENSG00000165023	ENSMUSG00000047842
HS6ST2	ENSG00000171004	ENSMUSG00000062184
DPEP1	ENSG00000015413	ENSMUSG00000019278
IGSF3	ENSG00000143061	ENSMUSG00000042035
RASEF	ENSG00000165105	ENSMUSG00000043003
ALKAL2	ENSG00000189292	ENSMUSG00000054204
CENPA	ENSG00000115163	ENSMUSG00000029177
GABRB3	ENSG00000166206	ENSMUSG00000033676
PLPP2	ENSG00000141934	ENSMUSG00000052151
ST8SIA1	ENSG00000111728	ENSMUSG00000030283
OLR1	ENSG00000173391	ENSMUSG00000030162
TMEM52B	ENSG00000165685	ENSMUSG00000030160
TREM2	ENSG00000095970	ENSMUSG00000023992
MOXD1	ENSG00000079931	ENSMUSG00000020000
TREML1	ENSG00000161911	ENSMUSG00000023993
CCDC80	ENSG00000091986	ENSMUSG00000022665
ELOVL7	ENSG00000164181	ENSMUSG00000021696
DEPDC1B	ENSG00000035499	ENSMUSG00000021697
MSC	ENSG00000178860	ENSMUSG00000025930
DCSTAMP	ENSG00000164935	ENSMUSG00000022303
IL20RA	ENSG00000016402	ENSMUSG00000020007
BUB1B	ENSG00000156970	ENSMUSG00000040084
GCNT3	ENSG00000140297	ENSMUSG00000032226
WIPF3	ENSG00000122574	ENSMUSG00000086040
LOXL1	ENSG00000129038	ENSMUSG00000032334
CCN1	ENSG00000142871	ENSMUSG00000028195
DPP10	ENSG00000175497	ENSMUSG00000036815
CLSTN2	ENSG00000158258	ENSMUSG00000032452
ANTXR1	ENSG00000169604	ENSMUSG00000033420
VTCN1	ENSG00000134258	ENSMUSG00000051076
AEBP1	ENSG00000106624	ENSMUSG00000020473
SGCD	ENSG00000170624	ENSMUSG00000020354
RGS9	ENSG00000108370	ENSMUSG00000020599
NKD2	ENSG00000145506	ENSMUSG00000021567
PCSK5	ENSG00000099139	ENSMUSG00000024713
SHC3	ENSG00000148082	ENSMUSG00000021448
TMEM158	ENSG00000249992	ENSMUSG00000054871
E2F1	ENSG00000101412	ENSMUSG00000027490
CCL20	ENSG00000115009	ENSMUSG00000026166
MAP1A	ENSG00000166963	ENSMUSG00000027254
TENM4	ENSG00000149256	ENSMUSG00000048078
COL3A1	ENSG00000168542	ENSMUSG00000026043
BUB1	ENSG00000169679	ENSMUSG00000027379
PKIA	ENSG00000171033	ENSMUSG00000027499
OPCML	ENSG00000183715	ENSMUSG00000062257
GPRC5B	ENSG00000167191	ENSMUSG00000008734
SLC7A1	ENSG00000139514	ENSMUSG00000041313
MRAP2	ENSG00000135324	ENSMUSG00000042761
SEMA7A	ENSG00000138623	ENSMUSG00000038264
CENPK	ENSG00000123219	ENSMUSG00000021714
KLHL29	ENSG00000119771	ENSMUSG00000020627
TTYH1	ENSG00000167614	ENSMUSG00000030428
ALPK2	ENSG00000198796	ENSMUSG00000032845
TGFB2	ENSG00000092969	ENSMUSG00000039239
COL1A2	ENSG00000164692	ENSMUSG00000029661
DKK3	ENSG00000050165	ENSMUSG00000030772
MMP2	ENSG00000087245	ENSMUSG00000031740
LOXL4	ENSG00000138131	ENSMUSG00000025185
HSPB8	ENSG00000152137	ENSMUSG00000041548
GEM	ENSG00000164949	ENSMUSG00000028214
CFTR	ENSG00000001626	ENSMUSG00000041301
SPP1	ENSG00000118785	ENSMUSG00000029304
COL15A1	ENSG00000204291	ENSMUSG00000028339
MMP11	ENSG00000099953	ENSMUSG00000000901
PLAU	ENSG00000122861	ENSMUSG00000021822
BEX2	ENSG00000133134	ENSMUSG00000042750
RBM24	ENSG00000112183	ENSMUSG00000038132
COL10A1	ENSG00000123500	ENSMUSG00000039462
COL16A1	ENSG00000084636	ENSMUSG00000040690
MDFI	ENSG00000112559	ENSMUSG00000032717
COL4A2	ENSG00000134871	ENSMUSG00000031503
KCNJ16	ENSG00000153822	ENSMUSG00000051497
F13A1	ENSG00000124491	ENSMUSG00000039109
SLAMF8	ENSG00000158714	ENSMUSG00000053318
COL4A1	ENSG00000187498	ENSMUSG00000031502
CCN2	ENSG00000118523	ENSMUSG00000019997
APLP1	ENSG00000105290	ENSMUSG00000006651
FOXC1	ENSG00000054598	ENSMUSG00000050295
SCTR	ENSG00000080293	ENSMUSG00000026387
FERMT1	ENSG00000101311	ENSMUSG00000027356
TNFSF18	ENSG00000120337	ENSMUSG00000066755
KRT23	ENSG00000108244	ENSMUSG00000006777
MDK	ENSG00000110492	ENSMUSG00000027239
ILDR1	ENSG00000145103	ENSMUSG00000022900
ACTA1	ENSG00000143632	ENSMUSG00000031972
SOX4	ENSG00000124766	ENSMUSG00000076431
TACSTD2	ENSG00000184292	ENSMUSG00000051397
SYT13	ENSG00000019505	ENSMUSG00000027220
CAPN13	ENSG00000162949	ENSMUSG00000043705
FSIP1	ENSG00000150667	ENSMUSG00000027344
CADM3	ENSG00000162706	ENSMUSG00000005338
RAB25	ENSG00000132698	ENSMUSG00000008601
MACC1	ENSG00000183742	ENSMUSG00000041886
ARL14	ENSG00000179674	ENSMUSG00000098207
IGDCC4	ENSG00000103742	ENSMUSG00000032816
COMP	ENSG00000105664	ENSMUSG00000031849
MAP9	ENSG00000164114	ENSMUSG00000033900
TMC4	ENSG00000167608	ENSMUSG00000019734
MPP2	ENSG00000108852	ENSMUSG00000017314
CDH15	ENSG00000129910	ENSMUSG00000031962
CDH11	ENSG00000140937	ENSMUSG00000031673
EGR3	ENSG00000179388	ENSMUSG00000033730
NRIP3	ENSG00000175352	ENSMUSG00000034825
SAMD11	ENSG00000187634	ENSMUSG00000096351
SMPX	ENSG00000091482	ENSMUSG00000041476
JPH1	ENSG00000104369	ENSMUSG00000042686
TESC	ENSG00000088992	ENSMUSG00000029359
MYOCD	ENSG00000141052	ENSMUSG00000020542
FAM227A	ENSG00000184949	ENSMUSG00000042564
PYGM	ENSG00000068976	ENSMUSG00000032648
SLIT2	ENSG00000145147	ENSMUSG00000031558
SLC51B	ENSG00000186198	ENSMUSG00000053862
CRACDL	ENSG00000196872	ENSMUSG00000026090
PAPPA	ENSG00000182752	ENSMUSG00000028370
CCL17	ENSG00000102970	ENSMUSG00000031780
CACNA1C	ENSG00000151067	ENSMUSG00000051331
PDE1A	ENSG00000115252	ENSMUSG00000059173
S100A13	ENSG00000189171	ENSMUSG00000042312
MFAP4	ENSG00000166482	ENSMUSG00000042436
ATP8A2	ENSG00000132932	ENSMUSG00000021983
LGR6	ENSG00000133067	ENSMUSG00000042793
CKMT2	ENSG00000131730	ENSMUSG00000021622
CDH6	ENSG00000113361	ENSMUSG00000039385
MGP	ENSG00000111341	ENSMUSG00000030218
FOXS1	ENSG00000179772	ENSMUSG00000074676
ADGRG1	ENSG00000205336	ENSMUSG00000031785
SNAP25	ENSG00000132639	ENSMUSG00000027273
SEZ6L2	ENSG00000174938	ENSMUSG00000030683
CH25H	ENSG00000138135	ENSMUSG00000050370
KDELR3	ENSG00000100196	ENSMUSG00000010830
SLC1A3	ENSG00000079215	ENSMUSG00000005360
SHISA3	ENSG00000178343	ENSMUSG00000050010
BMPR1B	ENSG00000138696	ENSMUSG00000052430
F3	ENSG00000117525	ENSMUSG00000028128
PLCXD3	ENSG00000182836	ENSMUSG00000049148
RBM20	ENSG00000203867	ENSMUSG00000043639
GNAZ	ENSG00000128266	ENSMUSG00000040009
CCN4	ENSG00000104415	ENSMUSG00000005124
SLC4A3	ENSG00000114923	ENSMUSG00000006576
ADAMTS3	ENSG00000156140	ENSMUSG00000043635
VCAN	ENSG00000038427	ENSMUSG00000021614
MUC13	ENSG00000173702	ENSMUSG00000022824
ADRA2A	ENSG00000150594	ENSMUSG00000033717
FBXL2	ENSG00000153558	ENSMUSG00000032507
EMP1	ENSG00000134531	ENSMUSG00000030208
CLIC6	ENSG00000159212	ENSMUSG00000022949
CCL22	ENSG00000102962	ENSMUSG00000031779
LRRC15	ENSG00000172061	ENSMUSG00000052316
RRAD	ENSG00000166592	ENSMUSG00000031880
SUSD2	ENSG00000099994	ENSMUSG00000006342
CDH16	ENSG00000166589	ENSMUSG00000031881
GGT6	ENSG00000167741	ENSMUSG00000040471
GRAMD1B	ENSG00000023171	ENSMUSG00000040111
ALOX5AP	ENSG00000132965	ENSMUSG00000060063
KRT80	ENSG00000167767	ENSMUSG00000037185
SPON1	ENSG00000262655	ENSMUSG00000038156
SERTAD4	ENSG00000082497	ENSMUSG00000016262
NTS	ENSG00000133636	ENSMUSG00000019890
FAM3B	ENSG00000183844	ENSMUSG00000022938
LAMA2	ENSG00000196569	ENSMUSG00000019899
TAFA5	ENSG00000219438	ENSMUSG00000054863
