# Supplementary material for: Susceptibility and transcriptional characteristics of inbred C57BL/6J and outbred ICR mice in CDAHFD-induced MASH models
Source: Lab Anim Res. 2026 Apr 8;42:13. doi: 10.1186/s42826-026-00272-y (PMC13059155; doi:10.1186/s42826-026-00272-y)
Supplement: Supplementary file 4 — Supplementary Material 4: Supplementary Table 4: The values of 2ΔΔ-Ct of representative genes validated by qPCR. [file 42826_2026_272_MOESM4_ESM.xlsx]

## Sheet: Sheet1
2ΔΔ-Ct
sample	C57-ND(liver)	C57-ND(liver)	C57-ND(liver)	C57-ND(liver)	C57-ND(liver)	C57-CDAHFD(liver)	C57-CDAHFD(liver)	C57-CDAHFD(liver)	C57-CDAHFD(liver)	C57-CDAHFD(liver)	C57-CDAHFD(liver)	ICR-ND(liver)	ICR-ND(liver)	ICR-ND(liver)	ICR-ND(liver)	ICR-ND(liver)	ICR-ND(liver)	ICR-CDAHFD(liver)	ICR-CDAHFD(liver)	ICR-CDAHFD(liver)	ICR-CDAHFD(liver)	ICR-CDAHFD(liver)	ICR-CDAHFD(liver)
code	1	2	3	4	5	6	7	8	9	10	11	12	13	14	15	16	17	18	19	20	21	22	23
Col1a2	0.785673	1.13446	0.53663	1.14235		45.6328	35.3099	35.8028	97.8161	62.3363	38.9081	0.421031	0.683968	2.31659	0.268315	0.60794		18.2775	56.1806	57.3611	42.5769	17.533	11.8105
Col3a1	0.254076	1.15136	0.139017	1.05946	1.61702	561.574	331.608	343.302	428.554	485.502	569.414	1.217	0.0622119	2.38392	2.7384	4.03714	2.95536	180.185	425.594	345.69	265.641	204.128	282.74
Col4a2	2.06575	3.06666	0.000188476	7.60352	1.68958	460.375	358.708	316.633	406.375	403.568	476.61	16.2985	0.189027	23.8624	44.5288	17.7121	75.9336	258.975	543.7	353.77	429.545	271.85	264.416
Col5a1	0.295589	1.08799	0.0508245	2.4312	1.92075	134.519	78.3394	78.3394	121.235	136.397	111.559	4.93027	0.0955015	7.3191	10.1378	2.01624	8.12105	54.6317	101.242	89.3668	73.0933	81.1021	74.1136
Col6a1	0.147113	1.91189	0.206613	2.5403	2.09217	46.0459	26.8156	16.5069	29.3441	27.0021	45.4119	0.885768	0.0329175	2.68515	2.41999	0.382889	1.16878	20.4638	35.139	26.0823	15.4015	17.4481	16.8538
Anxa1	0.107445	2.30005	0.163989	2.00231	1.18236	157.769	129.039	95.7809	128.148	223.119	148.227	9.39353	0.238435	7.95392	7.52487	0.865537	15.0497	58.9601	129.039	234.211	258.079	87.5276	78.3394
Anxa2	0.479632	1.3566	1.16473	0.90125	0.752623	54.9482	47.8352	35.5062	41.0696	56.8859	47.8352	3.22657	1.10957	2.77022	2.78949	0.619854	2.88786	48.5029	69.0706	69.551	58.892	58.892	44.9422
Cxcl10	0.615572	0.742262	0.888843	1.45397	0.628507	8.63383	7.78124	11.3924	4.59479	10.4107	6.77396	0.432269	0.371131	0.678302	0.441351	0.020193	2.73208	5.73582	4.31691	10.0561	3.29436	3.43426	9.00047
Cxcl16	0.345319	1.88688	0.782412		0.681129	45.1295	32.3569	30.8244	25.9201	47.3732	41.2408	0.676424	1.0324	0.815637	3.85305	1.92652	6.66221	31.2547	59.1374	45.1295	33.2665	35.6542	44.2008
Cxcl5	1.02337	0.718636	0.625609	0.433269	1.52979	14.8597	10.1495	14.0581	6.42338	9.80375	6.16172	0.448548	0.548412	2.93494	3.53898	0.961483	3.58838	6.74273	22.8375	10.5074	4.15064	9.27491	21.6056
Cxcr4	2.41999	0.0260062	3.39874	0.292194	0.690159	117.377	61.606	59.0965	49.3507	53.2607	78.5206	0.51943	1.93858	13.3152	16.971	11.432	24.6754	72.7563	111.045	147.544	90.1965	50.3877	173.045
Il1a	4.84557	0.0811462	2.76383	0.905425	1.17013	11.6049	13.5167	14.689	10.0329	9.04216	13.6107	0.117169	1.87471	6.3496	11.3661	6.09095	13.5167	21.6556	22.4193	28.5747	20.0658	14.9977	40.6918
Il10ra	2.90795	0.0418102	1.23971	0.959264	1.52626	28.6408	16.4498	17.3878	21.1121	17.0299	36.7583	0.040386	0.852635	2.28153	2.17347	2.14355	5.6962	19.6983	20.8215	13.1775	16	3.94493	9.91766
Il10rb	0.896267	0.00502034	3.58507	1.08824		1177.9	1106.66	930.589	1420.32	1665.8	1194.34	0.0140042	0.0878996	4.1468	95.1413	155.633	304.859	292.441	1262.44	1343.7	1887.16	956.751	1145.69
Il16	3.97696	0.00996901	2.11648	0.3614	1.53865	4.76233	8.76447	14.4367	6.59634	9.72479	22.9698	0.0379874	0.0563933	6.59634	18.1471	3.01397	27.5059	25.3105	36.2942	25.4866	3.27539	12.5679	139.263
Jun	4.50544	0.0759749	1.46578	0.902292	1.17419	16.8149	11.7262	17.5289	9.72479	14.0419	18.5284	0.847724	0.674395	2.97248	3.2303	2.97248	4.50544	28.2791	36.0435	18.7871	14.337	19.5849	20.4165
Mmp14	0.33064	4.26733	1.15936	0.173539	1.00928	10.3627	10.9536	11.9865	17.7942	14.3535	12.1538		2.64512	4.35699	4.60542	7.32756	4.17951	11.9865	14.8597	13.6737	15.9262	12.6699	18.6788
Mmp15		1.49692	0.204759	0.227195	0.34917	618.23	6617.18	5681.28	6946.16	5300.82	7601.14	8.23632		0.390123	9.65984	0.252088	0.328053	85.1539	990.491	4158.94	1262.44	4101.68	5760.59
Mmp17	0.575013	1.71912	1.00116	0.518231	1.33022	3.18582	2.28416	2.30005	2.1312	4.08877	2.8912	1.48624	1.24114	2.58769	1.67211	0.940609	1.47597	3.46215	4.6001	2.77342	4.72943	2.31605	2.87123
Mmp2	0.0833312	7.18506	2.70382	0.317538	0.317538	133.899	81.2897	52.1646	138.621	90.1965	87.7301	2.68515	1.58557	2.13613	1.73508	1.5966	1.29684	12.9511	141.534	63.7786	47.6697	40.9275	43.5621
Pdgfa	0.783678	1.4624	1.17963	0.627781	0.800145	4.05116	3.70207	2.96562	3.52674	3.45416	3.55127	0.85165	0.816958	0.944965	1.16339	0.783678	1.21279	5.27194	4.28214	5.16344	4.13628	5.09236	5.97249
Pdgfb	0.501157	2.16345	1.11987	0.430276	1.16743	18.0426	10.8779	9.9406	16.8343	18.5498	13.3923	0.694157	1.76949	1.29534	1.47768	1.0163	0.948246	10.4348	15.4907	14.4534	17.0693	10.6541	10.4348
Rel	1.0485	0.517035	0.869545	1.37395	0.881684	2.71008	4.07933	2.37567	1.42241	1.45229	1.49312	0.273258	0.400072	1.116	1.67985	0.721131	1.00579	3.17847	2.61776	2.8646	1.78798	1.24689	2.92479
Tgfb1	3.88164	1.88775	2.57874	0.239263	0.0726278	21.9579	20.9179	22.5752	16.7567	21.8062	19.1154	0.000759147	0.911722	7.98154	0.0288891	4.21831	6.52812	9.75855	18.5927	22.5752	21.8062	12.8765	21.0634
Tgfb2	1.40282	0.64992	0.978289	0.469219	0.550316	9.56877	5.49581	5.89027	7.66525	10.1144	11.6184	0.32496	0.573686	5.16344	1.42241	1.0558	3.80615	7.99076	13.1622	9.24282	2.40883	6.67299	31.089
Acta2	0.616996	1.68568	1.75727	0.842842	0.467596	7.53357	9.53566	8.6538	6.07689	16.037	7.17676	1.10445	1.24258	0.928731	3.12387	1.20025	0.643197	5.4014	9.66878	5.21741	4.00925	9.02129	5.4768
Col1a1	0.592913	1.86556	0.86423	0.696591	1.85521	64.539	25.5441	28.0422	45.2759	49.7326	50.4592	0.626035	0.78251	2.16899	1.05776	0.746046	0.618657	22.7571	44.052	33.0041	21.6934	24.4782	20.6647
Ccl2	0.730681	0.356758	0.558028	0.68379	0.367088	8.89295	7.06972	7.73404	7.67339	7.83327	8.80685	0.616487	0.459031	0.727648	0.814018	0.416024	2.96679	16.8151	16.8889	13.0744	10.0382	9.54397	13.8267
Il1b	2.30493	0.501642	0.417051	0.527342	0.49191	1.89768	1.48422	2.18921	1.53267	1.32642	1.57438	0.603079	1.84368	0.709972	1.00777	0.616448	1.21906	4.26499	3.09661	4.47802	6.3457	2.5409	5.32058
Il6	1.5989	0.477852	0.70943	0.461188	0.806182	0.499944	0.562276	1.01123	0.677747	1.03551	1.7537	0.69869	0.620042	1.30108	1.27636	0.549486	1.55434	2.71643	3.01716	1.99877	0.889584	1.3224	6.37874
Tnf	0.834583	0.713062	0.927701	0.902102	0.669854	13.2434	8.13083	10.6002	8.86724	14.5575	9.30343	0.726113	0.812588	0.724292	0.59121	0.234591	2.91121	8.66326	7.75769	12.3668	15.5675	4.09152	11.7891
Adgre1	1.11283	0.946478	0.631105	0.796607	0.965586	3.42689	2.6077	1.97802	2.21826	3.0437	2.80278	0.48369	1.5049	0.751257	1.14189	0.680801	1.43746	3.39298	2.29679	3.46304	2.61729	2.00509	2.02991
Mmp13	0.800234	0.77347	0.469698	0.688033	0.83867	29.4057	47.911	61.667	34.1241	46.1929	51.525	1.45992	0.537837	1.1265	1.52105	0.345897	1.0088	51.1091	15.9543	58.269	52.9189	14.1795	20.4599
